# Supplementary material for: Trafficking of the human Na+/H+ antiporter NHA2 to the plasma membrane requires cornichon COPII cargo receptors
Source: Protein Sci. 2026 Feb 12;35(3):e70492. doi: 10.1002/pro.70492 (PMC12895380; doi:10.1002/pro.70492)
Supplement: Supplementary file 2 — FIGURE S2. Multiple sequence alignment of 1879 sequences of cornichons from fungal, plant and animal species. [file PRO-35-e70492-s001.fasta]

>UniRef90_P53173 ER-derived vesicles protein ERV14 n=21 Tax=Saccharomycetaceae TaxID=4893 RepID=ERV14_YEAST
-MGAWLFILAVVVNCINLFGQVHFT---ILYADLEADYINPI-ELCSKV-NKLI-----T
PEAALH--GALSL--LFLLNGYWFVFLLNLPVLAYNLN-K--------I---Y---NKVQ
LLDATEIFR--TLGKHKRESFLKLGFHLLMFFFYLYRMIMALIAESGDDF
>UniRef90_A0A409XCK1 ER-derived vesicles protein ERV14 n=1 Tax=Psilocybe cyanescens TaxID=93625 RepID=A0A409XCK1_PSIC
-MSGWLFLFAVLYAAALLFGMVFFI---IMYSDLESDYINPI-DFCNKL-NQFV-----I
PEYAAH--AFLAL--LFLLTGQWTSFLWNVPLLAYNIN-K--------V---V---NKAH
MYDATEIFR--SLPQHQKEAYFKTGFYLLSFFFYLYKMIIIM--------
>UniRef90_H2ANG0 ER-derived vesicles protein ERV14 n=1 Tax=Kazachstania africana (strain ATCC 22294 / BCRC 22015 / CB
-MGAWLFIFAVIANCINLFGQVHFT---ILYADLEADYINPI-ELCSKV-NKLI-----M
PEAALH--AFISL--LFLVNGYWFVFLVNLPVLAYNLN-K--------I---Y---TKVQ
LLDATEIFR--TLGKHKRESFLKLGFHLLMFFFYLYRMIMALIDEGGNDY
>UniRef90_A0A409VJ54 ER-derived vesicles protein ERV14 n=1 Tax=Panaeolus cyanescens TaxID=181874 RepID=A0A409VJ54_9AG
------------------GRVRESI---IMFSDLECDYINPI-DLCNKL-NQFV-----L
PENVAH--AFLTL--LFLLSGQWTAFFLNLPLVLFNAN-K--------I---R---NKAH
MYDATEIFR--SLGGHKQETFIKLGFYLLSFFYYLYRMIVALIAES----
>UniRef90_A0A7H9B6M1 ER-derived vesicles protein ERV14 n=1 Tax=Zygotorulaspora mrakii TaxID=42260 RepID=A0A7H9B6M1_ZY
-MGAWLFILAVIVNCINLFGQVHFT---ILYADLEADYINPI-ELCSKV-NSLI-----T
PEAILH--GVLTT--LFLLNGYWFVFLLNLPIFAYNAN-K--------I---Y---KKVQ
LLDATEIFR--TLGKHKRESFLKLGFYLLMFFFYLYRMIMALIVESGE--
>UniRef90_J7S8N2 ER-derived vesicles protein ERV14 n=1 Tax=Kazachstania naganishii (strain ATCC MYA-139 / BCRC 22969
---PWFFILAVVINCVNLFGQVHFT---ILYADLEADYINPI-ELCSKV-NKLI-----T
PEAGLH--AALSL--LFLLNGYWFVFLINLPILAYNAN-K--------I---Y---NKVQ
LLDATEIFR--TLGKHKRESFLKLGFYLAMFFFYLYRMIMALIENGD---
>UniRef90_A0A1X7R6H2 Similar to Saccharomyces cerevisiae YGL054C ERV14 Protein localized to COPII-coated vesicles, in
--GAWLFILAVVANCINLFGQVHFT---ILYADLEADYINPI-ELCSKV-NRLI-----V
PEAGLH--ALIST--LMLLNGYWFVFLLNLPILAYNLN-K--------I---Y---HKTQ
LLDATEIFR--TLGKHKRESFLKLGFYLLMFFFYLYRMIMALINETGSDF
>UniRef90_A0A4C2E3Y3 COPII-coated vesicle protein n=5 Tax=Zygosaccharomyces TaxID=4953 RepID=A0A4C2E3Y3_9SACH
-MTSWIFILAVVVNCINLFAQVHFT---ILFADLEADYINPI-ELCSKV-NSLI-----T
PEAILH--GVLST--IFLLNGYWFVFLLNLPILAYNAN-K--------V---Y---KKVQ
LLDATEIFR--TLGKHKRESFLKLAFYLLMFFFYLYRMIMALIADSDDD-
>UniRef90_A0A1G4MA42 LAFE_0C07448g1_1 n=1 Tax=Lachancea fermentati TaxID=4955 RepID=A0A1G4MA42_LACFM
-MGAWLFVLAVVLNCVNLFAQVHFT---ILYADLEADYINPI-ELCSKV-NKLI-----T
PEACLH--GFISL--LFLLNGYWFVFLINAPLFAFNAN-K--------I---Y---KRLQ
LLDATEIFR--TLGKHKRESFLKLGFYLLMFFFYLYRMIMTLIAES----
>UniRef90_G0VEA3 ER-derived vesicles protein ERV14 n=1 Tax=Naumovozyma castellii (strain ATCC 76901 / BCRC 22586 / CB
-MSAWLFIVAVIINCINMFGQVHFT---ILYADLEADYINPI-ELCSKV-NRLI-----T
PEAALH--TVLSA--LMLVKGFWGVFLLNLPILAFNAN-K--------F---Y---HKAQ
LLDATEIFR--TLGKHKRESFLKLGFYLLMFFYYLYRMIMALIVETGNDY
>UniRef90_G0WG36 ER-derived vesicles protein ERV14 n=1 Tax=Naumovozyma dairenensis (strain ATCC 10597 / BCRC 20456 /
-MSAWLFITAVAANCINLFAQVHFT---ILYADLEADYINPI-ELCSKI-NRLI-----T
PEALLH--TVLSA--LFLLHGNWFVFLLNLPLLAYNVQ-K--------I---Y---NKTQ
LLDATEIFR--TLGKHKKESFLKLAFHLLMFFYYLYRMIMALIVETGNDY
>UniRef90_W0T2R2 ER-derived vesicles protein ERV14 n=4 Tax=Kluyveromyces TaxID=4910 RepID=W0T2R2_KLUMD
-MGVWLFIFAVVANCVNLFAQVHFT---ILYADLEADYINPI-ELCSKV-NKLI-----L
PEAVLQ--GVISI--LFLLNGYWFVFLINLGVLAYNVN-K--------F---Y---NKQQ
LLDATEIFR--TLGKHKRESFIKLAFYLFLFFFYLYRMIMALIAAS----
>UniRef90_C5E2Q6 KLTH0H06886p n=8 Tax=Lachancea TaxID=300275 RepID=C5E2Q6_LACTC
-MAVWLFVLALVLNCINLFAQVHFT---ILYADLEADYINPI-ELCSKV-NKLI-----T
PEAALH--AFISI--SCLLTGHWFVFLINLPLLAFNAN-K--------H---Y---KKMQ
LLDATEIFR--TLGKHKKESFLKLGFYLLMFFFYLYRMIMALIAEA----
>UniRef90_A0A0X8HWP8 HHR135Wp n=1 Tax=Eremothecium sinecaudum TaxID=45286 RepID=A0A0X8HWP8_9SACH
-MGAWLFVFAFLVNAINTFMQVHFT---IMYADLEADYINPI-ELCSKV-NKLI-----I
PEAGLH--AFISL--VFLLNGYWFVFLLNLPVLLFNGK-K--------I---Y---TKMQ
LLDATEIFR--TLGKHKRESFLKLGFYLLMFFFYLYRMVMALIAEN----
>UniRef90_Q75EC5 AAR149Wp n=2 Tax=Eremothecium TaxID=33170 RepID=Q75EC5_ASHGO
-MGAWLFVFAFVMNAVSMFLQVHFT---IMYADLEADYVNPI-ELCSKV-NRLI-----T
PEAGVH--AFISL--LFLLNGYWFVFLLNLPVLFYNAK-K--------I---Y---HKMQ
LLDATEIFR--TLSKHKRESFLKLGFYLLLFFFYLYRMIMALIAED----
>UniRef90_G8JR27 ER-derived vesicles protein ERV14 n=1 Tax=Eremothecium cymbalariae (strain CBS 270.75 / DBVPG 7215 /
-MGAWLFTFAFVINTINTFMQVHFT---IMYADLEADYINPI-ELCSKV-NNLI-----T
PEAGLH--AFNSL--LFLLNGYWFVFLLNVPVLFFNGR-K--------I---Y---NKLQ
LLDATEIFR--TLGKHKRESFLKLGFYLVMFFFYLYRLVMELIAEN----
>UniRef90_A7TPN8 ER-derived vesicles protein ERV14 n=1 Tax=Vanderwaltozyma polyspora (strain ATCC 22028 / DSM 70294 /
--GAWIFIFAVVLNCVNLFAQVHFT---ILYADLEADYINPI-ELCSRI-NKLV-----N
PEALLH--GVTSL--IFLLTGHWFVFLINLPLLAYNVN-K--------I---Q---LKNQ
LLDATEIFR--SLGKRKRESFLKLAFYLLMFFYYLYRMIAALIVETG---
>UniRef90_G8BPL3 ER-derived vesicles protein ERV14 n=1 Tax=Tetrapisispora phaffii (strain ATCC 24235 / CBS 4417 / NBR
-MSALIFIFAVIANCVNLFAQVHFT---ILYADLESDYINPI-ELCSRV-NKLI-----A
PEAALH--AFLSV--LFLLTGHWFVFAINLPLLAFNGN-K--------L---Y---KKLQ
LLDATEIFR--TLNKHKRESFLKLGFYLLLFFYYLYRMIATLIAEGANDY
>UniRef90_A0A1B7SGE8 ER-derived vesicles protein ERV14 n=5 Tax=Ogataea TaxID=461281 RepID=A0A1B7SGE8_9ASCO
---AWLFILAVIVNAINLFLQVFFT---IMYSDLECDYINPI-ELCNKL-NNYI-----V
PEAAVH--AVLTA--LFLVNGYWFTFLLNLPILAYNSN-K--------I---Y---NKNH
LLDATEIFR--TLSKHKKESFVKLGFHLLMFFYYLYRMIAALIAD-----
>UniRef90_I2H405 ER-derived vesicles protein ERV14 n=1 Tax=Tetrapisispora blattae (strain ATCC 34711 / CBS 6284 / DSM
-MSAWLFITAVALNCLNLFAQVHFT---ILYADLEADYINPI-ELCSKI-NKLI-----V
PEAVIH--SFLSL--LFLLNGYWFVFLLNLPILIYNGD-K--------F---H---KKTQ
LLDATEIFR--NLGKFKRAALLKLCAYMLLFFFYLYRMIMALIQES----
>UniRef90_A0A1D8PKP3 Cornichon family protein n=6 Tax=Candida TaxID=5475 RepID=A0A1D8PKP3_CANAL
---AWLFILAVVTNAINLFSQVFFT---IMYSDLECDYINPI-ELCNKL-NPWF-----I
PEAGLH--GFITV--LFLINGYWFCFLLNLPLFAYNAN-K--------F---Y---NKNH
LLDATEIFR--TLSKHKKESFLKLGFHLLLFFFYLYRMIMALVND-----
>UniRef90_A0A1E4TRD9 ER-derived vesicles protein ERV14 n=1 Tax=Pachysolen tannophilus NRRL Y-2460 TaxID=669874 RepID=
---AALFIFSVIVNCVNLFLQVFFT---IMYSDLECDYINPI-ELCNKL-NKYI-----I
PEAALQ--GLLSI--LFLINGYWFTFLLNAPLLAFNIN-K--------V---Y---NKNH
LLDATEIFR--TLSKHKRESFFKLGFHLLMFFYYLYRMIVSLVAD-----
>UniRef90_G8BBB7 ER-derived vesicles protein ERV14 n=9 Tax=Candida TaxID=5475 RepID=G8BBB7_CANPC
---GWLFILAVVVNAVNLFSQVFFT---IMYSDLECDYINPI-ELCNKL-NPWF-----I
PEAGLH--AFIAL--LFLVNGYWFCFLLNLPLLAYNVN-K--------F---Y---TKNH
LLDATEIFR--TLSKHKKESFLKLGFHLVMFFFYLYRMIMALVKD-----
>UniRef90_A0A875S496 COPII-coated vesicle protein n=4 Tax=Brettanomyces TaxID=13366 RepID=A0A875S496_EENNA
---AWLYILSVIVNAVNLFLQVFFT---IMYSDLECDYINPI-ELCNKL-NKYI-----V
PEACVH--GVLTL--LFLLNGQWFSFLLNLPLLGYNAN-K--------I---Y---KKNY
LLDATEIFR--TLSKHKKESFIKLGFHLLMFFYYLYRMIAALISDE----
>UniRef90_A7TL21 ER-derived vesicles protein ERV14 n=1 Tax=Vanderwaltozyma polyspora (strain ATCC 22028 / DSM 70294 /
---VFVFISAVVINCINLFGQVHFT---ILYADLEADYINPI-ELCSRV-NKLV-----T
PEAAIH--TLLTM--LLLLSGNFFTFLLNLPLFAYNIK-K--------F---Y---EKNQ
LLDATEIFR--TLSKHKRESFLKLAFYLLMFFVYLYKMIMSLIGE-----
>UniRef90_A0A8J5V0Z7 ER-derived vesicles protein ERV14 n=2 Tax=Debaryomycetaceae TaxID=766764 RepID=A0A8J5V0Z7_9ASCO
---SWIFILAVVVNAVNLFSQVFFT---IMYSDLECDYINPI-ELCNKL-NPWF-----L
PEAGLH--AFLTI--LFLINGYWFPFLLNLPLFAYNIN-K--------F---I---NKNH
LLDATEIFR--TLSKHKKESFLKLGFHLLMFFFYLYRMIMALVND-----
>UniRef90_G3ARW9 ER-derived vesicles protein ERV14 n=2 Tax=Spathaspora TaxID=412764 RepID=G3ARW9_SPAPN
---SWLFILAVVVNAVNLFSQVFFT---IMYSDLECDYINPI-ELCNKL-NPWF-----I
PEAGLH--AFISI--LFLVNGYWFPFVLNLPLLAYNVN-K--------F---I---GKNH
LLDATEIFR--TLSKHKKESFLKLGFHLLMFFFYLYRMIMALVNE-----
>UniRef90_A0A890D7T1 ER-derived vesicles protein ERV14 n=3 Tax=Candida/Metschnikowiaceae TaxID=2964429 RepID=A0A890D7
---SWLFIFAVIINIVNLFTQVFFT---IMYSDLESDYINPI-ELCHKL-NPWF-----I
PEAAVH--GFLTI--LFLLNGFWFVFLLNLPLLAFNVN-K--------F---I---NKNH
LLDATEIFR--TLSRHKKESFIKLGFHLLMFFFYLYRMIMALVSD-----
>UniRef90_A0A1E4SIP2 Cornichon n=1 Tax=Suhomyces tanzawaensis NRRL Y-17324 TaxID=984487 RepID=A0A1E4SIP2_9ASCO
----RLFILAVVVNAINLFSQVFFT---IMYSDLECDYINPI-ELCNKL-NPWF-----I
PEAGLH--GVLTV--LFLVNGYWFPFLINAPLFAYNVN-K--------F---L---NKNH
LLDATEIFR--TLSKHKKESFIKLGFHLLMFFFYLYRMIMALVAD-----
>UniRef90_A3LZI3 ER-derived vesicles protein ERV14 n=3 Tax=Debaryomycetaceae TaxID=766764 RepID=A3LZI3_PICST
---SWLFILAVIINAINLFSQVFFT---IMYSDLECDYINPI-ELCNKL-NPWF-----I
PESGLH--AFITT--LFLVNGYWFPFLLNLPLLAYNVN-K--------F---L---NKNH
LLDATEIFR--TLSKHKKESFIKLGFHLLLFFFYLYRMIMALVSD-----
>UniRef90_G3B100 Cornichon n=1 Tax=Candida tenuis (strain ATCC 10573 / BCRC 21748 / CBS 615 / JCM 9827 / NBRC 10315 /
---GYLFILAVVLNAVNLFAQVFFT---IMYSDLECDYINPI-ELCNKL-NPYF-----I
PEAGLH--GFMTV--LFLVNGYWFVFLINAPLFAYNVN-K--------V---L---NKSH
MLDATEIFR--TLSKHKKESFVKLGFHLLLFFFYLYRMIMALVSD-----
>UniRef90_F2QLP2 COPII-coated vesicle protein n=3 Tax=Komagataella TaxID=460517 RepID=F2QLP2_KOMPC
---SWLFILAVILNALNLFSQVYFT---IMYSDLECDYINPI-ELCKKL-NNYI-----V
PEAALH--GFLSV--LFLINWYPYSFILNLPLLAYNIN-K--------I---V---KKEH
LLDATEIFR--TLSRHKKESFIKLGFHLLMFFYYLYRMIIALIAED----
>UniRef90_A0A1E3QR03 Cornichon n=1 Tax=Babjeviella inositovora NRRL Y-12698 TaxID=984486 RepID=A0A1E3QR03_9ASCO
---AWLFILAVIVNAANLFFQVFFT---IMYSDLECDYINPI-ELCNKL-NYYI-----L
PEAALH--GIITV--LFLINGYWFTFLLNLPLAAYNVN-K--------V---I---KKNH
LLDATEIFR--TLSKHKKESFVKLAFHLVLFFFYLYRMIVALVAD-----
>UniRef90_A0A1E4RPD5 Cornichon n=3 Tax=Debaryomycetaceae TaxID=766764 RepID=A0A1E4RPD5_9ASCO
----LLFILAVIVNVVNLFAQVFFT---IMYSDLECDYINPI-ELCNKL-NPWF-----I
PEGGLH--AVLSA--LFLVNGYWFVFLLNLPLLAFNVN-K--------F---L---NKNH
LLDATEIFR--TLSKHKKESFIKLGFHLLMFFFYLYRMIMALVTE-----
>UniRef90_UPI001C7EEDA7 COPII-coated vesicle protein n=1 Tax=Scheffersomyces spartinae TaxID=45513 RepID=UPI001C7EEDA
---AWLFVFAVVVNAINLFSQVFFT---IMYSDLESDYINPI-ELCSKL-NPWY-----L
PEAGIH--AFLTV--MFLLNGCWFTFLMNLPLLAYNVN-K--------F---I---NKNH
LLDATEIFR--TLSKHKKESFVKLGFHLLMFFYYLYRMILALVQ------
>UniRef90_I2GXC0 ER-derived vesicles protein ERV14 n=1 Tax=Tetrapisispora blattae (strain ATCC 34711 / CBS 6284 / DSM
--GAILFVFGMLVNCIDLFGQVHFT---ILYADLESDYINPI-ELCSKV-NKLI-----L
PEACVQ--AFLTL--LFLFTGHWIVFLVNLPIFAYNIK-K--------I---S---SRNY
LLDATEIFR--TLNKHKRESFLKLAFYAFMFFFYLWGMIMALINEADDD-
>UniRef90_A0A4P9ZBR6 Cornichon n=1 Tax=Metschnikowia bicuspidata TaxID=27322 RepID=A0A4P9ZBR6_9ASCO
---SWLFIFAVCVNALNLFSQVFFT---IMYSDLESDYINPI-ELCHKL-SPWF-----I
PEAGVH--AAMTV--LFLVNGYWLVFLLNLPLFAYNVN-K--------V---A---KKNH
LLDATEIFR--TLSKHKKESFVKLGFHLLMFFFYLYRMILALIGDS----
>UniRef90_A0A099NTK2 ER-derived vesicles protein ERV14 n=1 Tax=Pichia kudriavzevii TaxID=4909 RepID=A0A099NTK2_PICKU
----FLFILAVIVNALSLFCEVYFS---ISYSDLECDYINPI-ELCNKL-NKFM-----I
PKAAVH--GVLSI--LFILHGYWFVFLLNLPLLAYNAN-K--------I---Y---TKNY
LLDATEIFR--TLSKHKKESFIKLAFFLLMFFFYLYRMIAALIAD-----
>UniRef90_A0A421JBF4 Protein HRI1 n=1 Tax=Meyerozyma sp. JA9 TaxID=2028340 RepID=A0A421JBF4_9ASCO
-----LFIFAMITNVVNLFAQVFFT---IMYSDLECDYINPI-ELCNKL-NPWF-----I
PEAGLH--GFLTL--LFLVNGYWFTFLLNAPLLAHNVN-K--------I---V---NKNH
MLDATEIFR--TLSKHKKESFLKLGFHLLVFFFYLYRMIVALVAED----
>UniRef90_A0A2V1AAB4 ER-derived vesicles protein ERV14 n=1 Tax=[Candida] duobushaemulonis TaxID=1231522 RepID=A0A2V1A
-----LFIFAVIVNIVNLFTQVFFT---IMYSDLESDYINPI-ELCHKL-NPWF-----I
PEASVH--AFLTV--LFLVNGFWFVFLLNLPLLAFNIN-K--------F---Y---NKNH
LLDATEIFR--TLSKHKKESFIKLGFHLLMFFFYLYRMIMALVAD-----
>UniRef90_A0A1E3NUZ7 ER-derived vesicles protein ERV14 n=1 Tax=Wickerhamomyces anomalus (strain ATCC 58044 / CBS 1984
----ILFIFSVIINAINLFFQVYFT---IMYSDLECDYINPV-ELCNKL-NIFI-----I
PEASIH--GFLTL--LFLINGYWFTFLVNLPLFAFNVN-K--------I---L---NKNY
LLDATEIFR--TLSKHKRESFIKLGFYLFLFFFYLYRMIVALISE-----
>UniRef90_A0A8F2LIK9 Protein HRI1 n=2 Tax=Candida/Metschnikowiaceae TaxID=2964429 RepID=A0A8F2LIK9_9ASCO
----VLFIFAVIVNIVNLFTQVFFT---IMYSDLESDYINPI-ELCHKL-NPWF-----I
PEASVH--AFLTV--LFLVNGFWFVFLLNLPLLAFNIN-K--------F---Y---NKNH
LLDATEIFR--TLSKHKKESFIKLGFHLLMFFFYLYRMIMALVAD-----
>UniRef90_A0A1E3NPF6 Cornichon n=1 Tax=Pichia membranifaciens NRRL Y-2026 TaxID=763406 RepID=A0A1E3NPF6_9ASCO
----FLFILAVIVNALCLFTEVYFS---ISFSDLECDYINPI-ELCNKL-NRYI-----V
PKAAVH--GVLSI--LFLLNGYWFVFLLNLPLLAFNAE-K--------I---Y---RKNH
LLDATEIFR--TLGKNKKESFIKLAFFLLMFFFYLYRMIAALIADD----
>UniRef90_A0A510P9F2 ER-derived vesicles protein ERV14 n=6 Tax=Candida auris TaxID=498019 RepID=A0A510P9F2_CANAR
-----LFIFAVIINIVNLFTQVFFT---IMYSDLESDYINPI-ELCHKL-NPWF-----I
PEAAVH--GFLTI--LFLLNGFWFVFLLNLPLLAFNVN-K--------F---I---NKNH
LLDATEIFR--TLSRHKKESFIKLGFHLLMFFFYLYRMIMALVSD-----
>UniRef90_A5DG52 ER-derived vesicles protein ERV14 n=1 Tax=Meyerozyma guilliermondii (strain ATCC 6260 / CBS 566 / DS
-----------ITNVVNLFAQVFFT---IMYSDLECDYINPI-ELCNKL-NPWF-----I
PEAGLH--GFLTL--LFLVNGYWFTFLLNAPLLAHNVN-K--------I---V---NKNH
MLDATEIFR--TLSKHKKESFLRLGFHLLVFFFYLYRMIVALVAED----
>UniRef90_K0KIS5 ER-derived vesicles protein ERV14 n=1 Tax=Wickerhamomyces ciferrii (strain ATCC 14091 / BCRC 22168 /
----ILFILSVILNAVGLFFQVFFT---IMYSDLECDYINPV-ELCNKL-NVYI-----I
PEAGLH--AFLTA--LFLVNGYWFVFLLNAPLLAFNAN-K--------V---L---NKTY
LLDATEIFR--TLSKHKKESFVKLGFYLFLFFFYLYRMIMALIAE-----
>UniRef90_A0A3N4MDY9 Cornichon n=1 Tax=Terfezia boudieri ATCC MYA-4762 TaxID=1051890 RepID=A0A3N4MDY9_9PEZI
---SWLYLLAVLLNAANLFLQVFFT---IMYSDLECDYINPI-DLCNRL-NTYI-----L
PEAAVH--AFLSL--LFLINGYWMAFVLNLPLLAYNIK-K--------F---L---DNAH
LLDATEIFR--TLNKHKKESFVKLGFHLVMFFFYLYSMIVALIRD-----
>UniRef90_G1XU66 COPII-coated vesicle protein n=5 Tax=Pezizomycotina TaxID=147538 RepID=G1XU66_ARTOA
---SWLYLLAVLLNAVNLFLQVFFT---IMYSDLECDYINPI-DLCNRL-NSYI-----I
PEAAVH--GFLTA--LFLVNGYWLALVLNLPLLAFNAK-K--------I---L---DNVH
LLDATEIFR--TLNKHKKESFIKLGFHLVMFFFYLYSMIVALIRD-----
>UniRef90_A0A094F7I4 ER-derived vesicles protein ERV14 n=12 Tax=sordariomyceta TaxID=715989 RepID=A0A094F7I4_9PEZI
---AWLYLLAVIINAVNLFLQVFFT---IMYSDLECDYINPI-DLCNRL-NTYI-----I
PEAAVH--GFLTF--LFLINGYWVALILNLPLLAYNVN-K--------I---V---SNSH
LLDATEIFR--KLNVHKRESFSKLGFHLVMFFFYLYSMIVALIRD-----
>UniRef90_A0A8H4FWQ3 Protein HRI1 n=1 Tax=[Candida] haemuloni var. vulneris TaxID=1231523 RepID=A0A8H4FWQ3_9ASCO
-----LFIFAVIINIVNLFTQVFFT---IMYSDLESDYINPI-ELCNKL-NPWF-----I
PEASVH--IFLSA--LFLVNGFWFVFLLNLPLLAYNVN-K--------F---L---SKNH
LLDATEIFR--TLSRHKKESFLKLAFHLVMFFFYLYRMIMALVSD-----
>UniRef90_S8ASI1 Cornichon n=2 Tax=Orbiliaceae TaxID=47021 RepID=S8ASI1_DACHA
---SWLYLLAVLLNAVNLFLQVFFT---IMYSDLECDYINPI-DLCNRL-NSYI-----I
PEASVH--GFLTA--LFLLNGYWLALILNLPLVAFNVK-K--------V---L---DNAH
LLDATEIFR--TLNKHKKESFIKLGFHLVMFFFYLYSMIVALIRD-----
>UniRef90_A0A060T4V8 ARAD1B06204p n=1 Tax=Blastobotrys adeninivorans TaxID=409370 RepID=A0A060T4V8_BLAAD
---SWLYLFAVLSNAVNLFLQVFFS---IMYSDLEVDYINPI-DLCNRL-NGYI-----L
PEMVIH--GFLTT--LFLISGYWWSFLINLPLLAWNIN-R--------V---Y---TKTY
LLDATEIFR--TLGKHKRESFIKLGFHLVVFFFYLYCMIAALVRD-----
>UniRef90_UPI001E893C18 hypothetical protein n=1 Tax=Saccharomycodes ludwigii TaxID=36035 RepID=UPI001E893C18
-----------------------------MYSDLESDYINPI-ELCSRI-NKLI-----G
PEAILH--AIISL--LFLINGYWFVFILNAPILFFNIN-K--------Y---Y---NKLQ
MLDATEIFR--TLGKHKRESFLKLGFYLFMFFFYLYRMIMALIDEE----
>UniRef90_M2MCN8 ER-derived vesicles protein ERV14 n=1 Tax=Baudoinia panamericana (strain UAMH 10762) TaxID=717646 Re
---AWLFLLAVLLNAVNLFLQVFFT---IMYSDLECDYINPI-DLCNRL-NMYI-----I
PEAGLH--AFLSV--LFLVNGYWLSFVLNLPLLAWNAK-K--------I---F---DNQH
LLDATEIFR--KLNIHKRESFVKLGFHLLMFFYYLYSMIVALIKDE----
>UniRef90_A0A094GNE3 ER-derived vesicles protein ERV14 n=1 Tax=Pseudogymnoascus sp. VKM F-103 TaxID=1420912 RepID=A0A
---AWLYLLAVIINAVNLFLQVFFT---IMYSDLECDYINPI-DLCNRL-NTYI-----I
PEAAVH--GFLTF--LFLINGYWVALILNLPLVAYNVN-K--------I---V---SNSH
LLDATEIFR--KLNVHKRESFSKLGFHLIMFFFYLYSMIVALIRD-----
>UniRef90_A0A0A1T275 Putative ER-derived vesicles protein ERV14 n=1 Tax=[Torrubiella] hemipterigena TaxID=1531966 Rep
---AWLFLLSVLVNAVNLFLQVFFT---IMYSDLECDYINPI-DLCNRL-NAYI-----L
PEAAVH--AFLSL--LFLLNGYWVALVLNLPLLGWNIK-K--------I---V---DNTH
LLDATEIFR--KLNVHKKESFVKLGFHLLMFFFYLYSMIVALIRD-----
>UniRef90_A0A384J4B4 Cornichon n=67 Tax=leotiomyceta TaxID=716546 RepID=A0A384J4B4_BOTFB
---AWLYLLAVLINAVNLFLQVFFT---IMYSDLECDYINPI-DLCNRL-NTYI-----I
PEAAVH--GFLTL--LFLINGYWVALVLNLPLVAFNVK-K--------I---V---DNAH
LLDATEIFR--KLNVHKKESFIKLGFHLVMFFFYLYSMIVALIRD-----
>UniRef90_A0A8H7N782 ER-derived vesicles protein ERV14 n=2 Tax=Bionectria ochroleuca TaxID=29856 RepID=A0A8H7N782_BIO
---AWLFLLAVLVNAVNLFLQVFFT---IMYSDLECDYTNPI-DLCKNL-NKYI-----I
PEAAVH--GFLTF--LFLINGYWVPLILNLPLLGWNAN-K--------I---I---NNTH
FLDATEIFR--KLNVHKKESFFKLGFHLVMFFFYLYSMIVALIRD-----
>UniRef90_A0A6J3MJ28 ER-derived vesicles protein-like protein ERV14 n=1 Tax=Dissoconium aciculare CBS 342.82 TaxID=13
---AWLFLLAVLLNAVNLFLQVFFT---ILYSDLECDYINPI-DLCNRL-NMYI-----V
PEAGLH--AFLTF--LFLINGYWVTLLLNIPLLAWNAK-K--------I---Y---EKNH
LLDATEIFR--KLNTHKKESFIKLGFHLLLFFWYLYSMIVALIRDE----
>UniRef90_S7ZIK6 Cornichon n=54 Tax=leotiomyceta TaxID=716546 RepID=S7ZIK6_PENO1
---AWLYLLAVLINAVNLFLQVFFT---IMYSDLECDYINPI-DLCNRL-NAYI-----I
PEAAVH--AFLTF--LFVINGYWLAIVLNLPLLAFNAK-K--------I---Y---DNQH
LLDATEIFR--KLNVHKKESFIKLGFHLLMFFFYLYSMIVALIRD-----
>UniRef90_A0A094APK8 Methionine aminopeptidase n=1 Tax=Pseudogymnoascus sp. VKM F-3775 TaxID=1420901 RepID=A0A094APK8
---AWLYLLAVIINAVNLFLQVFFT---IMYSDLECDYINPI-DLCNRL-NTYI-----I
PEAAVH--GFLTF--LFLINGYWVALILNLPLVAYNVN-K--------I---V---SNSH
LLDATEIFR--KLNVHKRESFSKLGFHLIMFFFYLYSMIVALIRD-----
>UniRef90_A0A094D2Z6 Methionine aminopeptidase n=8 Tax=unclassified Pseudogymnoascus TaxID=2637121 RepID=A0A094D2Z6_9
---AWLYLLAVIINAVNLFLQVFFT---IMYSDLECDYINPI-DLCNRL-NTYI-----I
PEAAVH--GFLTF--LFLINGYWVALILNLPLVAYNVN-K--------I---V---SNSH
LLDATEIFR--KLNVHKRESFSKLGFHLIMFFFYLYSMIVALIRD-----
>UniRef90_A0A3N4I1M0 Cornichon n=1 Tax=Ascobolus immersus RN42 TaxID=1160509 RepID=A0A3N4I1M0_ASCIM
---AWLYLLAVLINAVNLFLQVFFT---IMYSDLECDYINPI-DLCNRL-NTYI-----I
PEAIVH--AFLSV--LFLINGYWVAFILNAPLLAFNAK-K--------I---F---ENQH
LLDATEIFR--TLNRHKKESFIKLGFHLLMFFYYLFEMIRSLIRD-----
>UniRef90_A0A146F1M4 ER-derived vesicles protein ERV14 n=1 Tax=Aspergillus kawachii TaxID=1069201 RepID=A0A146F1M4_AS
---AWLYLLAVLINAVNLFLQVFFT---IMYSDLECDYINPI-DLCNRL-NAYI-----V
PEAAVH--AFLTF--LFIINGYWVAIVLNLPLLAFNAK-K--------I---Y---ENQH
LLDATEIFR--KLNVHKKESFIKLGFHLLMFFFYLYSMIVALIRDEE---
>UniRef90_A0A1B7TGA6 Cornichon n=1 Tax=Hanseniaspora valbyensis NRRL Y-1626 TaxID=766949 RepID=A0A1B7TGA6_9ASCO
----FLFVTAVILNCVALGIQVHLT---ILYGDLESDYINPI-DLCNKV-NFFV-----K
PEAILH--AGLSL--LFLINGYWFVFLLNLPILYFNFQ-K--------F---Q---KKKH
LLDATEIFR--TLRTHKIESFVKLGFSLFFFFFYLYRMIMALIDE-----
>UniRef90_E3RCJ3 Cornichon domain containing protein n=67 Tax=Pezizomycotina TaxID=147538 RepID=E3RCJ3_PYRTT
---AWLYLLAVLINAVNLFLQVFFT---IMYSDLECDYINPI-DLCNRL-NTYI-----I
PEAAVH--AFLTV--LFLINGYWIALLLNLPLLAWNGK-K--------I---F---ENQH
LLDATEIFR--KLNVHKKESFIKLGFHLLMFFFYLYSMIVALIRD-----
>UniRef90_UPI000CE26FD8 ER-derived vesicles protein ERV14-like n=1 Tax=Quercus suber TaxID=58331 RepID=UPI000CE26FD8
---AWLYLFAVLINAVNLFLQVFFT---IMYSDLECDYINPI-ELCNRL-NTYI-----I
PEAGVH--AFLTA--LFLVNGYWLPLLLNLPLLAWNGK-K--------I---F---DKQH
LLDATEIFR--KLNVHKKESFMKLGFHLLMFFFYLYSMIVALIRD-----
>UniRef90_A0A0C4DZZ6 ER-derived vesicles protein ERV14 n=157 Tax=leotiomyceta TaxID=716546 RepID=A0A0C4DZZ6_MAGP6
---AWLYLFAVLVNAVNLFLQVFFT---IMYSDLECDYINPI-DLCNRL-NTYI-----V
PEAAVH--GFLTF--IFLINGYWLPLILNVPLLAWNIK-K--------I---V---DNTH
LLDATEIFR--KLNVHKKESFIKLGFHLIMFFFYLYSMIVALIKD-----
>UniRef90_H6BJT6 ER-derived vesicles protein ERV14 n=39 Tax=Eurotiomycetes TaxID=147545 RepID=H6BJT6_EXODN
---AWLYLLAVLINAVNLFLQVFFT---IMYSDLECDYINPI-DLCNRL-NTYI-----V
PEAAVH--AFLTF--LFLINGYWLAILLNLPLLAFNAK-K--------I---I---DNQH
LLDATEIFR--KLNVHKKESFIKLGFHLVMFFFYLYSMIVALIRDE----
>UniRef90_J3NFR1 ER-derived vesicles protein ERV14 n=23 Tax=Sordariomycetes TaxID=147550 RepID=J3NFR1_GAET3
---AWLYLFAVLVNAVNLFLQVFFT---IMYSDLECDYINPI-DLCNRL-NTYI-----V
PEAAVH--GFLTF--IFLINGYWLPLVLNVPLLAWNIK-K--------I---V---DNTH
LLDATEIFR--KLNVHKKESFIKLGFHLIMFFFYLYSMIVALIKD-----
>UniRef90_UPI001D0393AE uncharacterized protein n=1 Tax=Bacidia gigantensis TaxID=2732470 RepID=UPI001D0393AE
---AWLYLLAVLINAVNLFLQVFFT---IMYSDLECDYINPI-DLCNRL-NTYI-----V
PEAAVH--AFLTT--LFLINGYWVALILNLPLVAYNAK-K--------I---Y---ENQH
LLDATEIFR--KLNVHKKESFIKLGFHLLMFFFYLYSMIVALIRD-----
>UniRef90_A0A0E9NBX5 ER-derived vesicles protein ERV14 n=1 Tax=Saitoella complicata (strain BCRC 22490 / CBS 7301 / J
---GWLFLFAVLINAVNLFLQVFFT---IMYSDLECDYINPI-DLCNKL-NWWI-----F
PEMGIH--AFTTV--LLLLNGQWIATALNLPLLAYNVN-K--------V---V---NNAH
LLDATEIFR--TLGKHKKESFVKLGFHLVLFFFYLYSMIVALECERGN--
>UniRef90_A0A1V8UBB5 ER-derived vesicles protein ERV14 n=1 Tax=Rachicladosporium sp. CCFEE 5018 TaxID=1974281 RepID=A
---AWLFLLAVLINAVNLFLQVFFT---IMYSDLECDYINPI-DLCNRL-NMYI-----V
PEAGVH--AFLTV--LFLINGYWLPLLLNLPLLAWNGK-K--------I---F---ENQH
LLDATEIFR--KLNTHKKESFVKLGFHLLMFFFYLYSMIVALIRD-----
>UniRef90_A0A0H5C4E8 ER-derived vesicles protein ERV14 n=1 Tax=Cyberlindnera jadinii (strain ATCC 18201 / CBS 1600 /
--GTFLFISAVVINAVNLFLQVFFT---IMYGDLECDYINPI-ELCNKL-NKYI-----V
PEAAVH--AFLTF--LFLITGHWFTFLLNLPLVVFNAM-K--------I---T---KNNH
LLDATEIFR--TLNKQKKESFIKLGFHLFLFFYYLYRMILALIED-----
>UniRef90_A0A1U8QGY9 ER-derived vesicles protein ERV14 n=61 Tax=leotiomyceta TaxID=716546 RepID=A0A1U8QGY9_EMENI
---AWLYLLAVLINAVNLFLQVFFT---IMYSDLECDYINPI-DLCNRL-NAYI-----I
PEAGVH--AFLTF--LFVINGYWLAIALNLPLLAFNAK-K--------I---Y---DNQH
LLDATEIFR--KLNVHKKESFIKLGFHLLMFFFYLYSMIVALIRD-----
>UniRef90_UPI0008681AAB cornichon n=1 Tax=Saitoella complicata (strain BCRC 22490 / CBS 7301 / JCM 7358 / NBRC 10748
---GWLFLFAVLINAVNLFLQVFFT---IMYSDLECDYINPI-DLCNKL-NWWI-----F
PEMGIH--AFTTV--LLLLNGQWIATALNLPLLAYNVN-K--------V---V---NNAH
LLDATEIFR--TLGKHKKESFVKLGFHLVLFFFYLYSMIVALIRD-----
>UniRef90_A0A7R7W0Y7 ER-derived vesicles protein ERV14 n=19 Tax=Aspergillus TaxID=5052 RepID=A0A7R7W0Y7_ASPKA
---AWLYLLAVLINAVNLFLQVFFT---IMYSDLECDYINPI-DLCNRL-NAYI-----V
PEAAVH--AFLTF--LFIINGYWVAIVLNLPLLAFNAK-K--------I---Y---ENQH
LLDATEIFR--KLNVHKKESFIKLGFHLLMFFFYLYSMIVALIRD-----
>UniRef90_F9XBK9 ER-derived vesicles protein ERV14 n=32 Tax=leotiomyceta TaxID=716546 RepID=F9XBK9_ZYMTI
---AWLFLLAVLLNAVNLFLQVFFT---IMYSDLECDYINPI-DLCNRL-NMYI-----I
PEAGLH--AFLTI--LFLINGYWLPLILNLPLLGWNAK-K--------I---F---ENQH
LLDATEIFR--KLNVHKKESFVKLGFHLIMFFFYLYSMIVALIRDE----
>UniRef90_A0A4Z0Z8Q0 Cornichon n=6 Tax=Xylariales TaxID=37989 RepID=A0A4Z0Z8Q0_9PEZI
---AWLYLFAVLINAVNLFLQVFFT---IMYSDLECDYINPI-DLCNRL-NTYI-----I
PEAAVH--GFLTL--LFLVNGYWVALVLNLPLLGWNIK-K--------I---L---DNTH
LLDATEIFR--KLNVHKKESFFKLGFHLIMFFFYLYSMIVALIKD-----
>UniRef90_W6MNI2 ER-derived vesicles protein ERV14 n=1 Tax=Kuraishia capsulata CBS 1993 TaxID=1382522 RepID=W6MNI2_9A
-----------------------------MYSDLECDYINPI-ELCNKL-NYYI-----I
PEASIH--AVLST--LFLINGYWFAFLLNLPVLAFNIN-K--------I---Y---NKNH
LLDATEIFR--TLSKHKRESFLKLGFHLLMFFYYLYRMISALIAD-----
>UniRef90_A0A1E3QCQ8 Cornichon n=1 Tax=Lipomyces starkeyi NRRL Y-11557 TaxID=675824 RepID=A0A1E3QCQ8_LIPST
---AWLYLLAVILNAVNLFLQVFFT---IMYSDLECDYINVF-DLCNRL-NAYI-----L
PEAGVQ--AFLTF--LFLINGYWIALLLNLPLVAYNIN-K--------V---I---NNNH
LLDATEIFR--TLNEHKKESFIKLGFHLLMFFFYLYSMIVALIRE-----
>UniRef90_A0A4Q4XQV0 ER-derived vesicles protein ERV14 n=1 Tax=Monosporascus sp. CRB-9-2 TaxID=2211643 RepID=A0A4Q4XQ
---AWLYLFAVLINAVNLFLQVFFT---IMYSDLECDYINPI-DLCNRL-NTYI-----I
PEAAVH--GFLTF--LFLINGYWLALVLNLPLLVWNVK-K--------I---V---ENTH
LLDATEIFR--KLNVHKKESFIKLGFHLVMFFFYLYSMIVALIRD-----
>UniRef90_A0A6A6GX71 ER-derived vesicles protein-like protein ERV14 n=1 Tax=Viridothelium virens TaxID=1048519 RepID=
---AWLYLLAVLINAVNLFLQVFFT---IMYSDLECDYINPI-DLCNRL-NLYI-----V
PEAAVH--AFLTS--LFLINGYWIALILNVPLLGWNAW-K--------I---Y---EKQH
LLDATEIFR--KLNIHKRESFAKLGFHLIMFFFYLYSMIVALIRD-----
>UniRef90_W2RSP8 ER-derived vesicles protein ERV14 n=28 Tax=Pezizomycotina TaxID=147538 RepID=W2RSP8_9EURO
---AWLYLLAVLINAVNLFLQVFFT---IMYSDLECDYINPI-DLCNRL-NTYI-----V
PEAAVH--AFLTF--LFLINGYWLALVLNLPLLAFNAK-K--------I---V---ENQH
LLDATEIFR--KLNVHKKESFIKLGFHLVMFFFYLYSMIVALIRD-----
>UniRef90_K2RRS7 Cornichon n=4 Tax=Botryosphaeriaceae TaxID=45131 RepID=K2RRS7_MACPH
---AWLYLLAVLINAVNLFLQVFFT---IMYSDLECDYINPI-DLCNRL-NTYI-----I
PEAAVH--AFLTF--LFLINGYWIALLLNLPLLAWNAK-K--------I---L---ENQH
LLDATEIFR--KLNVHKKESFIKLGFHLVMFFFYLYSMIVALIRD-----
>UniRef90_A0A6A6U5T1 Putative endosomal cargo receptor n=1 Tax=Microthyrium microscopicum TaxID=703497 RepID=A0A6A6U5
---AWLYLFAVLINAVNLFLQVFFT---IMYSDLECDYINPI-DLCNRL-NTYI-----I
PEAGVH--AFLTV--LFLLNGYFLAFVLNIPLLAWNAK-K--------I---L---DNQH
LLDATEIFR--KLNVHKKESFIKLGFHLLMFFFYLYSMIVALIKEEG---
>UniRef90_A0A0J9XHW8 Similar to Saccharomyces cerevisiae YGL054C ERV14 Protein localized to COPII-coated vesicles n=1
---PWIYLLAVLLNATNLFFQVFFT---ILYSDLESDYINPI-DLCNKL-NKYI-----L
PEAAIQ--GFLTI--IFLLNGFWWSFLVTAPVMAFNAR-K--------I---Q---LNTH
LLDATEIFR--TLGKHKKESYIKLGYHLLFFFFFLYCMIVALVR------
>UniRef90_G2QJU5 ER-derived vesicles protein ERV14 n=5 Tax=Sordariales TaxID=5139 RepID=G2QJU5_MYCTT
---AWLYLFAVIINAVNLFLQVFFT---IMYSDLECDYINPI-DLCNRL-NTYI-----I
PEVAVH--GFLTF--LFLINGYWLPLILNLPLVAYNAK-K--------I---I---DNTH
LLDATEIFR--KLNVHKKESFTKLGFHLVLFFFYLYSMIVALIKD-----
>UniRef90_A0A6A6W2N4 ER-derived vesicles protein-like protein ERV14 n=1 Tax=Pseudovirgaria hyperparasitica TaxID=4700
---AWLYLFAVLVNAVNLFLQVFFT---IMYSDLECDYINPI-DLCNKL-NTYI-----I
PEAVVH--AFLTF--LLLINGYWLALILNLPLLGWNAK-K--------I---F---ENQH
LLDATEIFR--KLNVHKRESFIKLGFHLIMFFFYLYSMIVALIREE----
>UniRef90_A0A1E2XZD2 ER-derived vesicles protein ERV14 n=4 Tax=Paracoccidioides brasiliensis TaxID=121759 RepID=A0A1E
---AWLYLLSVLINAVNLFLQVFFT---IMYSDLECDYINPI-DLCNRL-NAYI-----I
PEAAVH--AFLTF--LFVINGYWLAIILNLPLLAFNAK-K--------I---F---DNQH
LLDATEIFR--KLNVHKKESFIKLGFHLVMFFFYLYSMIVALIRD-----
>UniRef90_C4YAN4 ER-derived vesicles protein n=2 Tax=Clavispora lusitaniae TaxID=36911 RepID=C4YAN4_CLAL4
-----------------------------MYSDLESDYINPI-ELCHKL-NPWF-----I
PEAGLH--GFLTI--LFLVNGYWFVFLLNLPVLAFNVN-K--------F---I---NKNH
LLDATEIFR--TLSKHKKESFLKLGFHLLMFFFYLYRMIMALVGD-----
>UniRef90_UPI00190D1B34 uncharacterized protein n=1 Tax=Penicillium roqueforti TaxID=5082 RepID=UPI00190D1B34
---SWLYLLSVLINAVNLFLQVFFT---IMYSDLECDYINPI-DLCNRL-NAYI-----I
PEAAVH--AFLTF--LFVINGYWLAIVLNLPLVLFNAK-K--------I---Y---ENQH
LLDATEIFR--KLNVHKKESFIKLGFHLLMFFFYLYSMIVALIRDEG---
>UniRef90_J8Q4Q1 Erv15p n=1 Tax=Saccharomyces arboricola (strain H-6 / AS 2.3317 / CBS 10644) TaxID=1160507 RepID=J8Q
--GLSLFVTGLLLNCLNSICQIYFT---ILYGDLEADYINSI-DLCRRV-NRLS-----I
PEAILQ--GFISL--LFLFNGYWFVFLLNVPVLTYNAT-K--------V---F---KKKY
LLDATDIFR--TLGKHKTECFLKLGFYLFIFLFYFYRMVTALLE------
>UniRef90_A0A1V8UL64 ER-derived vesicles protein ERV14 n=2 Tax=Rachicladosporium TaxID=470018 RepID=A0A1V8UL64_9PEZI
---AWLFLLAVLINAVNLFLQVFFT---IMYSDLECDYINPI-DLCNRL-NMYI-----V
PEAGVH--AFLTV--LFLINGYWLPLLLNLPLLAWNGK-K--------I---F---ENQH
LLDATEIFR--KLNTHKKESFVKLGFHLLMFFFYLYSMIVALIRD-----
>UniRef90_A0A364MW38 Methionine aminopeptidase n=1 Tax=Stemphylium lycopersici TaxID=183478 RepID=A0A364MW38_9PLEO
---AWLYLLAVLINAVNLFLQVFFT---IMYSDLECDYINPI-DLCNRL-NTYI-----I
PEAAVH--AFLTF--LFLINGYWIALILNLPLLAWNGK-K--------I---F---ENQH
LLDATEIFR--KLNVHKKESFIKLGFHLLMFFFYLYSMIVALIRD-----
>UniRef90_G3JIA4 Cornichon n=7 Tax=Cordycipitaceae TaxID=474943 RepID=G3JIA4_CORMM
---AWLFLLSVLINAVNLFLQVFFT---IMYSDLECDYINPI-DLCNRL-NTYI-----I
PEAAVH--GFLTF--LFLINGYWLPLILNLPLLAWNIK-K--------I---V---DNTH
LLDATEIFR--KLNVHKKESFIKLAFHLLMFFFYLYSMIVALIRD-----
>UniRef90_A0A6A6PWJ9 Cornichon n=1 Tax=Neohortaea acidophila TaxID=245834 RepID=A0A6A6PWJ9_9PEZI
---AWLFLLAVLLNAVNLFLQVFFT---IMYSDLECDYINPI-DLCNRL-NMYI-----I
PEAGVH--AFLTA--LFLINGYWVALILNLPLVIYNAK-K--------I---F---ENQH
LLDATEIFR--KLNVHKRESFIKLGLHLLLFFFYLYSMIVALIRD-----
>UniRef90_P38312 ER-derived vesicles protein ERV15 n=10 Tax=Saccharomyces TaxID=4930 RepID=ERV15_YEAST
--GLSLFVTGLILNCLNSICQIYFT---ILYGDLEADYINSI-ELCKRV-NRLS-----V
PEAILQ--AFISA--LFLFNGYWFVFLLNVPVLAYNAS-K--------V---Y---KKTH
LLDATDIFR--KLGRCKIECFLKLGFYLLIFFFYFYRMVTALLE------
>UniRef90_A0A8H7AT15 COPII-coated vesicle protein n=1 Tax=Endocarpon pusillum TaxID=364733 RepID=A0A8H7AT15_9EURO
---AWLYLLAVLINAVNLFLQVFFT---IMYSDLECDYINPV-DLCNRL-NAYI-----V
PEASVH--LFLTS--LFLINGYWLAFLLNVPLVAFNAK-K--------Y---F---ENRH
LLDATEIFR--KLNIHKKESFIKLGFHLVMFFFYLYSMIVALIRD-----
>UniRef90_A0A2V1B0J5 Uncharacterized protein n=1 Tax=[Candida] haemuloni TaxID=45357 RepID=A0A2V1B0J5_9ASCO
-----------QCVEMNLFTQVFFT---IMYSDLESDYINPI-ELCNKL-NPWF-----I
PEASVH--IFLSA--LFLVNGFWFVFLLNLPLLAYNVN-K--------F---L---SKNH
LLDATEIFR--TLSRHKKESFLKLAFHLVMFFFYLYRMIMALVSD-----
>UniRef90_A0A2T0FFH9 ER-derived vesicles protein ERV14 n=1 Tax=Wickerhamiella sorbophila TaxID=45607 RepID=A0A2T0FFH9
---AWLYLFVVLVNAVNLFMQVFFT---IMYSDLEVDYINPI-DLCNKL-NVYL-----I
PEAALQ--GFVTL--LFLITGHWLSFLLNLPISLFNGN-Q--------I---F---KNQY
LLDATEIFR--TLGRHKKESFSKLGFHLLIFFFYLYSFIVALIG------
>UniRef90_A0A4Q4TEH4 Anaphase-promoting complex subunit 4 WD40 domain-containing protein n=1 Tax=Monosporascus iberic
---AWLYLFAVLINAVNLFLQVFFT---IMYSDLECDYINPI-DLCNRL-NTYI-----I
PEAAVH--GFLTF--LFLINGYWLALVLNLPLLVWNVK-K--------I---V---ENTH
LLDATEIFR--KLNVHKKESFVKLGFHLVMFFFYLYSMIVALIRD-----
>UniRef90_A0A2A9P213 Cornichon n=8 Tax=Hypocreales TaxID=5125 RepID=A0A2A9P213_OPHUN
---AWLYLLAVLINAVNLFLQVFFT---IMYSDLECDYINPI-ELCNRL-NAYI-----V
PEAAVQ--AFLTF--LFLINGYWLALVLNLPLLAWNAK-K--------I---I---DNTH
LLDATEIFR--KLNIHKKESFAKLAFHLVMFFFYLYSMIVALIRD-----
>UniRef90_A0A8H4CV06 Pre-mRNA-processing factor 17 n=3 Tax=Colletotrichum TaxID=5455 RepID=A0A8H4CV06_COLGL
---AWLYLLAVLINAVNLFLQVFFT---IMYSDLECDYINPI-DLCNRL-NTYI-----I
PEAAVH--GFLTF--LFLINGYWVPLILNLPLLAYNIK-K--------I---V---DNTH
LLDATEIFR--KLNVHKKESFVKLGFHLVMFFFYLYSMIS----------
>UniRef90_A0A6A7C746 Cornichon-domain-containing protein n=1 Tax=Piedraia hortae CBS 480.64 TaxID=1314780 RepID=A0A6A
---AWLYLIAVLLNAVNLFLQVFFT---IMYSDLECDYINPI-DLCNRL-NMYI-----V
PEAGVH--AFLTF--LFLVNGYWLPLILNLPMVGWNSK-K--------I---F---ENQH
LLDATEIFR--KLNVHKKESFIKLGFHLLMFFFYLYSMIVALIRD-----
>UniRef90_A0A1E4TNK5 ER-derived vesicles protein ERV14 n=1 Tax=Pachysolen tannophilus NRRL Y-2460 TaxID=669874 RepID=
---YLFFILAVILNSINLFGQVFFS---IMYNDLESDYINPM-ELCNKL-NQYI-----V
PEGCVH--LFLSV--LLLIKGHWITFLINLPLLAYNAN-K--------F---Y---KKKY
LLDATDIFR--TLSSHKIESFVKLFFHFIMFFYYLYRMVFSLITE-----
>UniRef90_A0A1L0CUQ7 Probable ER-derived vesicles protein ERV14 n=2 Tax=Hanseniaspora TaxID=29832 RepID=A0A1L0CUQ7_9A
----FLFIVAVVTNCILLGIQVHFT---ILYGDLESDYINPI-KLCKSV-NKLV-----K
PDAFIH--AGLSA--LFLLKGYWFIFLLNLPILYFNFQ-K--------F---Q---KKKH
LLDATEIFR--TLRNYKIESFVKLAYFLFFFFFYLYRLIMVLIED-----
>UniRef90_A0A1S9DT97 Cornichon n=2 Tax=Aspergillus TaxID=5052 RepID=A0A1S9DT97_ASPOZ
---AWLYLLAVLINAVNLFLQVFFT---IMYSDLECDYINPI-DLCNRL-NAYI-----I
PEAAVH--AFLTF--LFVINGYWLAILLNLPLLAFNAK-K--------I---Y---DNAH
LLDATEIFR--KLNVHKKESFIKLGFHLLMFFFYLYISRD----------
>UniRef90_A0A642UVT1 ER-derived vesicles protein ERV14 n=1 Tax=Diutina rugosa TaxID=5481 RepID=A0A642UVT1_DIURU
-----------------------------MYSDLECDYINPI-ELCNKL-NPYF-----L
PEAALQ--GFLAI--LFLVNGFWFPFLLNLPLLAYNVR-K--------F---M---NKNH
LLDATEIFR--TLSKHKKESFMKLGFHLIMFFFYLYRMIMALVKED----
>UniRef90_A0A0L8RMH9 ERV15-like protein n=1 Tax=Saccharomyces eubayanus TaxID=1080349 RepID=A0A0L8RMH9_SACEU
--GLSLFVTGLVLNCLNSICQIYFT---ILYGDLEADYINSI-ELCKRV-NRWS-----T
PEAILQ--AFVSI--LFLLNGYWFVFLLNVPVLAYNAI-T--------V---F---KRTY
LLDATDIFR--TLGQRKIECFLKLGFYLFIFLFYFYRMVTSLLE------
>UniRef90_A0A4U0UKZ2 ER-derived vesicles protein ERV14 n=3 Tax=Friedmanniomyces TaxID=329881 RepID=A0A4U0UKZ2_9PEZI
-----LYLLGVLLNAVNLFLQVFFT---IMYSDLECDYINPI-DLCNRL-NMYI-----V
PEAGVH--AFLTI--LFLVNGYWIPTILNLPLLIWNGK-K--------I---F---EHTH
LLDATEIFR--KLNAHKKESFVKLGFHLLMFFFYLYSMIVALIRD-----
>UniRef90_A0A1M8A345 COPII-coated vesicle protein n=2 Tax=Malassezia sympodialis (strain ATCC 42132) TaxID=1230383 Re
---GWLFLFSILLTAILLFVMVFYV---IMYSDLESDYINPI-DLCTKL-NQFT-----L
PEMAAH--AFLTV--LFLFHGQWVALMINLPLLAYNVN-K--------V---I---NKTY
LLDATEIFR--TLMSHKKESFIKLGFYLLTFFFYLYRMIMALVAE-----
>UniRef90_A8PXI1 ER-derived vesicles protein ERV14 n=1 Tax=Malassezia globosa (strain ATCC MYA-4612 / CBS 7966) TaxID
---GWLFLFSILLTAVLLFVMVFYV---IMYSDLESDYINPI-DLCTKL-NQFT-----L
PEMCAH--GFLTV--LFLLNGQWIALAINLPLLAYNVH-K--------F---M---NKTY
LLDATEIFR--TLMTHKKESFLKLGFYLLTFFFYLYRMIMALVA------
>UniRef90_Q0V5J9 ER-derived vesicles protein ERV14 n=23 Tax=Fungi TaxID=4751 RepID=Q0V5J9_PHANO
---AWLYLLAVLINAVNLFLQVFFT---IMYSDLECDYINPI-DLCNRL-NTYI-----V
PEAAVH--GFLTF--LFLINGYWMALVLNLPLLAWNAK-K--------I---F---ENQH
LLDATEIFR--KLNVHKKVR------------------------------
>UniRef90_A0A4Y7T823 ER-derived vesicles protein ERV14 n=1 Tax=Coprinellus micaceus TaxID=71717 RepID=A0A4Y7T823_9AGA
---GWLFLFTVLASAGLLFCMVFFI---IMFSDLECDYINPI-DLCNKL-NQFV-----V
PEEAAH--GFITL--LFLLSGQWTAFIFNVPLVAWNVN-K--------F---L---NKEN
MYDATEIFR--TLPKHKKETFAKLGFYLLSFFYYLYRMIVALIAES----
>UniRef90_K1X9X1 Cornichon protein n=1 Tax=Marssonina brunnea f. sp. multigermtubi (strain MB_m1) TaxID=1072389 RepID
---------------------------------FYSDYINPI-DLCNRL-NSYI-----V
PEAAVH--GALTF--LFLVSGYWVALLLNLPLVIFNVK-K--------I---V---DNAH
LLDATEIFR--KLNVHKKESFIKLGFHLIMFFFYLYSMIVALIRD-----
>UniRef90_A0A0C3PIP3 Cornichon n=3 Tax=Boletales TaxID=68889 RepID=A0A0C3PIP3_PISTI
---GWLFLFALLMAAGLLFTMVFFI---IMFSDLECDYINPI-DLCNKL-NQFI-----L
PENIAH--AIITL--LFLLSGQWFAFLLNLPLVLYNVN-K--------I---R---NKNH
MYDATEIFR--TLSGHKKESFLKLGFYLLSFFYYLYRMIVALISES----
>UniRef90_A0A8H5HBY0 Cornichon n=1 Tax=Tricholomella constricta TaxID=117010 RepID=A0A8H5HBY0_9AGAR
--AAWLFLFAVFVAAALLFGTVYFI---IMFSDLESDYVNPI-DLCNKL-NQLV-----I
PENAVH--AFLAL--LFLLSGQWMAFAFNAPLLAFNTN-K--------I---I---NKNH
MFDATEIFR--TLDSHKKESFCKVAFYLVSFFYYLYRMIASLVADS----
>UniRef90_A0A0C2XHA1 ER-derived vesicles protein ERV14 n=1 Tax=Amanita muscaria (strain Koide BX008) TaxID=946122 Rep
---GWLFLFAVLWSAVLLFGMVFFL---IMFSDLESDYINPI-DLCNKL-NQFI-----L
PEYGAH--AFLAL--CFLLSGQWFALLLNIPLVAYNVN-K--------V---M---NKYH
MYDATEIFR--TLEKDKKEIFFKLGFYLLSFFYYLYRMIAALIAEN----
>UniRef90_A0A3G2S907 ER-derived vesicles protein ERV14 n=2 Tax=Malassezia restricta TaxID=76775 RepID=A0A3G2S907_9BAS
---GWLFLFSILLTAILLFVMVFYV---IMYSDLESDYINPI-DLCTKL-NQFT-----L
PEMSAH--AVLTL--LFLLNGQWIALAINLPLFAFNAN-K--------V---I---NKTY
LLDATEIFR--TLMSHKKESFVKLGFYLLTFFFYLYRMIMALVEE-----
>UniRef90_W4JN86 Cornichon n=21 Tax=Agaricomycetes TaxID=155619 RepID=W4JN86_HETIT
---GWLFLFAVLMAAGLLFTMVFFI---IMFSDLECDYINPI-DLCNKL-NQFV-----L
PENSAH--AFLTL--LFLLSGQWMAFLLNAPLLAFNAN-K--------I---R---NKNH
MYDATEIFR--TLSGHKKESFIKLGFYLLSFFYYLYRMIVALISES----
>UniRef90_Q6C200 YALI0F12001p n=4 Tax=Yarrowia TaxID=4951 RepID=Q6C200_YARLI
---AYTFIFAILISLVNLFLQVFFT---IMYSDLECDYINPI-DLCNRL-NNYV-----L
PEAAAH--AALTI--VFLLTGHWIVLLLNAPIFAYNAH-K--------I---Y---TNTH
LLDATEIFR--TLKKHKQESFIKLACYLVFFFLYLYCMIAALVRE-----
>UniRef90_A0A0C2SZ31 ER-derived vesicles protein ERV14 n=1 Tax=Amanita muscaria (strain Koide BX008) TaxID=946122 Rep
---GWLFLFAVLMAAGLLFSMVFFI---IMFSDLECDYINPI-DLCNKL-NQLV-----L
PEYAAH--ATLTL--FFLLSGQWVALLINLPLLAFNAN-K--------V---Y---TKAH
MYDATEIFR--ALPAHKKESFIKLGFFLLSFFYYLYRMIVALIAES----
>UniRef90_A0A0C2ZQL0 Cornichon n=7 Tax=Agaricomycetes TaxID=155619 RepID=A0A0C2ZQL0_9AGAM
---GWLFLFAVLMAAGLLFTMVFFI---IMFSDLECDYINPI-DLCNKL-NQFV-----L
PENIAH--AFLTL--LFLLSGQWFAFLLNLPLMLYNAN-K--------I---R---NKNH
MYDATEIFR--SLSGHKKESFMKLGFYLLSFFYYLYRMIVALISES----
>UniRef90_A0A2D3VCD6 Probable ER-derived vesicles protein ERV14 n=1 Tax=Ramularia collo-cygni TaxID=112498 RepID=A0A2
---AWLFLLAVLLNAVNLFLQVFFT---IMYSDLECDYINPI-DLCNRL-NMYI-----I
PEAAVH--AFLTV--LFLINGYWLPLLLNLPL----------------I---L---EKQH
LLDATEIFR--KLNVHKKESFIKLGFHLLMFFFYLYSMIVALIRD-----
>UniRef90_A0A0D2PKQ5 Cornichon n=7 Tax=Agaricineae TaxID=2982305 RepID=A0A0D2PKQ5_HYPSF
---GWLFLFAVLMAAGLLFCMVFFI---IMFSDLECDYINPI-DLCNKL-NQFV-----L
PEHAAH--AFLTL--LFLLGGQWIALALNLPLVAFNAN-K--------I---R---NKAH
MYDATEIFR--SLGGHKQETFIKLGFYLLSFFYYLYRMIVALIAES----
>UniRef90_Q55UY1 ER-derived vesicles protein ERV14 n=22 Tax=Tremellomycetes TaxID=155616 RepID=Q55UY1_CRYNB
---GWLFLFAVLMAAVLLFTMVFFI---IMFSDLECDYINPI-DLCNKL-NQFV-----L
PEMIAH--AFLTL--CFLLSGQWLAFLLNAPLVAYNVN-K--------I---M---SKNH
MYDATEIFR--TLSGHKKESFIKLGFYLISFFYYLYRMILALISES----
>UniRef90_N1JQM4 ER-derived vesicles protein ERV14 n=1 Tax=Blumeria graminis f. sp. hordei (strain DH14) TaxID=546991
-------------------------------IIIYSDYINPI-DLCNRL-NTYI-----I
PEAAVH--GFLTA--LFLINGYWIALILNLPLLAFNIK-K--------I---L---DNAH
LLDATEIFR--KLNVHKKESFIKLGFHLVMFFFYLYSMIVALIKD-----
>UniRef90_M7PLC7 ER-derived vesicles protein ERV14 n=3 Tax=Pneumocystis TaxID=4753 RepID=M7PLC7_PNEMU
--SAWLYLLTIITNSINLFIQVFFT---IMYSDLECDYINPI-DLCNKL-NMYI-----L
PEAIIH--AFSTL--LFLFSRHWLPFLLNFPLLAYNIN-K--------I---M---TNQY
TLDATEIFR--TLSRHKKESFIKLAIYLLFFFFYLYSMISTLIL------
>UniRef90_A0A512UKK3 ER-derived vesicles protein ERV14 n=3 Tax=Metschnikowia TaxID=27320 RepID=A0A512UKK3_9ASCO
-----------------------------MYSDLESDYINPI-ELCHKL-NPWF-----I
PEAGLH--AFLTL--LILINGFWVVFLLNLPLLAFNVN-K--------F---I---KKNH
LLDATEIFR--TLSKHKKESFVKLGFHLLMFFFYLYRMIMALVGD-----
>UniRef90_D8Q9R6 Cornichon n=15 Tax=Agaricomycetes TaxID=155619 RepID=D8Q9R6_SCHCM
---GWLFLFAVLMAAGLLFCMVFFI---IMFSDLECDYINPI-DLCNKL-NQFV-----L
PENLAH--AFLST--LFLLSGQWTAFLLNAPLVAYNAN-K--------I---R---NKNH
MYDATEIFR--TLPGHKKESFFKLGFYLLSFFYYLYRMIVALIAES----
>UniRef90_A0A0F8TZ15 ER-derived vesicles protein n=7 Tax=Eurotiomycetes TaxID=147545 RepID=A0A0F8TZ15_9EURO
----------------------------------DDDYINPI-DLCNRL-NAYI-----I
PEAGVH--AFLTF--LFLINGYWLAIILNLPLLAFNAK-K--------I---F---DNQH
LLDATEIFR--KLNVHKKESFIKLGFHLLMFFFYLYSMIVALIRD-----
>UniRef90_A0A164MYZ9 Cornichon n=2 Tax=Sistotremastrum TaxID=139133 RepID=A0A164MYZ9_9AGAM
---GWLFLFSVLLAAGLLFTMVFFI---IMFSDLECDYINPI-DLCNKL-NQFV-----L
PENGAH--AFLTL--LFLFSGQWTAFLINAPLLAYNAN-K--------I---R---SKNH
MYDATEIFR--TLGAHKKEGFIKLGFYLITFFYYLYRMIVALIAES----
>UniRef90_A0A369JU74 ER-derived vesicles protein ERV14 n=1 Tax=Hypsizygus marmoreus TaxID=39966 RepID=A0A369JU74_HYPM
--AAWLFFFTVFVAAGLLFGMVYFI---IMFSDLESDYLNPV-DLCNSL-NSLV-----I
PENAIH--AFLAL--LFLLSGQWMAFALNLPLVAYNAN-K--------I---M---KKSH
MYDATEIFR--TLDTHKKECFFKAGFYLLSFFYYLYRMIAALVVES----
>UniRef90_A0A0C9TUI8 ER-derived vesicles protein ERV14 n=1 Tax=Sphaerobolus stellatus (strain SS14) TaxID=990650 RepI
---GWLFLFALLISAVLLFVMVFFI---IMFSDLECDYINPI-DLCNKL-NQFV-----L
PENAAH--AFLTI--IFLLSGQWVAFLLNAPLLAFNVN-K--------V---L---KKNH
MYDATEIFR--TLSGHKKESFIKLGFYLLSFFYYLYRFIVALIADS----
>UniRef90_A0A5E8C6V5 ER-derived vesicles protein ERV14 n=1 Tax=Saprochaete ingens TaxID=2606893 RepID=A0A5E8C6V5_9ASC
-----LYLLVVFMNAANLFFQVYFT---VMYSDLESDFINPV-DLCNRL-NFFI-----L
PEAGIQ--AAVAL--LLLLSGQWLSFIFNLPILFFNAK-K--------Y---I---NKTH
LLDATEIFR--TLGRHKNESFVKLGIHLLLFFYYLYCLIMAIVADD----
>UniRef90_A0A316Z069 Cornichon n=6 Tax=Exobasidiomycetes TaxID=452283 RepID=A0A316Z069_9BASI
---GWLFLFAVLLSAALLFTMVFYI---IMFSDLECDYINPI-DLCNKL-NQFT-----L
PEMAAH--AVLTV--FFLLSGQWLAFILNAPLVAFNVN-K--------V---M---NKNH
MLDATEIFR--TLSQHKKECFYKLGFYLISFFYYLYRMILALIAET----
>UniRef90_A0A0H2RZX3 Cornichon n=1 Tax=Schizopora paradoxa TaxID=27342 RepID=A0A0H2RZX3_9AGAM
---GWLFLFAVVFAAGLMFTMVFFT---IMFTDLESDYINPI-HLCEKL-NWFV-----L
PENGAH--AFLTT--LFLITGQWTAFLLNAPLVAYNAN-K--------I---L---SKNH
LYDATEIFR--TLPSHKKESFIKLGFYLLSFFYYLYRMIMALIADS----
>UniRef90_M5FP17 Cornichon n=1 Tax=Dacryopinax primogenitus (strain DJM 731) TaxID=1858805 RepID=M5FP17_DACPD
--GWWLFLFAVLGAAALLFTMVFFI---IMFSDLECDYINPI-DLCNKL-NQFV-----L
PEMIAH--AILTV--LFLLCGQWFTFLLNVPLVLYNAN-K--------V---N---KKNH
MYDATEIFR--TLGGHKRECFFKLGFYLLSFFYYLYRMILALIQES----
>UniRef90_A0A1E3I5X9 ER-derived vesicles protein ERV14 n=4 Tax=Tremellomycetes TaxID=155616 RepID=A0A1E3I5X9_9TREE
---GWLFLFAVLMAAVLLFTMVFFI---IMFSDLECDYINPI-DLCNKL-NNFV-----L
PEMLAH--AFLTL--CFLLSGQWLAFLLNAPLVAFNVN-K--------V---L---GKNH
MYDATEIFR--TLSGHKKESFIKLGFYLISFFYYLYRMILALISES----
>UniRef90_A0A8H7KJW9 Cornichon n=1 Tax=Agaricus bisporus var. burnettii TaxID=192524 RepID=A0A8H7KJW9_AGABI
---GWLFLFAVIWAGALLFTMVFFV---IMYSDLESDYINPI-DLCNKI-NQFV-----I
PEHAAH--AFLAI--LFLLFGEWIALLLNAPLVAWNVN-K--------I---V---NKNH
MLDATEIFR--SLDGHKKEAFIKLGFYLLSFFYYLYRMIAALIAE-----
>UniRef90_A0A8H6WK21 Cornichon n=1 Tax=Mycena kentingensis (nom. inval.) TaxID=1325293 RepID=A0A8H6WK21_9AGAR
---GWLFLFAVLMAAGLLFCMVFFI---IMFSDLECDYINPI-DLCNKL-NQFV-----L
PENIAH--AFLAT--LFLLSGQWTALLLNAPLVAYNLN-K--------I---R---NKNH
MYDATEIFR--TLPNHKKEGFIKLGFYLLSFFYYLYRMIVALIADS----
>UniRef90_A0A061BE78 CYFA0S36e00144g1_1 n=1 Tax=Cyberlindnera fabianii TaxID=36022 RepID=A0A061BE78_CYBFA
-----------------------------MYTDLECDYINPV-ELCNKL-NNYI-----V
PEAGIH--AFLTT--LFLLTGHWFTLILNLPLVAFNVN-K--------I---L---NKNH
LLDATEIFR--TLNKQKKESFIKLGFHLSLFFYYLYRMIMALIAE-----
>UniRef90_A0A5C3MKG4 Cornichon n=1 Tax=Crucibulum laeve TaxID=68775 RepID=A0A5C3MKG4_9AGAR
---GWLFLFAVLWSAALLFGAVFFV---IMFSDLESDYINPI-DLCNKL-NQFV-----L
PEYAAH--AFLAL--LFLLSGQWTALLFNIPLIAFNVN-K--------I---L---NKNH
MYDATEIFR--SLPGHQKETYFKLGFYLISFFYYLYRMIVALIAEG----
>UniRef90_A0A8H5D7E8 RRM domain-containing protein n=1 Tax=Leucoagaricus leucothites TaxID=201217 RepID=A0A8H5D7E8_9A
--GGWLFLFAVLWAGALLFTMVFFV---IMYSDLESDYINPI-DLCNKI-NQFV-----L
PENAAH--AFLVV--LFLISGEWTALLLNLPLVAWNAN-K--------I---V---NKNH
MLDATEIFR--TLDGHKKEAFFKLGFYLLSFFYYLYRMIAALIAEE----
>UniRef90_A0A8S0WJS7 Uncharacterized protein n=1 Tax=Cyclocybe aegerita TaxID=1973307 RepID=A0A8S0WJS7_CYCAE
-MSGWMFLFAVLYSAALLFGMVFFI---IMYSDLESDYINPI-DFCNKL-NQFV-----I
PEYGAH--GFLAL--IFLLTGEWTALLWNLPLLAWNIN-K--------V---V---NKTH
MFDATEIFR--TLPQHQKEAYFKTGFYLFSFFYYLYRMIVSFIAES----
>UniRef90_A0A316Z371 Cornichon n=1 Tax=Tilletiopsis washingtonensis TaxID=58919 RepID=A0A316Z371_9BASI
---GWLFLLAVLLAAGLLFTMVFYI---IMFSDLECDYINPI-DLCNKL-NQFT-----L
PEMIAH--AVLTV--FFLLGGQWVAFLLNAPLVAFNAN-K--------V---M---NKNH
MLDATEIFR--TLSGHKKECFVKLGFYLLSFFYYLYRMIVALIGET----
>UniRef90_A0A8H7G7Q4 Cornichon n=1 Tax=Athelia sp. TMB TaxID=2748771 RepID=A0A8H7G7Q4_9AGAM
---GWLFLFAVLMAAGLLFTMVFFI---IMFSDLECDYINPI-DLCNKL-NQFV-----L
PENIAH--AFLTL--LFLLSGQWIAFLLNLPLVLFNAN-K--------I---R---NKNH
MYDATEIFR--TLSGHKTESFFKLGFYLLSFFYYLYRMIVALISES----
>UniRef90_K5X003 RRM domain-containing protein n=1 Tax=Agaricus bisporus var. burnettii (strain JB137-S8 / ATCC MYA-4
--GGWLFLFAVIWAGALLFTMVFFV---IMYSDLESDYINPI-DLCNKI-NQFV-----I
PEHAAH--AFLAI--LFLLFGEWIALLLNAPLVAWNVN-K--------I---V---NKNH
MLDATEIFR--SLDGHKKEAFIKLGFYLLSFFYYLYRMIAALIAE-----
>UniRef90_A8N632 ER-derived vesicles protein ERV14 n=4 Tax=Psathyrellaceae TaxID=184208 RepID=A8N632_COPC7
-MSGWLFLFAVLYSAGLLFGMVFFV---IMFSDLESDYINPI-DLCNKL-NQFV-----L
PEYGAH--AFLSL--LFLLFGQWTAFIWNLPLIAYNAN-K--------V---I---KKNH
MYDATEIFR--TLSSHQKETYFKLAFYLLSFFYYLYRMIVALVAEN----
>UniRef90_A0A0D0CXX2 ER-derived vesicles protein ERV14 n=2 Tax=Marasmiineae TaxID=2982316 RepID=A0A0D0CXX2_9AGAR
---GWLFLFAVLMAAALLFCMVFFI---IMFSDLECDYINPI-DLCNKL-NQFV-----L
PENIAH--AFLTI--LFLISGQWTAFILNAPLLLFNAN-K--------I---R---NKNH
MYDATEIFR--TLPGHKKESFFKLGFYLLSFFYYLYRMIVALIAES----
>UniRef90_A0A067MWA4 Cornichon n=1 Tax=Botryobasidium botryosum FD-172 SS1 TaxID=930990 RepID=A0A067MWA4_9AGAM
---GWLFLFAVIAAAGLLFTMVFFI---IMFSDLECDYINPI-DLCNKL-NTFV-----L
PEALFH--AFLTL--LFLLSGQWIALFINAPLVAFNLQ-K--------I---Q---SNSH
MYDATEIFR--TLSQHKKESFIKLGFYLLCFFYYLYRMILALISES----
>UniRef90_A0A0C9UZ98 ER-derived vesicles protein ERV14 n=1 Tax=Hydnomerulius pinastri MD-312 TaxID=994086 RepID=A0A0C
---GWLFLFSVLMAAGLLFTMVFFI---IMFSDLECDYINPI-DLCNKL-NQFV-----L
PENIAH--AFLTI--LFLISGQWVAFMLNLPLMLFNAN-K--------I---R---NKNH
MYDATEIFR--SLSGHKKESFIKLGFYLLSFFYYLYRMIVALISES----
>UniRef90_UPI0019031824 cornichon protein-domain-containing protein n=1 Tax=Cantharellus anzutake TaxID=1750568 RepID
---GWLYLFSVLAAAALLFTMVFYI---IMFSDLECDYINPI-DLCQKL-NQFV-----L
PEMGAH--AALSL--LFLFTGQWMSFLLNVPLIAYNVQ-K--------V---R---QQNH
MYDATEIFR--TLGAQKKESFIKLGFYLVSFFYYLYRMILALIAEE----
>UniRef90_A0A167LXQ0 Cornichon n=2 Tax=Calocera TaxID=29888 RepID=A0A167LXQ0_CALVF
--GWWLFLFSVLAAAGLLFTMVFFI---IMFSDLECDYINPI-DLCNKL-NQFV-----L
PEMIAH--CVLTM--LFLLCGQWFTFLLNVPLVAYNIN-K--------V---N---QKNH
MYDATEIFR--TLSGHKRECFFKLGFYLLSFFYYLYRMILALIQ------
>UniRef90_A0A4Q2DXA8 ER-derived vesicles protein ERV14 n=2 Tax=Psathyrellaceae TaxID=184208 RepID=A0A4Q2DXA8_9AGAR
-----------------LFCMVFYI---IMFSDLECDYINPI-DLCNKL-NQFV-----I
PENAAH--GFLTL--LFLLSGQWIAFILNAPLVAWNVN-K--------F---L---NNSH
MYDATEIFR--TLGGHKKETFIKLGFYLLSFFYYLYRMIVALIAES----
>UniRef90_A0A146IDS6 Cornichon n=2 Tax=Mycena chlorophos TaxID=658473 RepID=A0A146IDS6_MYCCL
---GWLFLFAVLMAAGLLFCMVFFI---IMFSDLECDYINPI-DLCNKL-NQFV-----L
PENIAH--AFLAT--LFLLGGQWTALLLNLPLVVYNLN-K--------I---R---SKNH
MYDATEIFR--TLPAHKKESFIKLGFYLLCFFYYLYRMIVALIAES----
>UniRef90_A0A409YJK5 ER-derived vesicles protein ERV14 n=7 Tax=Agaricineae TaxID=2982305 RepID=A0A409YJK5_9AGAR
-----------------LFCMVFFI---IMFSDLECDYINPI-DLCNKL-NQFV-----L
PENIAH--AFLTL--LFLLSGQWIAFLLNLPLVLYNAN-K--------I---R---NKTH
MYDATEIFR--SLGGHKQETFIKLGFYLLSFFYYLYRMIVALIAES----
>UniRef90_A0A1E3PSD2 ER-derived vesicles protein ERV14 n=1 Tax=Nadsonia fulvescens var. elongata DSM 6958 TaxID=85756
-----------------------------MYSDLECDYINPV-DLCNKI-NKYV-----L
PEAAIQ--AFISV--IFLINGYWISFLLNVPILAFNIH-K--------I---Y---KNTY
LLDATEIFR--TLGKHKKESFVKLGFSLILFFSYLYCMIVALVKD-----
>UniRef90_A0A8H4R3W4 Cornichon n=1 Tax=Agrocybe pediades TaxID=84607 RepID=A0A8H4R3W4_9AGAR
---GWLFLFAVLYSAALLFGMVFFI---IMYSDLESDYINPI-DFCNKL-NQFV-----I
PEYAAH--ALLVV--LFLVSGQWTALLWNVPLLAYNIN-K--------V---V---NKSH
MYDATEIFR--TLPQHQKEAYFKTGFYLLSFFFYLYKMIVSFIAEG----
>UniRef90_A0A6A4H2S6 Cornichon n=1 Tax=Gymnopus androsaceus JB14 TaxID=1447944 RepID=A0A6A4H2S6_9AGAR
---IWLFLFAVIMAAALLFCMVFFI---IMFSDLESDYINPI-DLCNKL-NQFV-----L
PENIAH--GFLTI--LFLISAQWIAFLLNAPLLLFNAN-R--------I---R---NKNH
MYDATEIFR--TLPAHKKESFIKLAFYLLSFFYYLYRMIVALIADN----
>UniRef90_A0A0C9Y5H6 ER-derived vesicles protein ERV14 n=2 Tax=Laccaria TaxID=29882 RepID=A0A0C9Y5H6_9AGAR
-MAGWLFLFAVLYSAALLFGMVFFV---IMFSDLESDYINPI-DLCNKL-NQFV-----L
PEYGAH--AFLAL--LFLLSGQWTAFAFNLPLIAFNVN-K--------V---M---KKNH
MYDATEIFR--SLSGHQKETYFKLAFYLLSFFYYLYRMIVALVAEN----
>UniRef90_A0A1D2VBL5 Cornichon n=1 Tax=Ascoidea rubescens DSM 1968 TaxID=1344418 RepID=A0A1D2VBL5_9ASCO
-----------------------------MYSDLECDYINPV-ELCVKL-NSYM-----V
PEYAIQ--GFLSV--LLLINGCWFSFLLNLPVLAFNIN-K--------F---V---KKTY
LLDATEIFR--TLSKHKSESFMKLAFYLFMFFFYLYRMISALIAED----
>UniRef90_U5H134 ER-derived vesicles protein ERV14 n=3 Tax=Microbotryum TaxID=34416 RepID=U5H134_USTV1
---AWLFLTSVIISAILLFTSVFFI---IMFSDLECDYLNPI-DLCNKL-NQFV-----L
PEMILH--GLMTI--TFLVTFQVIAFLLNVPLLAFNVN-K--------V---I---NRNH
MFDATEIFR--TLGAHKKESFFKLGFYLVFFFYALYRMILALVAE-----
>UniRef90_A0A0J9XDU4 Similar to Saccharomyces cerevisiae YGL054C ERV14 Protein localized to COPII-coated vesicles n=1
-----VYVLVLFLNAVNLFAQVFFA---VMYSDLESDYINPV-DLCNRL-NQFL-----T
PEAALQ--AFVAV--LLLLTGDWFSFLLNVPIIAYNVR-K--------Y---L---HKTH
LLDATEIFR--TVNTYKNETYAKLGWHLLLFFYYLYCLTIAIVIDE----
>UniRef90_S2JGK1 ER-derived vesicles protein ERV14 n=4 Tax=Mucorineae TaxID=1344963 RepID=S2JGK1_MUCC1
----FLFLTAVVLSAILLFLMVFFV---IMFSDLECDYINPI-DLCNKL-NQFV-----L
PEMGLQ--AFVFF--IFLVTGHWFPMLINLPVLALNIR-K--------V---M---NRQH
MYDATEIFR--TLSKHKKESFLKLGFYALCFFFYLYKMIVSLIAS-----
>UniRef90_A0A292PI56 ER-derived vesicles protein ERV14 n=1 Tax=Tuber aestivum TaxID=59557 RepID=A0A292PI56_9PEZI
-----------------------VR---FRYSDLECDYINPI-DLCNRL-NTYI-----V
PEAAVH--AFLTA--LFLVNGYWLALLLNLPLVVFNVK-K--------I---L---DNAH
LLDATEIFR--TLNKHKKESFIKLGFHLVMFFFYLYSMIVALIRD-----
>UniRef90_A0A3N4K6C4 Cornichon n=1 Tax=Choiromyces venosus 120613-1 TaxID=1336337 RepID=A0A3N4K6C4_9PEZI
----------------CSEVDVLVR---FRYSDLECDYINPI-DLCNRL-NTYI-----V
PEAAVH--AFLTA--LFLINGYWLALLLNLPLVVFNVK-K--------I---L---DNAH
LLDATEIFR--TLNKHKKESFIKLGFHLVMFFFYLYSMIVALIRD-----
>UniRef90_A0A067T9P7 ER-derived vesicles protein ERV14 n=1 Tax=Galerina marginata (strain CBS 339.88) TaxID=685588 Re
-MSGWLFLFAVLYSAALLFGMVFFI---IMYSDLESDYINPI-DFCNKL-NQFV-----I
PEYAAH--AFLAL--LFLLTGQWTALLWNIPLLAWNIN-K--------V---V---NKTH
MYDATEIFR--SLPQHQKEAYFKTAFYLLSFFFYLYKMIVNFIAEG----
>UniRef90_A0A015KGF6 Erv14p n=8 Tax=Glomeraceae TaxID=36751 RepID=A0A015KGF6_RHIIW
---ALLFLFAVIMAAVLLFTMVFFT---IMFSDLECDYINPI-DLCNKL-NQFV-----L
PEMMAH--AFLAF--IFLINGSWIALTINAPLVAYNVN-K--------V---T---SNKH
MYDATEIFR--TLGQHKKECFAKLGFYLISFFYYLYRMIVALINES----
>UniRef90_A0A0C3QHG5 Cornichon n=1 Tax=Tulasnella calospora MUT 4182 TaxID=1051891 RepID=A0A0C3QHG5_9AGAM
---GWLFLFGVLAAAGLLFTMVFFI---IMFSDLECDYINPI-DLCNKL-NTFV-----L
PEMGFH--AFLTL--CFLLSGQWTALFLNLPLVAFNVQ-K--------I---M---NKNH
MYDATEIFR--TLGGHKKECFIKLGFYLVSFFYYLYRMIVALISES----
>UniRef90_UPI00200869E8 ER-derived vesicles protein ERV14 n=1 Tax=Psilocybe cubensis TaxID=181762 RepID=UPI00200869E8
--GRWLFLFAVLYAAALLFGMVFFI---IMYSDLESDYINPI-DFCNKL-NQFV-----I
PEYAAH--AFLAL--LFLLTGQWASLLWNVPLLAYNIN-K--------V---V---NKAH
MYDATEIFR--TLPQHQKEAYFKTAFYLLSFFFYLYKMIVSFIAEG----
>UniRef90_A0A8H5F2L9 ER-derived vesicles protein ERV14 n=1 Tax=Psilocybe cf. subviscida TaxID=2480587 RepID=A0A8H5F2L
--------------------NLHAI---IMFSDLECDYINPI-DLCNKL-NQFV-----I
PENAAH--AFLTL--LFLLSGQWVAFVLNAPLVAYNAN-K--------I---R---NKAH
MYDATEIFR--SLSGHKQETFIKLGFYLLSFFYYLYRMIVALIAES----
>UniRef90_A0A067NG13 Cornichon n=2 Tax=Pleurotus ostreatus TaxID=5322 RepID=A0A067NG13_PLEOS
---GWLFLFAVLMAAALLFTSVFFI---IMFSDLECDYINPI-DLCNKL-NQFV-----L
PENGAH--AFLTL--LFLLSGQWIAFGLNLPLVVFNAL-K--------I---Q---KNNH
MFDATEIFR--NIPDHKRESFIKLGFYLLSFFYYLYRMIVALIAES----
>UniRef90_A0A0C3BEX8 ER-derived vesicles protein ERV14 n=2 Tax=Serendipita TaxID=358905 RepID=A0A0C3BEX8_9AGAM
---GWLFLFSVLLSAVLLFTMVFFI---IMFSDLECDYINPI-DLCTQL-NRFV-----I
PEYIAH--GFLAL--IFLLSGQFMALALNLPLVAYNIR-K--------V---M---AGGH
VYDATEIFR--TLPQHKKESFIKLGFYLLSFFYYLYRMIVALISES----
>UniRef90_A0A0D2QBB8 ER-derived vesicles protein ERV14 n=2 Tax=Strophariaceae TaxID=40562 RepID=A0A0D2QBB8_HYPSF
-MSGWLFLFAVLYAAALLFGMVFFI---IMYSDLESDYINPI-DFCNKL-NQFV-----L
PEYGAH--AFLTL--LFLLTGNWTALLFNAPLLGWNIN-K--------V---Y---TKAH
MYDATEIFR--TLPAHQKEAYFKIAFYLLSFFYYLYRMIVAFIAEG----
>UniRef90_A0A1E3PKH0 Cornichon n=1 Tax=Nadsonia fulvescens var. elongata DSM 6958 TaxID=857566 RepID=A0A1E3PKH0_9ASCO
---ACIFAFSLVISAIEIFTQIFFT---IMFSDLESDYINPI-DLCYRL-NNYV-----L
PEVAIH--TFLGT--VFLLNGYFFSLLINMPILTFSIN-K--------V---Y---TNNY
LLDATDIFK--TVRNHKKESFVKLGFFLVFFFFSLYRMIMALVD------
>UniRef90_A0A4S4KSP2 RRM domain-containing protein n=1 Tax=Hermanssonia centrifuga TaxID=98765 RepID=A0A4S4KSP2_9APHY
---GWLFLFSVLMAAGLLFTMVFFI---IMFSDLECDYINPI-DLCNKL-NQFV-----L
PEHIAH--AFLTL--LFLLSGQWIAFILNAPLLAFNIN-K--------I---R---LGNH
MYDATEIFR--TLPSHKKESFIKLGFYLLSFFYYLYRMIVALIAEG----
>UniRef90_A0A197K1A8 Cornichon n=3 Tax=Mortierellaceae TaxID=4854 RepID=A0A197K1A8_9FUNG
---AMVFLFGVIIGAALLFVKVFFV---ILISDLEVDYINPI-ELCNKL-NQFV-----V
PEMFVH--AFLSF--IFLISGQWIATAWNLPLVAYNAN-K--------V---M---NGKH
MFDATEIFR--TLGQHKKECFIKLGFYLLSFFYYLYRMILALVND-----
>UniRef90_A0A060TIR6 ARAD1D40128p n=1 Tax=Blastobotrys adeninivorans TaxID=409370 RepID=A0A060TIR6_BLAAD
---VWLYLAAVLLNAGNLFLQVFFS---VMYSDLESDYINPV-DLCNKV-NKFL-----I
PEAALQ--AFVTF--LMLISGQWLALILNLPLVAYNVN-K--------F---V---KNQI
RLDATEIFR--TVHRYKTESFVKLVCHLLLFFYYLYSMIIAIVVS-----
>UniRef90_A0A066VDF4 Putative ERV14-ER-derived vesicles protein n=1 Tax=Tilletiaria anomala (strain ATCC 24038 / CBS
---GWLFLLAVLVSAGLLFTMVFYI---IMFSDLECDYINPI-DLCAKL-NYFI-----L
PEMIVQ--AVLTA--LFLLSGQFIAFLINAPLVAYNAN-K--------F---L---SKNH
MLDATEIFR--TLSLHKKECFIKLGFYLISFFYYLYRMIVALIAET----
>UniRef90_A0A0M8MP13 Er-derived vesicles protein erv14 n=1 Tax=Malassezia pachydermatis TaxID=77020 RepID=A0A0M8MP13_
---------------------VFYV---IMYSDLESDYINPI-DLCTKL-NQFM-----L
PEMGAH--AFLTV--LFLLTGQWIALFLNIPLLAYNAN-K--------V---I---NKSY
LLDATEIFR--TLMTHKKESFVKLGFYLLSFFFYLYRMIMALVRD-----
>UniRef90_A0A4P9W8I0 Cornichon n=1 Tax=Blyttiomyces helicus TaxID=388810 RepID=A0A4P9W8I0_9FUNG
----FLFLFAVVMAAVLLFSMVFFI---IMFSDLECDYINPI-DLCNKL-NQFV-----L
PEHLAH--GFLFL--MFLVNGSWMALLINTPLAAWHVN-K--------I---M---NNRH
MYDATEIFR--TLPQHKKESFIKLGFYLLCFFYYLYRMILGLLQE-----
>UniRef90_I4YBX7 Cornichon n=2 Tax=Wallemia mellicola TaxID=1708541 RepID=I4YBX7_WALMC
--EAWLYLFSVLASAGLLFTMVFFI---IMFSDLECDYINPI-DLCNKL-NNFV-----L
PEAAFH--GFLTI--LFLICGQWLTFIINAPLLGFNIR-K--------T---I---NNNN
FYDATEIFR--TLSVHKKESFLKLAFYLISFFFYLYKLIVALIAE-----
>UniRef90_A0A1J8QM77 MYND-type domain-containing protein n=2 Tax=Rhizopogon TaxID=5375 RepID=A0A1J8QM77_9AGAM
---RWLFLFSVLMAAGLLFTMVFFI---IMFSDLECDYINPI-DLCNRL-NQFV-----L
PENIAH--AFLTV--LFLLSGQWIAFLLNLPLVLYNGN-K--------I---R---NKNH
MYDATEIFR--TLSGHKKESFMKLGFYLLSFFYYLYRMIVALISES----
>UniRef90_A0A4Y9ZJG3 ER-derived vesicles protein ERV14 n=1 Tax=Hericium alpestre TaxID=135208 RepID=A0A4Y9ZJG3_9AGAM
------------------------I---IMFSDLECDYINPI-DLCNKL-NQFV-----L
PENIAH--AFLTT--LFLLSGQWMAFLLNAPLLAYNVN-K--------I---R---NKNH
MYDATEIFR--TLSGHKKESFVKLGFYLLSFFYYLYRMIVALISES----
>UniRef90_A0A0P1B8W1 chitin synthase n=3 Tax=Ceraceosorus TaxID=401624 RepID=A0A0P1B8W1_9BASI
---GWLFLFAVLLAAGLLFTMVFYI---IMFSDLECDYINPI-DLCNKL-NQFT-----V
PEMIAH--GSLTV--LFLLCGQWIAFLLNAPLVAYNVN-K--------V---M---NKNH
LLDATEIFR--TLSQHKKECFIKLAAYLLFFFYYLFRMIVALIGETS---
>UniRef90_A0A4U0VV59 ER-derived vesicles protein ERV14 n=2 Tax=unclassified Rhodotorula TaxID=2640191 RepID=A0A4U0VV5
---AWLFLFAVILSAALLFTSVFFI---IMFSDLECDYLNPI-DLCNKL-NQFV-----L
PEMIAH--AFMTA--CFLLTFQVIAFLLNAPLLAYNVN-K--------V---V---NRNH
MFDATEIFR--TLGQHKKESFVKLGFYLVFFFYALYRMILALVSED----
>UniRef90_A0A316UMY2 Cornichon n=1 Tax=Jaminaea rosea TaxID=1569628 RepID=A0A316UMY2_9BASI
---GWLYLLAVLIAAALLFTMVFYI---IMFSDLECDYINPI-DLCNKL-NQFI-----L
PEMIVH--ASLTL--LFLLSGQWLVFLLNVPLVAWNAK-K--------V---M---DKNH
LLDATEIFR--TLNSHKKQAFIKLAIFLLSFFLYLYKMIVALIA------
>UniRef90_A0A4V3XIX2 ER-derived vesicles protein ERV14 n=1 Tax=Antrodiella citrinella TaxID=2447956 RepID=A0A4V3XIX2_
--AAWLFLFAVFVVAALLFISIFHV---IMYSDLESDYVNPV-EMCSKL-NPFV-----I
PEALLH--GFVTV--LFLVSGQWIAFTINAPLLAYNVR-K--------V---L---TNNY
TFDATEIFR--SLEEHKKESFAKLGFYLLCFLFYLYSMILAIVTEN----
>UniRef90_A0A165KRH1 Cornichon n=2 Tax=Exidia glandulosa HHB12029 TaxID=1314781 RepID=A0A165KRH1_EXIGL
---GWLFLFAVLMAAALLFTSVFFI---IMFSDLECDYMNPI-DLCNKL-NQFV-----V
PENLAH--AFLCL--LFLLSFQWTALLINAPLLAYNVN-KV-------V---I---TKTH
TFDATEIFR--TLPQHKKESFIRLGFYLLSFFYYLYRMIVALISES----
>UniRef90_A0A194S9A8 Cornichon n=9 Tax=Microbotryomycetes TaxID=162481 RepID=A0A194S9A8_RHOGW
---AWLYLFAVILSAALLFTSVFFI---IMFSDLECDYLNPI-DLCNKL-NQFV-----L
PEMIAH--AFLTV--CFLLSFQVVSFLLNAPLLAYNVN-K--------V---V---NRNH
MFDATEIFR--TLGQHKKESFFKLGFYLVFFFYALYRMILALVAE-----
>UniRef90_S2IWB0 ER-derived vesicles protein ERV14 n=5 Tax=Mucorineae TaxID=1344963 RepID=S2IWB0_MUCC1
---AMLFLFAVIMAALLLFMMVFFV---IMFSDLECDYINPI-DLCNKL-NQFV-----I
PEMGAH--AFLFF--MFLVNGSWMSMLLNLPLAAYNVR-K--------V---M---NNRH
MYDATEIFR--TLSQHKKECFIKLGFYLICFFFFLYRMIVALIAA-----
>UniRef90_A0A151GE66 ER-derived vesicles protein ERV14 n=1 Tax=Drechmeria coniospora TaxID=98403 RepID=A0A151GE66_9HY
-----------------------------MYSDLECDYINPI-ELCNRL-NAYI-----L
PEAAVH--GFLTF--LFLINGYWMALILNLPLLAWNAK-K--------I---V---DNTH
LLDATEIFR--KLNVHKKESFAKLAFHLIMFFFYLYSMIVALIRD-----
>UniRef90_A0A1X0RKM8 Cornichon n=3 Tax=Rhizopus microsporus TaxID=58291 RepID=A0A1X0RKM8_RHIZD
----FLFITAVLLCVILLFLTIFFV---IMFSDLECDYINPI-DCCNKL-NQFV-----L
PEIGLQ--GFLCF--LFLITGHWFPMLINLPVTLHNFK-K--------V---R---DRVH
MYDATEIFR--TLSKHKKESFIKLGFYAVCFFYYVYRMVVALVAE-----
>UniRef90_A0A139ATQ5 Cornichon n=1 Tax=Gonapodya prolifera (strain JEL478) TaxID=1344416 RepID=A0A139ATQ5_GONPJ
---AGLFLFAVIMAAVLLFAMVFFI---IMFSDLELDYVNPI-DLCSKL-NQFV-----V
PEMAAH--AFLAI--LFLFSGSWIAFILNAPLVAYHVN-K--------F---I---NQKH
VYDATEIFR--TLPGHKRECFVKLAFYLLSFFYYLYRMILGLLND-----
>UniRef90_A0A367JDQ8 COPII-coated vesicle protein n=1 Tax=Rhizopus stolonifer TaxID=4846 RepID=A0A367JDQ8_RHIST
---AMLFLFAVVMSALLLFMMVYFV---IMFSDLECDYINPI-DLCNKL-NQLV-----L
PEMGAH--AFLFF--MFLVNGSWMALLLNLPLVAFNAR-K--------V---M---NSRH
MYDATEIFR--TLSQQKKECFIKLGFYLICFFYFLYRMIVALIAA-----
>UniRef90_A0A0W4ZFI1 ER-derived vesicles protein ERV14 n=2 Tax=Pneumocystis jirovecii TaxID=42068 RepID=A0A0W4ZFI1_PN
--SAWLYLLTIIINSINLFMQIFFT---IMYSDLECDYINPI-DLCNKL-NMYI-----L
PEAIIH--GFTTL--LFLLARHWLPLILNFPMLAYNIN-K--------I---V---TNQY
ALDATEIFR--TLSQHKKESFIKLANILFYYNTY-RRMISTLIQ------
>UniRef90_UPI00044180DA ER to Golgi transport-like protein n=1 Tax=Punctularia strigosozonata (strain HHB-11173) TaxI
-----------------LFTMVFFI---IMFSDLECDYINPI-DLCNKL-NAFV-----L
PENMAH--AFLTL--LFLLSGQWTALLLNLPLVAFNAN-K--------I---M---QKSH
MYDATEIFR--SLSTHKKESFIKLGFYLLSFFYYLYRMIVALIADS----
>UniRef90_A0A2G8SHW6 Transporter n=38 Tax=Agaricomycetes TaxID=155619 RepID=A0A2G8SHW6_9APHY
-----------------LFTMVFFI---IMFSDLECDYINPI-DLCNKL-NQFV-----L
PENIAH--AFLAL--LFLVSGQWIAFLLNAPLLAFNIN-K--------I---R---GGNH
MYDATEIFR--TLPNHKKESFIKLGFYLLSFFYYLYRMILALIQES----
>UniRef90_A0A8H7Y7R8 ER-derived vesicles protein ERV14 n=2 Tax=Psilocybe cubensis TaxID=181762 RepID=A0A8H7Y7R8_PSICU
-----------------LFCMVFFI---IMFSDLECDYINPI-DLCNKL-NQFV-----L
PEIGAH--TSLAT--LFLLSGQWIAFLLNAPLVVYNVH-K--------V---Q---TRGH
MYDATEIFR--SLSRHKQETFIKLGFYLLSFFYYLYRMIVALIAES----
>UniRef90_A0A8H3FSF7 COPII-coated vesicle protein n=1 Tax=Imshaugia aleurites TaxID=172621 RepID=A0A8H3FSF7_9LECA
-----------------------------MYSDLECDYINPI-DLCNRL-NTYI-----V
PEAAVQ--AFLTA--LFLINGYWIALVLNLPLLAYNAK-K--------I---F---ENQH
LLDATEIFR--KLNVHKKESFIKLGFHLIMFFFYLYSMIVALIRD-----
>UniRef90_A0A3M6XBT7 ER-derived vesicles protein ERV14 n=1 Tax=Hortaea werneckii TaxID=91943 RepID=A0A3M6XBT7_HORWE
-----------------------------MYSDLECDYINPI-DLCNRL-NTYI-----V
PEAGVH--AFLTL--LFLINGYWLPLILNLPLVAWNGK-K--------I---F---ENQH
LLDATEIFR--KLNVHKKESFIKLGFHLLMFFFYLYSMIVALIRD-----
>UniRef90_A0A081CGU2 ER to Golgi transport-related protein n=1 Tax=Pseudozyma antarctica TaxID=84753 RepID=A0A081CGU2
------------LAQCARLLHHPQI---IMFSDLECDYINPI-DLCNKL-NQFI-----L
PEMAAH--AVLTL--FFLLSGQWVAFLLNAPLVAFNVN-K--------V---M---NKNH
TLDATEIFR--TLSAHKKQCFIKLGFYLVSFFYYLYRMILALIADT----
>UniRef90_A0A4T0FRL1 ER-derived vesicles protein ERV14 n=1 Tax=Wallemia hederae TaxID=1540922 RepID=A0A4T0FRL1_9BASI
---AWLYLFSVLAAAGLLFTMVFFI---IMFSDLECDYINPI-DLCNKL-NKFI-----L
PEVGFH--GFLTT--LFLLSGQWLSLVINAPLLLFNAN-K--------V---Y---HNNY
FYDATEIFR--TLSSHKKQSFIKLGFYLICFFFYLYKLIVALIKD-----
>UniRef90_A0A068RUA8 Er-derived vesicles protein erv14 n=2 Tax=Lichtheimia TaxID=688353 RepID=A0A068RUA8_9FUNG
-----LFIFAVVMAALLLFAMVFFV---IMFSDLECDYINPI-DLCNKL-NQFV-----L
PEMATH--AFLFF--MFLINGSWMAMLLNLPLVAYNAR-K--------V---M---NHQH
MYDATEIFR--TLSVHKKECFIKVAFYLISFFYYLYRMIVALIAA-----
>UniRef90_G7DZV2 Cornichon n=1 Tax=Mixia osmundae (strain CBS 9802 / IAM 14324 / JCM 22182 / KY 12970) TaxID=764103 R
---AWLFLFAVIMSAVLLFTSVFFI---IMFSDLECDYLNPI-DLCNKL-NQFV-----L
PEMIAH--TFLTT--LFLLTFQPFALLLNAPLVAYNAN-K--------V---M---KGQA
SYDATEIFR--TLGMHKKECFIKLGFYLLSFFWYLYRMILALVSE-----
>UniRef90_A0A0C3RVE4 ER-derived vesicles protein ERV14 n=1 Tax=Phlebiopsis gigantea 11061_1 CR5-6 TaxID=745531 RepID=
-MGWFLFLFAVLWAAGLMFTSVFCI---IMFSDLETDYINPI-DFCNKM-NKFV-----L
PEGAAH--AFLAL--LFLLSGQWVAFLFNLPLLAWNAN-K--------L---I---KQNH
MYDATEIFR--TMGPQKNEIFFKLGFYLISFFYYLYRMILALVAED----
>UniRef90_A0A4P9X306 Cornichon n=1 Tax=Caulochytrium protostelioides TaxID=1555241 RepID=A0A4P9X306_9FUNG
----LLFLFGVVASAVLLFAMVFFI---IMFSDLECDYINPI-DLCNKL-NQFV-----F
PEMAGH--AFLTL--LLLLNGSWWAFLLNAPLLAYHIQ-K--------V---A---KQRH
MYDATEIFR--TAPENKRECFMKLAFYLLSFFYYLYRMIVALLAD-----
>UniRef90_K5W3F4 Cornichon n=1 Tax=Phanerochaete carnosa (strain HHB-10118-sp) TaxID=650164 RepID=K5W3F4_PHACS
MGGWVLFLFAVIWAAVLMFASVFCI---IMFSDLETDYINPI-DFCNKM-NKFP-----L
PEGGAH--AFLAL--CFLLSGQWTAFLLNAPLLAWNIN-K--------L---L---KGNH
MYDATEIFR--TMGHQKNEVFFKLGFYLLSFFYYLYRMILALVAED----
>UniRef90_A0A2S7P422 ER-derived vesicles ERV14 protein n=1 Tax=Rutstroemia sp. NJR-2017a WRK4 TaxID=2070412 RepID=A0A
------------------------------IWNLDSDYINPI-DLCNRL-NTYI-----I
PEAAVH--GFLTF--LFLINGYWIALILNLPLLAFNVK-K--------I---V---DNTH
LLDATEIFR--KLNVHKKESFIKLGFHLVMFFFYLYSMIVALIRD-----
>UniRef90_A0A8H7Y851 ER-derived vesicles protein ERV14 n=1 Tax=Psilocybe cubensis TaxID=181762 RepID=A0A8H7Y851_PSICU
-----------------LFGMVFFI---IMYSDLESDYINPI-DFCNKL-NQFV-----I
PEYAAH--AFLAL--LFLLTGQWASLLWNVPLLAYNIN-K--------V---V---NKAH
MYDATEIFR--TLPQHQKEAYFKTAFYLLSFFFYLYKMIVSFIAEG----
>UniRef90_A0A8H2WCV3 ER-derived vesicles protein ERV14 n=2 Tax=Rhizoctonia solani TaxID=456999 RepID=A0A8H2WCV3_9AGAM
---GWLFLFAVLMAAGLLFTMVFFI---IMFSDLECDYINPI-DLCNKL-NAFV-----L
PEMGAH--AFLTF--LFLVSFQWIALLLNLPLVAFNVN-K--------V---R---QNSH
TYDATEIFR--TLSQHKKESFIKLGFYLLSFFYYLYRMILALIS------
>UniRef90_A0A8H2Y5Y9 Cornichon n=7 Tax=Ceratobasidiaceae TaxID=5250 RepID=A0A8H2Y5Y9_9AGAM
---GWLFLFAVLMAAGLLFTMVFFI---IMFSDLECDYINPI-DLCNKL-NAFV-----L
PEMGAH--AFLTF--LFLVSFQWIALLLNLPLVAFNVN-K--------V---R---QNSH
TYDATEIFR--TLSQHKKESFIKLGFYLLSFFYYLYRMILALIS------
>UniRef90_A0A0F7S341 ERV14-ER-derived vesicles n=15 Tax=Ustilaginales TaxID=5267 RepID=A0A0F7S341_9BASI
-----------------------------MFSDLECDYINPI-DLCNKL-NQFI-----L
PEMAAH--ATLTL--FFLLSGQWIAFLLNAPLVAFNVN-K--------V---M---NKNH
TLDATEIFR--TLSAHKKQCFIKLGFYLVSFFYYLYRMILALIADT----
>UniRef90_A0A0L0HQT2 ER-derived vesicles protein ERV14 n=3 Tax=Spizellomycetales TaxID=34478 RepID=A0A0L0HQT2_SPIPD
----FLFLFGVVMAAVLLFAMVFFI---IMFSDLECDYINPI-DLCNKL-NQFV-----L
PENFLH--AFLWL--MFLINGSWMALILNTPLLAWHVY-K--------I---V---NNRH
MFDATEIFR--TLPQHKKECFLKLGFYLLSFFYYLYRMILALLNE-----
>UniRef90_R9P7Y1 ER-derived vesicles protein ERV14 n=2 Tax=Ustilaginaceae TaxID=5268 RepID=R9P7Y1_PSEHS
-----------------------------MFSDLECDYINPI-DLCNKL-NQFI-----L
PEMAAH--AVLTL--FFLLSGQWIAFLLNAPLVAFNVN-K--------V---M---NKNH
TLDATEIFR--TLSQHKKVCFIKLGFYLVSFFYYLYRMILALIADT----
>UniRef90_A0A1C7N0Y6 ER-derived vesicles protein ERV14 n=1 Tax=Choanephora cucurbitarum TaxID=101091 RepID=A0A1C7N0Y6
---AMLFLFAVIMSALLLFAM---V---ILFSDLECDYINPI-DLCNKL-NQFV-----L
PEMGAH--AFLFL--MFLLNGSWIALALNLPLLAYNVN-K--------V---M---NGRH
MYDATEIFR--TLPQQKKECFIKLGFYLLCFFYFLYRMIVALIAA-----
>UniRef90_A0A0D7AGP4 Cornichon n=1 Tax=Fistulina hepatica ATCC 64428 TaxID=1128425 RepID=A0A0D7AGP4_9AGAR
------------------------I---IMFSDLECDYINPI-DLCNKL-NQFV-----L
PENLAH--AFLAA--LFLLFGQWTAFLLNLPLVAFNAN-K--------I---R---NKNH
MYDATEIFR--TLPGHKKESFMKLGFYLLSFFYYLYRMIVALIAES----
>UniRef90_A0A1X2I500 Cornichon n=2 Tax=Absidia repens TaxID=90262 RepID=A0A1X2I500_9FUNG
---AMLFLFAVIMAALLLFMMVFFV---IMFSDLECDYINPI-DLCDKL-NQFV-----L
PEMGAH--AFLFF--MFLVNGSWMAILLNLPLVIFNIQ-K--------V---M---SNRH
MYDATEIFR--TLPAHKKECFIKLGFYLIMFFYFLYRMIVALIAA-----
>UniRef90_A0A1Y2H9H7 ER to Golgi transport-like protein n=1 Tax=Catenaria anguillulae PL171 TaxID=765915 RepID=A0A1Y2
---AVLFLFGVVMAAVLLFAMVFFI---IMFSDLECDYINPI-DLCSKL-NQYV-----L
PEYAAH--GFLTV--AFLLTGSWTALILNLPLAAYHIK-K--------V---M---DQKH
RYDPTEIFR--TLQAHKREALAKLGFYLLCFFYYLYRMIVGLIAD-----
>UniRef90_A0A162Q3F4 Cornichon n=1 Tax=Phycomyces blakesleeanus (strain ATCC 8743b / DSM 1359 / FGSC 10004 / NBRC 330
---AMLFLFAVIMAALLLFSMVFFV---IMFSDLECDYVNPI-DLCNKL-NQFV-----L
PEMGAH--AFLFF--MFLVNGSWTAMILNLPLVAYNIR-K--------V---T---NNRH
MYDATEIFR--TLSTHKKECFFKLAFYLICFFYFLYRMIVALIAA-----
>UniRef90_UPI002008C629 cornichon n=1 Tax=Xylaria bambusicola TaxID=326684 RepID=UPI002008C629
----------------------------------RSDYINPI-DLCNRL-NTYI-----I
PEAAVH--GFLTL--LFLVNGYWVALILNLPLLAWNAK-K--------I---F---DNTH
LLDATEIFR--KLNVHKKESFFKLGFHLIMFFFYLYSMIVALIKD-----
>UniRef90_A0A1Y2C209 Cornichon n=1 Tax=Rhizoclosmatium globosum TaxID=329046 RepID=A0A1Y2C209_9FUNG
---AWLFLFAIVMAAVLLFTMVFFI---IMFSDLECDYINPI-DLCNKL-NQFV-----L
PENIGH--AILAF--IFLFNGAWVSLLLNLPLVAFNAN-K--------I---L---NHRH
TYDATEIFK--TLPQHKKECFFKLAFYLLSFFFYLYCMIVGLLAE-----
>UniRef90_A0A165D1F8 Cornichon n=1 Tax=Exidia glandulosa HHB12029 TaxID=1314781 RepID=A0A165D1F8_EXIGL
---AWLFIFAVLAAAALIFTSVFFI---VSYSDLETDYINPI-DLCNRL-NAFV-----I
PEHGLH--AFLCL--LFLLGFQWTCIVINAPLLAFNVN-K--------I---I---TNNW
AHDATEIFR--TLGGHKKESFIKLAFYLMCFFYYLYRMIVALIKD-----
>UniRef90_A0A0B7N5B5 Cornichon n=3 Tax=Mucorineae TaxID=1344963 RepID=A0A0B7N5B5_9FUNG
--------------ALLLFMMVFFV---IMFSDLECDYINPI-DLCNKL-NQFV-----L
PEMGAH--AFLFF--MFLVNGSWISMILNLPLVAYNVK-K--------V---M---NKRD
MYDATEIFR--TLSQHKKECFIKLGFYLICFFYFLYRMIVALIAA-----
>UniRef90_G8BUH6 ER-derived vesicles protein ERV14 n=1 Tax=Tetrapisispora phaffii (strain ATCC 24235 / CBS 4417 / NBR
----YVYIAATIINCLNILGQIHFT---VLYGDLEADYLNPI-DLCSRI-NKLV-----L
PEALVQ--CFGTF--LYLITGNFITFLINLPLSVFNIR-K--------I---M---NKTN
KLDATEIFR--TLKKNKTETTLKLTFYVFLFFYYVFFLIKNII-------
>UniRef90_J4H4A1 ER-derived vesicles protein ERV14 n=1 Tax=Fibroporia radiculosa TaxID=599839 RepID=J4H4A1_9APHY
-----------------------------MFSDLECDYINPI-DLCNKL-NQFV-----L
PENIAH--AFLSA--LFLLSGQWIAFALNAPLLAFNVN-K--------I---R---SKSH
MYDATEIFR--TLPGHKKESFIKLGFYLLCFFYYLYRMILALIQES----
>UniRef90_A0A8H8A7H4 ER-derived vesicles protein ERV14 n=1 Tax=Pneumocystis sp. 'macacae' TaxID=2698480 RepID=A0A8H8A
--SAWLYLLTIIINSINLFMQIFFT---IMYSDLECDYINPI-DLCNKL-NMYI-----L
PEAIIH--GFTTF--LFLLARHWLPLMLNFPMLAYNIN-K--------V---I---TNQY
SLDATEIFR--TLSRHKKESFIKLGVIL----------------------
>UniRef90_A0A8H3EAY6 ER-derived vesicles protein ERV14 n=1 Tax=Rhizoctonia solani TaxID=456999 RepID=A0A8H3EAY6_9AGAM
---GWLFLFAVLMAAGLLFTMVFFI---IMFSDLECDYINPI-DLCNKL-NAFV-----L
PEMGAH--AFLTF--LFLVSFQWIALLLNLPLVVFNVN-K--------V---R---QNSH
TYDATEIFR--TLSQHKKESFIKLGFYLLSFFYYLYRMILALIS------
>UniRef90_A0A1C7NN79 ER-derived vesicles protein ERV14 n=2 Tax=Mucorineae TaxID=1344963 RepID=A0A1C7NN79_9FUNG
----LLFLTAVVLAAILMFLMVFFV---IMFSDLECDYINPI-DLCNKL-NQFV-----L
PEMGLQ--AFVFS--LFLVTGHWLPMLINLPVLVLNVQ-K--------V---M---NNQH
MYDATEIFR--TLSKHKKESFIKLAFYALCFFYYLYRMIVALIAS-----
>UniRef90_A0A0L0V8B9 ER-derived vesicles protein ERV14 n=3 Tax=Puccinia striiformis TaxID=27350 RepID=A0A0L0V8B9_9BAS
---AWLFLFAVILAAVLLFTAVFYI---IMFSDLECDYMNPI-DLCNKM-NQFV-----L
PEMGAH--MFLVL--LFVLSFQFVATLINAPLIAWNVN-K--------V---M---KKTH
MYDATEIFR--TLAQHKKESFFKLGFYLLSFFYYLFRMIAALVAD-----
>UniRef90_UPI00221EE172 cornichon n=1 Tax=Radiomyces spectabilis TaxID=64574 RepID=UPI00221EE172
---AMLFLFGVIVAALLLFMMVFFV---IMFSDLECDYINPI-DLCNKL-NQFV-----L
PEMGVH--AFLFF--MFLVNGSWMAVLLNLPLVVYNVQ-K--------V---T---SGRH
MYDATEIFR--TLSTHKKEAFIKLAFYLVLFFYFLYRMIVALIAA-----
>UniRef90_A0A238FGW2 BQ2448_4014 protein n=1 Tax=Microbotryum intermedium TaxID=269621 RepID=A0A238FGW2_9BASI
---AWLFLTSVIISAILLFTSVFFI---IMFSDLECDYLNPI-DLCNKL-NQFV-----L
PEMILH--ALMTV--TFLFTFQIIAFVLNAPLLAFNVN-K--------V---I---NRNH
MFDATEIFR--TLGVHKKESFFKLGFYLVFFFYALYRMIVSAI-------
>UniRef90_E3K2F4 COPII-coated vesicle protein n=7 Tax=Puccinia TaxID=5296 RepID=E3K2F4_PUCGT
---AWLFLFAVVLAAVLLFTAVFYI---IMFSDLECDYLNPI-DLCNKM-NQFV-----L
PEMGAH--MFLVL--LFVLSFQLVATLINVPLVAWNVN-K--------V---M---KKTH
MYDATEIFR--TLAQHKKESFFKLGFYLLSFFYYLFRMIAALVAD-----
>UniRef90_A0A1E4TJ27 Cornichon n=1 Tax=Tortispora caseinolytica NRRL Y-17796 TaxID=767744 RepID=A0A1E4TJ27_9ASCO
-----LYVFALVLNTASLFIQVFFT---VMYSDLETDFINPI-DLCNRL-NPYM-----V
PTAVVN--YILTA--VFLFTGNWLSVIFMLPVILWDAN-K--------M---Y---KNNH
ILDATEIFR--TLNRHKNESFAKLGYHLVMFFYFLYRMIMALID------
>UniRef90_A0A8H7UYQ0 Cornichon n=1 Tax=Mucor saturninus TaxID=64648 RepID=A0A8H7UYQ0_9FUNG
----TLFLTSVVLAAILLFLMVFFV---IMFSDLECDYINPI-DLCNKL-NQFV-----L
PEMGLQ--AFLFF--IFLVTGHWLQMLINLPILFINVR-K--------V---M---NNTH
MYDATEIFR--TLSKHKKESFIKLGFYAITFFFYLYCMIVALIAS-----
>UniRef90_A0A0B7NJR8 polynucleotide adenylyltransferase n=1 Tax=Parasitella parasitica TaxID=35722 RepID=A0A0B7NJR8_9
----------IVLSAILLFLMVFFV---IMFSDLECDYINPI-DLCNKL-NQFV-----L
PEIGLQ--AFVFS--IFLVTGHWFPMLINLPVLVHNVK-K--------V---M---DRQE
MYDATEIFR--TLSKHKKESFLKLGFYALCFFFYLYKMIVSLIAS-----
>UniRef90_A0A8K0UIJ2 ER-derived vesicles protein ERV14 n=1 Tax=Cristinia sonorae TaxID=1940300 RepID=A0A8K0UIJ2_9AGAR
-----------------------------MYSDLESDFVNPM-EMCSKL-NPFI-----I
PEAGLH--GGWTL--LFLLSGQWTAFFINLPLLSYNVY-K--------I---T---STNY
HYDATEIFR--TLGGHKKESFAKLGFYLFCFFFYLYRMVLALI-------
>UniRef90_A0A1X2G2M0 Cornichon n=2 Tax=Cunninghamellaceae TaxID=4851 RepID=A0A1X2G2M0_9FUNG
-----LFLFAVIMAALLLFLMVFFV---IMFSDLECDYINPI-DLCNKL-NQFV-----L
PEMGAH--AFLFF--MFLINGSWLAMILNLPLVVYNIQ-K--------V---T---ANRH
MYDATEIFR--TLSQHKKECFFKLGFYLVMFFYFLYRMIVALIAA-----
>UniRef90_A0A8H8U1J2 ER-derived vesicles protein n=1 Tax=Lachnellula hyalina TaxID=1316788 RepID=A0A8H8U1J2_9HELO
---AWLYLLAVLINAVNLFLQVFFT---IMYSDLECDYINPI-DLCNRL-NTYI-----I
PEAAVH--GFLTF--LFLINGYWIALLLNLPLLAFNVK-K--------I---V---DNAH
LLDATEIFR--KLNVHKKACVMEG--------------------------
>UniRef90_A0A1X2HF86 Cornichon n=1 Tax=Syncephalastrum racemosum TaxID=13706 RepID=A0A1X2HF86_SYNRA
---AFLFLFGIVMAALLLFLMVFFV---IMFSDLECDYINPI-DLCNKL-NQFV-----L
PEMGAQ--AFLFF--MFLVNGSWVAMLLNLPLVAFNVN-K--------V---T---NSRH
MYDATEIFR--QLNQHKKECFIKLAFYLICFFYYLYRMIVALIAP-----
>UniRef90_A0A0F7SQH8 ER vesicle integral membrane protein involved in establishing cell polarity, signaling and prote
------------------------I---IMFSDLECDYINPI-DLCNKL-NAFV-----L
PEMIAH--AGLTT--LFLLSGQWLAFLFNAPLVAYNAN-K--------I---F---KGQQ
SYDATEIFR--TLPGHKKEAFIKLGFYLLCFFYYLYRMILALIAD-----
>UniRef90_A0A1E3IX14 ER-derived vesicles protein ERV14 n=4 Tax=Cryptococcaceae TaxID=1884633 RepID=A0A1E3IX14_9TREE
-----------------------------MFSDLECDYINPI-DLCNKL-NQFV-----L
PEMIAH--AFLTL--CFLLSGQWLAFLLNAPLVGFNVN-K--------I---M---AKNH
MYDATEIFR--TLSGHKKESFIKLGFYLISFFYYLYRMILALISES----
>UniRef90_A0A0L0SSU8 ER-derived vesicles protein ERV14 n=2 Tax=Allomyces macrogynus (strain ATCC 38327) TaxID=578462
----GLFLFGVVMSAVLLFAMVFFI---IMYSDLECDYINPI-DLCSKL-NAYV-----I
PEAAAH--AFLTL--LFLVCGSWLALAINLPLALYNAK-K--------M---V---ARKH
QFDPTTIFR--TLPAHKREGLIKLGFYLLCFFYYLYRMIVALIN------
>UniRef90_A0A4V2MWJ9 COPII-coated vesicle protein n=1 Tax=Steccherinum ochraceum TaxID=92696 RepID=A0A4V2MWJ9_9APHY
------------------------I---IMFSDLEVDYINPI-DLCNKL-NQFI-----L
PEHIAH--AFLCV--LFLICGQWIAFLINAPLLAFNIN-K--------I---R---GGNH
MYDATEIFR--SLPSHKKESFIKLGFYLLSFFYYLYRMIVALIAES----
>UniRef90_A0A1S8W2B8 ER-derived vesicles protein ERV14 n=1 Tax=Batrachochytrium salamandrivorans TaxID=1357716 RepID=
-----LFLFALVMSAILLFGMVFFI---ILFSDLEADYINPI-DLCNKL-NQFV-----I
PEHLAH--AVLWV--LFLITGNWVAMLINTPLLVWHAY-Q--------I---S---NNRH
MYDATEIFR--TIGAHKLESFLKLAFYLVTFFYYLYRMIESLISS-----
>UniRef90_A0A8H4P1C2 Er-derived vesicles protein erv14 n=1 Tax=Fusarium austroafricanum TaxID=2364996 RepID=A0A8H4P1C
-----------------------------------SDYINPI-DLCNRL-NTYI-----I
PEAAVH--GFLTF--LFLINGYWVPLILNLPLLGWNVK-K--------I---V---DNTH
LLDATEIFR--KLNVHKKESFFKLGFHLIMFFFYLYSMIVALIRD-----
>UniRef90_E9DW72 ER-derived vesicles protein ERV14 n=1 Tax=Metarhizium acridum (strain CQMa 102) TaxID=655827 RepID=E
---AWLYLLAVLINAVNLFLQVFFT---IMYSDLECDYINPI-ELCNRL-NAYI-----I
PEAAVH--GFLTF--LFLINGYWLALILNLPLLAWNAK-K--------I---V---DNTH
LLDATEIFR--KLNIHKKSA------------------------------
>UniRef90_F4NUW2 ER-derived vesicles protein ERV14 n=2 Tax=Batrachochytrium dendrobatidis TaxID=109871 RepID=F4NUW2_B
-----LFLFALIMSAVLLFGMVFFI---ILFSDLEADYINPI-DLCNKL-NQFV-----I
PEHLAH--AVLWF--LFLITGNWTAMLINTPLLVWHAY-K--------I---S---NNRH
MYDATEIFR--TISSHKLESFLKLAFYLVTFFYYLYRMIEALIAT-----
>UniRef90_A0A8K0JN22 ER-derived vesicles protein ERV14 n=3 Tax=Filobasidiaceae TaxID=5408 RepID=A0A8K0JN22_9TREE
-----------------LFSMVFFI---IMFSDLECDYINPI-DLCNKL-NTFV-----L
PEMLAH--AFLTL--CFLLTGQWISFLVNAPLVGYNVN-K--------I---L---TKNH
MYDATEIFR--TLSGHKKECFIKLGLYLVSFFYYLYRMILALIS------
>UniRef90_A0A137QDH0 ER-derived vesicles protein ERV14 n=1 Tax=Leucoagaricus sp. SymC.cos TaxID=1714833 RepID=A0A137Q
---------------------VFFV---IMYSDLESDYINPI-DLCNKI-NQFV-----L
PENAAH--AFLAL--LFLISGQWTALLINLPLVAWNVN-K--------I---M---KKNH
MLDATEIFR--TLDGHKKEAFFKLGFYLLSFFYYLYRYAFFV--------
>UniRef90_A0A2A9NWL6 Cornichon n=3 Tax=Agaricales TaxID=5338 RepID=A0A2A9NWL6_9AGAR
-----------------LFCMVFFI---IMFSDLECDYINPI-DLCNKL-NQFI-----L
PENIAH--AFLTL--LFLLCGQWTAFLLNLPLVIYNAN-K--------I---R---NKLH
MYDATEIFR--TLPGHKKESFIKLGFYLLSFFYYLYR-------------
>UniRef90_A0A7D8Z027 ER-derived vesicles protein ERV14 n=1 Tax=Vanrija humicola TaxID=5417 RepID=A0A7D8Z027_9TREE
---------------VLLFTMVFFI---IMFSDLECDYINPI-DLCNKL-NQFV-----L
PEMIAH--AFLTL--LFLLSSQWLAFLLNAPLVAYNVN-K--------I---L---GKNH
MYDATEIFR--TLSGHKKESFIKLGFYLISFFYYLYRWV-----------
>UniRef90_A0A507FM68 Cornichon n=1 Tax=Chytriomyces confervae TaxID=246404 RepID=A0A507FM68_9FUNG
---AWLFLFAVVVAALLLFTMIFFI---IMFSDLECDYINPI-DLCSKL-NQFV-----I
PESVGH--ALLAV--IFLFNGAWISLLLNLPLIGMNVN-K--------I---I---NNRH
MYDATEIFR--TLPQHKKECFFKLAFYLLSFFFSNHSNIATQVH------
>UniRef90_UPI0022FEC575 cornichon n=1 Tax=Polychytrium aggregatum TaxID=110093 RepID=UPI0022FEC575
---AFLFLFAVVMAAVLLFSMVFFI---IMFSDLEVDYINPI-DLCNKL-NQFV-----L
PEMLAH--GFLCL--MFLLNLSFVALIINAPLLGWHIK-K--------I---M---DNKH
MYDATEIFR--TLGSHKKECFIKLGFYLICFFYYLYRMIVGLL-------
>UniRef90_A0A4R0RRS9 COPII-coated vesicle protein n=1 Tax=Steccherinum ochraceum TaxID=92696 RepID=A0A4R0RRS9_9APHY
-----------------------------MYSDLESDYVNPV-EMCNKL-NPFV-----I
PEAILH--GFLTV--LFLLSGQWVAFAINAPLLVWNLR-K--------V---I---TEQY
TFDATEIFR--SLPDHKKEAFARLGFYLLCFFFYLYRMILALITE-----
>UniRef90_A0A1Y1Y6I8 ER-derived vesicles protein ERV14 n=1 Tax=Basidiobolus meristosporus CBS 931.73 TaxID=1314790 Re
---ALLFMLALVLSGVMLFGMVFYV---IMLTDLESDYINPI-DLCNKL-NQFV-----L
PEYLVQ--YLIIA--AFFLTGSWIAMLLNVPIVAYNTR-Q--------L---L---NRKH
MYDATEIFR--TLPQHKKESFFKLAFYLLCFFYYLYRMILGLIN------
>UniRef90_A7F693 ER-derived vesicles protein ERV14 n=1 Tax=Sclerotinia sclerotiorum (strain ATCC 18683 / 1980 / Ss-1)
---AWLYLLAVLINAVNLFLQVFFT---IMYSDLECDYINPI-DLCNRL-NTYI-----I
PEAAVH--GFLTF--LFLINGYWVALVLNLPLLAFNVK-K--------I---V---DNAH
LLDATEIFR--KLNVHKK--------------------------------
>UniRef90_UPI00221FCA5A cornichon protein-domain-containing protein n=1 Tax=Cokeromyces recurvatus TaxID=90255 RepID=
--------LELIMAAILLFMMVFFV---IMFSDLECDYINPI-DLCNKL-NQYV-----L
PEMGAH--AFLFA--LFLVNGSWIALLLNLPLAVYNVR-K--------V---M---NGRH
MYDATEIFR--TLSQHKKECFFKLGFYLICFFYYLYRMIVALIA------
>UniRef90_A0A022W5E1 ER-derived vesicles protein ERV14 n=3 Tax=Trichophyton TaxID=5550 RepID=A0A022W5E1_TRIRU
----------------------------------NSDYINPI-DLCNRL-NSYI-----I
PEAAVH--AFITF--LFVINGYWLTIALNLPLLAYNAK-K--------I---F---ENQH
LLDATEIFR--KLNVHKKESFIKFGFHLVMFFFYLYSMIVALIRD-----
>UniRef90_A0A232LSW3 ER-derived vesicles protein ERV14 n=1 Tax=Elaphomyces granulatus TaxID=519963 RepID=A0A232LSW3_9
---AWLYLLAVLINAVNLFLQVFFT---IMYSDLECDYINPI-DLCNRL-NAYI-----V
PEAAVH--AVLTF--LFVINGYWLTILMNLPLLAFNGK-K--------I---Y---DNQH
LLDATEIFR--KLNVHKK--------------------------------
>UniRef90_A0A2N1JA59 Erv14p n=1 Tax=Malassezia vespertilionis TaxID=2020962 RepID=A0A2N1JA59_9BASI
---------------------VFYV---IMYSDLESDYINPI-DLCNKL-NQFT-----L
PEMGAQ--AFLSV--LFLFTGQWFALLINVPLVAYNAN-K--------V---I---NNNY
LLDATEIFR--TLMNHKKESLVKLAFYLLTFFYYLYRMILALVS------
>UniRef90_A0A8H3BS29 Cornichon n=1 Tax=Rhizoctonia solani TaxID=456999 RepID=A0A8H3BS29_9AGAM
----FXFLFAVLMAAGLLFTMVFFI---IMFSDLECDYINPI-DLCNKL-NAFV-----L
PEMGAH--AFLTF--LFLVSFQWIALLLNLPLVVFNVN-K--------V---R---QNSH
TYDATEIFR--TLSQHKKESFIKLGFYLLSFFYYLYRMILALIS------
>UniRef90_A0A8H2WI91 ER-derived vesicles protein ERV14 n=2 Tax=Rhizoctonia solani TaxID=456999 RepID=A0A8H2WI91_9AGAM
-----------------LFTMVFFI---IMFSDLECDYINPI-DLCNKL-NAFV-----L
PEMGAH--AFLTF--LFLVSFQWIALILNLPLVVFNVN-K--------V---R---QNSH
TYDATEIFR--TLSQHKKESFIKLGFYLLSFFYYLYRMILALIS------
>UniRef90_A0A1E3KG79 ER-derived vesicles protein ERV14 n=3 Tax=Cryptococcus TaxID=5206 RepID=A0A1E3KG79_9TREE
---------------------VFFI---IMFSDLECDYINPI-DLCNKL-NNFV-----L
PEMLAH--AFLTL--CFLLSGQWLAFLLNAPLVAFNVN-K--------V---L---GKNH
MYDATEIFR--TLSGHKKESFIKLGFYLISFFYYLYRQVSSD--------
>UniRef90_A0A0D2X1V6 Cornichon n=1 Tax=Capsaspora owczarzaki (strain ATCC 30864) TaxID=595528 RepID=A0A0D2X1V6_CAPO3
---AALYIFAVIVSAALLFLMVYFI---IMFSDLQCDYINPV-DLCNSL-NVYI-----L
PEVGLH--AFLTT--LFLFRLQWLALLLNVPLVAYHAH-R--------I---H---SKRY
LYDSTEVFQ--SLGKHKQESFIKLGLYLVCFFYYLYSMITALIAP-----
>UniRef90_A0A2T9YTY8 ER-derived vesicles protein ERV14 n=2 Tax=Harpellales TaxID=61421 RepID=A0A2T9YTY8_9FUNG
-----VYILALIISAVLLFGAVYFV---IMLTDLECDYINPI-DLANSL-NTYV-----M
PEFILF--SVMLL--MFLFVGQWFTFVLNLPLFLWNVS-K--------I---S---SNRQ
FYDATEVFR--TLPRHKRENFTKVGFFLLSFFYYLYCMIVTLINEPAD--
>UniRef90_A0A0C9M9Y9 polynucleotide adenylyltransferase n=3 Tax=Mucor TaxID=4830 RepID=A0A0C9M9Y9_9FUNG
------------------------V---IMFSDLECDYINPI-DLCNKL-NQFV-----L
PEMGLQ--AFVFF--IFLVTGHWFPMLINLPVLALNIR-K--------V---M---NHQH
MYDATEIFR--TLSKHKKESFLKLGFYALCFFFYLYKMIVSLIAS-----
>UniRef90_A0A397URF1 Cornichon n=2 Tax=Gigaspora TaxID=4873 RepID=A0A397URF1_9GLOM
---ALLFLFGTIMAAALLFMMVFFT---IMFSDLECDYINPI-DLCNKL-NQFV-----L
PEMLAH--AFLGF--AFFINGSWIAFAINAPLVAFNVQ-K--------I---S---NNRH
MYDATEIFR--TLGQHKKECFIKLGFYLICFFYYLYRY------------
>UniRef90_A0A409YJJ8 ER-derived vesicles protein ERV14 n=1 Tax=Gymnopilus dilepis TaxID=231916 RepID=A0A409YJJ8_9AGAR
-----------------MFGKSVQI---IMYSDLESDYINPI-DFCNKL-NQFV-----I
PEYAAH--AFLTL--IFLVTGEWGSLLWNLPLLAWNIN-K--------V---V---NKSH
MYDATEIFR--TLPQHQKEAYFKTAFYLLSFFFYLYKMIVNFIAEG----
>UniRef90_A0A8H3GC22 ER-derived vesicles protein ERV14 n=1 Tax=Rhizoctonia solani TaxID=456999 RepID=A0A8H3GC22_9AGAM
---------------------VFFI---IMFSDLECDYINPI-DLCNKL-NAFV-----L
PEMGAH--AFLTF--LFLVSFQWIALLLNLPLVAFNVN-K--------V---R---QNSH
TYDATEIFR--TLSQHKKESFIKLGFYLLSFFYYLYRMILALIS------
>UniRef90_M9MFG1 ER vesicle integral membrane protein n=1 Tax=Pseudozyma antarctica (strain T-34) TaxID=1151754 RepID
---CWLFLLSVLLSAVLLFTMVFFI---IMFSDLECDYINPI-DLCNKL-NQVCSRLNHA
SILSPS--TLITL--PLGRTATWVAFLLNAPLVAFNVN-K--------V---M---NKNH
TLDATEIFR--TLSAHKKQCFIKLGFYLVSFFYYLYRMILALIADT----
>UniRef90_A0A507FAD8 Cornichon n=1 Tax=Chytriomyces confervae TaxID=246404 RepID=A0A507FAD8_9FUNG
---AWLFLFAVVVAALLLFTMVFFI---IMFSDLECDYINPI-DLCSKL-NQFV-----I
PENVGH--ALLAV--VFLLNGAWISLLLNLPLLGINVN-K--------I---M---NNRH
TYDATEIFR--TLPQHKKECFFKLAFYLLSFFFS----------------
>UniRef90_A0A8H3HFM4 ER-derived vesicles protein ERV14 n=1 Tax=Rhizoctonia solani TaxID=456999 RepID=A0A8H3HFM4_9AGAM
-----------------LFTMVFFI---IMFSDLECDYINPI-DLCNKL-NAFV-----L
PEMGAH--AFLTF--LFLVSFQWIALLLNLPLVVFNVN-K--------V---R---QNSH
TYDATEIFR--TLSQHKKESFIKLGFYLLSFFYYLYRMILALIS------
>UniRef90_A0A0L6WHQ2 ER-derived vesicles protein ERV14 n=1 Tax=Termitomyces sp. J132 TaxID=1306850 RepID=A0A0L6WHQ2_9
-----------------LFGGIYFI---IMFSDLESDYVNPV-DLCNRL-NPLV-----I
PEAAVH--VFLAF--LFLLSGQWMALAWNVPLLAYNAN-K--------L---I---NKNY
TYDATEIFR--TIEAHKKETFFRIGFYTLSFFYYLYRLVQ----------
>UniRef90_A0A1Q5UG23 ER-derived vesicles protein ERV14 n=1 Tax=Penicillium subrubescens TaxID=1316194 RepID=A0A1Q5UG2
---AWLYLLSVLINAVNLFLQVFFT---IMYSDLECDYINPI-DLCNRL-NAYI-----I
PEAAVH--AFLTF--LFVINGYWLAIFLNLPLLAFNAK-K--------I---Y---DNQH
LLDATEIFR--KLNVHKKH-------------------------------
>UniRef90_A0A8H7R2I5 polynucleotide adenylyltransferase n=1 Tax=Mucor plumbeus TaxID=97098 RepID=A0A8H7R2I5_9FUNG
------------------------V---IMFSDLECDYINPI-DLCNKL-NQFV-----L
PEMGLQ--AFVFF--IFLVTGHWVPMLINLPVLALNIR-K--------V---M---NRQH
MYDATEIFR--TLSKHKKESFLKLGFYALCFFFYLYKMIVSLIAS-----
>UniRef90_R4XCH5 Putative Endosomal cargo receptor n=1 Tax=Taphrina deformans (strain PYCC 5710 / ATCC 11124 / CBS 35
-MGGFFFLFALILDIALLFGQVFFT---IMFQDLASDYINPI-DLVNRL-NPYI-----L
PEAAGQ--AFLTL--LLLVSGNWISFVFWTPIVAFNAQ-K--------I---V---KKEW
QLDATEIFR--TLNRNQRESFVKLGFYTLMFFWFLFQMITAFVAD-----
>UniRef90_UPI00221E471A cornichon n=1 Tax=Cokeromyces recurvatus TaxID=90255 RepID=UPI00221E471A
-----------------------------MFSDLECDYINPI-DLCNKL-NQFV-----L
PEMGLQ--AFVFS--MFLVTGHWFPMLINLPILVLNVR-K--------V---M---NRTH
MYDATEIFR--TLSKHKKECFIKLGFYALCFFYYLYRMIVAMIAT-----
>UniRef90_A0A2G5BHA9 Cornichon n=1 Tax=Coemansia reversa (strain ATCC 12441 / NRRL 1564) TaxID=763665 RepID=A0A2G5BHA
---ALIYILALIMAGALLFSAVYFV---IMLTDLECDYMNPI-DLANTL-NKYV-----M
PEMAAQ--LLMFV--VFLLMGEWFSMIINLPLVAWNVN-K--------V---V---GNRQ
FYDATEVFR--TLSKHKRENFVKVAFYLLCFFYYLYSMIITLVNESTED-
>UniRef90_Q6CE93 YALI0B17490p n=4 Tax=Yarrowia TaxID=4951 RepID=Q6CE93_YARLI
--GIFLYLGAVLLNAGSLFFQVFFV---VMYSDLEADFINPI-DLCNKL-NVYI-----R
PEAGLQ--LFTSL--LLLINFKWFSFLINLPMILFNVR-Y------IFL---D---WPQY
KLDATEIFR--TLNKYKKQSFIKLGFYFFLFFYYLYCMIMAIVE------
>UniRef90_UPI0022FE9E01 cornichon protein-domain-containing protein n=1 Tax=Fimicolochytrium jonesii TaxID=1396493 Re
---GYLFLFGVVMAAVLLFAMVFFI---IMFSDLECDYINPI-DLCNRL-NTFV-----L
PERFAH--AFLWA--MFLLKGSWIALLLNTPLLAWHGY-Q--------V---M---NNRH
MYDATEIFR--TLPQHKKECFLKLGFYLLCFFYYLYRMILALLN------
>UniRef90_A0A0D1ZHY7 ER-derived vesicles protein ERV14 n=1 Tax=Exophiala mesophila TaxID=212818 RepID=A0A0D1ZHY7_EXOM
---AWLYLLAVLINAVNLFLQVFFT---IMYSDLECDYINPI-DLCNRL-NTYI-----I
PEAGVH--AFLTF--LFLINGYWLAIFLNLPLLAFNAK-K--------I---I---DNQH
LLDATEIFR--KLNVHKKVS------------------------------
>UniRef90_A0A4T0KZG3 ER-derived vesicles protein ERV14 n=1 Tax=Wallemia ichthyophaga TaxID=245174 RepID=A0A4T0KZG3_WA
---------------------VFFI---IMFSDLECDYINPI-DLCNKL-NKFI-----K
PEIGFH--GFLTA--LFLVSGQWITLLINTPLAIHNAR-K--------V---Y---HSNY
SYDATEIFR--TLSTHKKESFIKLAFYLISFFFYLYKLIVALINE-----
>UniRef90_A0A1Y1XN54 Cornichon n=1 Tax=Basidiobolus meristosporus CBS 931.73 TaxID=1314790 RepID=A0A1Y1XN54_9FUNG
-----IFLLAVIFSALFLFAMVFYA---IMLSDLECDYINPI-DLCNRL-NQFI-----L
PEYIGQ--YVMAI--VFLFSGNWTALIINLPVVAFNTM-Q--------L---T---NSRH
MYDATEIFR--TLPAHKKETFLKMGFYLLCFFYYLYRMILGLVEE-----
>UniRef90_F2SQE1 ER-derived vesicles protein ERV14 n=3 Tax=Trichophyton TaxID=5550 RepID=F2SQE1_TRIRC
---AWLYLLAVLINAVNLFLQVFFT---IMYSDLECDYINPI-DLCNRL-NSYI-----I
PEAAVH--AFITF--LFVINGYWLTIALNLPLLAYNAK-K--------I---F---ENQH
LLDATEIFR--KLNVHKKV-------------------------------
>UniRef90_A0A4Q2DHA7 ER-derived vesicles protein ERV14 n=1 Tax=Candolleomyces aberdarensis TaxID=2316362 RepID=A0A4Q2
------------------------V---IMFSDLESDYINPI-DLCNKL-NQFV-----L
PEYGAH--AFLAL--LFLLWGQWTALLWNVPLLAYNAN-K--------V---I---KNNH
MYDATEIFR--TLSGHQKETYFKLAFYLLSFFYYLYRMIVALVAEN----
>UniRef90_A0A8H7PEB6 ER-derived vesicles protein ERV14 n=3 Tax=Umbelopsis TaxID=64561 RepID=A0A8H7PEB6_MORIS
------------------FKSIGQV---IMFSDLECDYINPI-DLCNKL-NQFV-----L
PEMGAQ--AFLFA--MFLINGSWLAALLNLPLVAFNVQ-K--------V---T---NNRH
MYDATEIFR--TLSVHKKECFIKLAFYLLCFFFYLYRMIVALIAD-----
>UniRef90_A0A2A9NUX7 Cornichon n=1 Tax=Amanita thiersii Skay4041 TaxID=703135 RepID=A0A2A9NUX7_9AGAR
-----------------------------MFSDLESDYINPI-DLCNKL-NQFV-----L
PEYGAH--AFLCL--CFLLTGQWTALLFNCPLLAYNAN-K--------V---L---KKNH
MYDATEIFR--TLEKDKKEVFIKLAFYLLSFFYYLYRMVVALIAEN----
>UniRef90_A0A507CBE3 Cornichon n=2 Tax=Synchytrium TaxID=286114 RepID=A0A507CBE3_9FUNG
---------------VLLFAMVFFI---IMFSDLECDYINPI-DLCNKL-NQFV-----L
PENFAH--TFLWL--MFLVNGSWIALIVNTPLVAWHVN-K--------I---V---SNRH
MYDATEIFR--TLPQHKKECFIKLGFYLLCFFYYLYRMILYVVA------
>UniRef90_A0A397ISS0 Cornichon n=1 Tax=Diversispora epigaea TaxID=1348612 RepID=A0A397ISS0_9GLOM
---ALLFLFGTIMAAGLLFMMVFFT---IMFSDLECDYINPI-DLCNKL-NQFV-----L
PEMLAH--AFLFF--LFFINASWIASLINVLLVAYNIQ-K--------I---S---SNRH
MYDATEIFR--TINHHKKECFIKLGFYLICFFYYLYRMIVALINES----
>UniRef90_A0A6A6T4S8 WD40 repeat-like protein n=1 Tax=Lophiostoma macrostomum CBS 122681 TaxID=1314788 RepID=A0A6A6T4
---AWLYLLAVLINAVNLFLQVFFT---IMYSDLECDYINPI-DLCNRL-NTYI-----V
PEAAVH--AFLTF--LFLINGYWMALILNLPLLAWNGK-K--------I---F---ENQH
LLDATEIFR--KLNVHKKD-------------------------------
>UniRef90_A0A8H7BN40 ER-derived vesicles protein ERV14 n=1 Tax=Apophysomyces ossiformis TaxID=679940 RepID=A0A8H7BN40
-----------------------------MFSDLECDYINPI-DLCNKL-NQFV-----L
PEMGAH--AFLFF--MFLVNGSWIAMLINLPLVVFNVQ-K--------V---T---NARH
MLDATEIFR--TLPNHKKECFIKLAFYLICFFYYLYRMIVALIAA-----
>UniRef90_A0A8H7QMQ5 PCI domain-containing protein n=4 Tax=Mucor TaxID=4830 RepID=A0A8H7QMQ5_9FUNG
-----------------------IV---IMFSDLECDYINPI-DLCNKL-NQFV-----L
PEMGAH--AFLFF--MFLVNGSWISLVFNLPLAAYNVN-K--------V---M---KGRH
MYDATEIFR--TLSQHKKECFIKLGFYLICFFYFLYRMIVALIAA-----
>UniRef90_A0A058Z4M8 ER-derived vesicles protein ERV14 n=1 Tax=Fonticula alba TaxID=691883 RepID=A0A058Z4M8_FONAL
---AILFVIAVVAAAALLFAMVFYF---ILFTDLESDYINPI-ECCIRV-NKII-----L
PEMITH--TALTV--IFLLSRSWLAFLLNLPLLVYHGM-K--------Y---N---SGKY
LCDATSIFR--QLSRHRREGLFKLVFYLLCFFYYLYRMIVGLI-------
>UniRef90_Q9P6K6 ER-derived vesicles protein erv14 n=1 Tax=Schizosaccharomyces pombe (strain 972 / ATCC 24843) TaxID=
--GSFVYIACLLLNGANMLLQIFCV---IMFSDLEMDYINPI-DLCNKL-NDLV-----M
PEIISH--TLVTL--LLLLGKKWLLFLANLPLLVFHAN-Q--------V---I---HKTH
ILDATEIFR--QLGRHKRDNFIKVTFYLIMFFTLLYCMVMSLIQE-----
>UniRef90_B6K200 Cornichon family protein Erv14 n=1 Tax=Schizosaccharomyces japonicus (strain yFS275 / FY16936) TaxID
----LVLILGILLNGANLLIQIFFI---IMFSDLEMDYINPI-DLCNKL-NRLV-----A
PELMSH--STMTI--LFALTGQWMLTILNLPLLIWNVR-S--------V---I---NKTH
ILDATEIFR--QLNRYKRDTFVKIAHYLILFFVLLYCMIKSLIQE-----
>UniRef90_A0A8H3BQH5 ER-derived vesicles protein ERV14 n=1 Tax=Rhizoctonia solani TaxID=456999 RepID=A0A8H3BQH5_9AGAM
-----------------LFTMVFFI---IMFSDLECDYINPI-DLCNKL-NAFV-----L
PEMGAH--AFLTF--LFLVSFQWIALLLNLPLVVFNVN-K--------V---R---QNSH
TYDATEIFR--TLSQHKKESFIKLGFYLLSFFYYLYRCVIHVYA------
>UniRef90_S9R458 Cornichon family protein Erv14 n=2 Tax=Schizosaccharomyces TaxID=4895 RepID=S9R458_SCHOY
--GSFSYIASLLLNGANMLMQIYFI---IMFSDLEMDYINPI-DLCNKL-NQYI-----I
PEILTH--TAMTL--LLLLAGKWILVLLNIPLVVFHVN-Q--------I---I---HKTH
VLDATEIFR--QLGRHKRVTFTKALFALVMFFTLLYCMVTSLVQE-----
>UniRef90_A0A1Y1ZBL9 Cornichon n=1 Tax=Basidiobolus meristosporus CBS 931.73 TaxID=1314790 RepID=A0A1Y1ZBL9_9FUNG
---ALLFLFALVLAALLLFGMVFYV---IMLTDLESDYINPI-DLCNKL-NQFV-----I
PEYLVE--YLIFA--ALFLNGSWIAMLINVPIVAFNTR-Q--------L---L---GGKH
RYDATEIFR--TLPNHKKESFIKMGFYLLCFFYYLYRMILGLVN------
>UniRef90_A0A162WZU7 Cornichon n=1 Tax=Phycomyces blakesleeanus (strain ATCC 8743b / DSM 1359 / FGSC 10004 / NBRC 330
----LLFVIASVFSIMMLFLSIFYV---IMFTDLECDYINPF-DLCRKL-NKFI-----I
PEMAIH--AAMFS--LFVLNGSWIAVLIHLPMFIFHAK-K--------V---Y---KNDY
LFDATEIFR--TMWAHKKEYFIKIAFYAFCFFYFLYRMIVEMVAA-----
>UniRef90_UPI002220249E cornichon n=1 Tax=Kickxella alabastrina TaxID=61397 RepID=UPI002220249E
---AFLYILALIFAGALLFGAVYFV---IMLTDLECDYINPI-DLANNL-NMYV-----M
PEMVAQ--LVLFV--TFLLLGEWTSMLINLPLVAWNIR-K--------V---M---SSRQ
FYDATEVFR--TLPKHKRENFCKVGFYLVCFFYYLYSMIVTLVNET----
>UniRef90_A0A090CT04 ER-derived vesicles protein ERV14 n=2 Tax=Podospora anserina (strain S / ATCC MYA-4624 / DSM 980
---AWLYLFAVIINAVNLFLQVFFT---IMYSDLECDYINPT-DLCNRL-NTYI-----L
PEFAVH--AFMTF--LFLINGYWVPLILNLPLLAWNIK-K--------I---L---DNTH
LLDATEIFR--KLNVHKK--------------------------------
>UniRef90_A0A1Y1WY35 Cornichon n=1 Tax=Anaeromyces robustus TaxID=1754192 RepID=A0A1Y1WY35_9FUNG
---ALLFLFAAIVSALLLFIMVYFI---IMFSDLECDYINPI-DLCTKL-NQFV-----L
PNYIAH--AVLTV--LFLITGKWLTLLFNLPLLGYNIK-R--------Y---L---DNKH
MFDATEIFR--TLPYDKKESFIKLVFFFVSFFLYLYGMVMAIL-------
>UniRef90_A0A565ALQ6 Uncharacterized protein n=1 Tax=Arabis nemorensis TaxID=586526 RepID=A0A565ALQ6_9BRAS
----WTWIISFFILITLVLFIVYQL---ICLADLEFDYINPY-DSASRI-NFVV-----L
PEIILQ--GVLCL--LYLVTGHWFMALLCVPYLYYNFQ-L----YMKNQ----------H
LIDVTEIFN--LLDWEKKKRFFKLGYMILTLFFTIFC-------------
>UniRef90_A0A137PEX9 ER-derived vesicles protein ERV14 n=1 Tax=Conidiobolus coronatus (strain ATCC 28846 / CBS 209.66
---ALAFIFGLICSGIFIVSAIYFI---IMYTDLESDFINPI-DLCNKL-NKFI-----I
PEMAAH--LVVSL--ILIFAGNWLSFLFNLPLIIWNGL-K--------I---S---KGTH
LLDPTEIFR--NVNNEKKEWGIKLGFYLFTFFYYLYRMIVTLIAEN----
>UniRef90_A0A1X0S6S9 Cornichon-domain-containing protein n=2 Tax=Rhizopus microsporus TaxID=58291 RepID=A0A1X0S6S9_RH
----MLFLFAIIMDALLLFMMVFFV---IMFSDLECDYINPI-DLCNKL-NQFV-----L
PEMGAH--AFLFF--MFLVNGSWIATLLNLPLVAYNVR-K--------V---M---NGRH
MYDATEIFR--TLPQHKKESFIKLGFYLIV--------------------
>UniRef90_A0A1X2H7Q5 Cornichon protein-domain-containing protein n=1 Tax=Syncephalastrum racemosum TaxID=13706 RepID=
-----------------------IS---VMFSDLECDYINPI-DLCSKL-NKFI-----M
PEMVGH--AFLFC--LFLVNGNWLSMLINLPLVAYNAM-Q--------V---R---QSKH
QLDPTEIFR--TLSVHKKEAFVKIGFYCTCFFYYLYCMIVALIA------
>UniRef90_I1CS78 Cornichon n=1 Tax=Rhizopus delemar (strain RA 99-880 / ATCC MYA-4621 / FGSC 9543 / NRRL 43880) TaxID
-----------------------------MFSDLECDYINPI-DCCNRL-NQFV-----L
PEIGLQ--AFLFS--LFLVTGHWLPMLINLPLTAHNIK-K--------V---T---DRSH
MYDATEIFR--TLSKHKKESFIKLGFYAVCFFLYVYLMVVALVS------
>UniRef90_A0A0L6WH27 ER-derived vesicles protein ERV14 n=1 Tax=Termitomyces sp. J132 TaxID=1306850 RepID=A0A0L6WH27_9
---------------VLLFCMVFFI---IMFSDLECDYINPI-DLCNKL-NQFV-----L
PENVAH--AFLTL--LFLLSGQWVAFFLNAPLVA--------------I---F---TKAH
MYDATEIFR--TLPAHKKESFIKLGFYLLSFFYYLYRWVV----------
>UniRef90_A0A4V1IZT9 Putative ER to Golgi transport-related protein n=1 Tax=Rozella allomycis (strain CSF55) TaxID=98
-----TFLIALLLVTVLLFAMIFFV---IMYSDLECDYMNPI-DLCNKL-NPYI-----I
PEILAH--GTLTI--ILFIGLYWVPVLWNIPLLAYHIY-C--------I---A---NGRH
MLDATEIFR--RLPERKREAFVKLGFYLLSFFYYIYR-------------
>UniRef90_A0A0J9XA03 Similar to Saccharomyces cerevisiae YGL054C ERV14 Protein localized to COPII-coated vesicles n=1
-----LFIFTTILNLASFGIQVYYA---VMYSDLEADYINPV-DLCAKV-NPFI-----V
PEIALH--AFTSV--LLLPFGAWLTFLVNVPLLYFNYR-K----MFGQK-------HKSY
KLDPTEIFR--TLKGLQTECYVKIGFHLFMLFFYIFKLIFSL--------
>UniRef90_UPI00221F7A04 cornichon protein-domain-containing protein n=1 Tax=Gilbertella persicaria TaxID=101096 RepID
--------LELVMSALLLFMMVYFV---IMFSDLECDYINPI-DLCNKL-NQLV-----L
PEMGAH--AFLFF--MFLVNGSWMALLLNLPLVAFNAR-K--------V---M---NGRH
MYDATEIFR--TLSQQKKECFIKLGFYLIV--------------------
>UniRef90_A0A8H8J5N5 ER-derived vesicles protein ERV14 n=1 Tax=Ceratobasidium sp. AG-Ba TaxID=170446 RepID=A0A8H8J5N5
---GWLFLFAVLMAAGLLFTMVFFI---IMFSDLECDYINPI-DLCNKL-NAFV-----L
PEMGAH--AFLTL--LFLLSFQWIALLLNLPLVAFNVN-N--------T---P---TTQQ
RYSERSL--------SKKESFIKLGFYLLSFFYYLYRMILALISE-----
>UniRef90_UPI002007D65A hypothetical protein n=1 Tax=Puccinia striiformis f. sp. tritici TaxID=168172 RepID=UPI002007
-----------------------------------GDYMNPI-DLCNKM-NQFV-----L
PEMGAH--MFLVL--LFVLSFQFVATLINAPLIAWNVN-K--------V---M---KKTH
MYDATEIFR--TLAQHKKESFFKLGFYLLSFFYYLFRMIAALVAD-----
>UniRef90_A0A8H7VNU4 Cornichon n=2 Tax=Lichtheimiaceae TaxID=499202 RepID=A0A8H7VNU4_9FUNG
---ALLFLFSVIMAALLLFLMVFFV---IMFSDLECDYINPI-DLCNKL-NQFV-----L
PEMGAH--AFLFF--MFLINGSWFSMILNLPLVAFNIR-K--------V---T---SNHH
MYDATEIFR--TLNVHKKECFIKLAFYL----------------------
>UniRef90_I1CEV6 PCI domain-containing protein n=1 Tax=Rhizopus delemar (strain RA 99-880 / ATCC MYA-4621 / FGSC 9543
---------ELIMAALLLFMMVFFV---IMFSDLECDYINPI-DLCNKL-NQFV-----L
PEMGAH--AFLFF--MFLVNGSWIAVLLNLPLVVYNVR-K--------V---M---NGHH
MYDATEIFR--TLPQHKKESFFKLGFYLIV--------------------
>UniRef90_A0A511KGH7 ER-derived vesicles protein ERV14 n=1 Tax=Rhodosporidium toruloides TaxID=5286 RepID=A0A511KGH7_
-----------------LFTSVFFI---IMFSDLECDYLNPI-DLCNKL-NQFV-----L
PEMIAH--AFMTV--LFLLSFQVIAFLLNAPLLAYNVN-K--------V---V---NRNH
MFDATEIFR--TLGQHKKESFIKLGF------------------------
>UniRef90_A0A2T9YGB0 ER-derived vesicles protein ERV14 n=1 Tax=Smittium simulii TaxID=133385 RepID=A0A2T9YGB0_9FUNG
-------------------------------TDLECDYINPI-DLANSL-NKYV-----M
PEMLVY--LGTVL--FLCLYGEWLSLLINLPLTIFNIT-K--------I---I---NGKQ
YYDATEVFR--TLSKHKRESFFKVGFYLLAFFYYLYCMIVCLVGDAGE--
>UniRef90_A0A1Y1ZN48 Cornichon n=1 Tax=Neocallimastix californiae TaxID=1754190 RepID=A0A1Y1ZN48_9FUNG
---ALLFLLAAIISAVLLFIMVYFV---IMFTDLENDYINPI-DLCTKL-NHFV-----I
PNYIAH--AIMTL--FFLFTGKWLTFLFNLPLLCYNIK-R--------Y---I---DNRH
LFDATEIIR--TLSYDKKESIIKLVFFFISFFLYLCGMAMAIL-------
>UniRef90_UPI00221F3463 cornichon protein-domain-containing protein n=1 Tax=Mucor mucedo TaxID=29922 RepID=UPI00221F3
---------ELIMAALLLFMMVFFV---IMFSDLECDYINPI-DLCNKL-NQFV-----L
PEMGAH--AFLFF--MFLVNGSWISLVFNLPLAAYNVN-K--------V---M---KGRH
MYDATEIFR--TLSQHKKECFIKLGFYLIVSF------------------
>UniRef90_A0A1Y2B708 Cornichon n=1 Tax=Neocallimastix californiae TaxID=1754190 RepID=A0A1Y2B708_9FUNG
---AFLFIFAAIISALLLFIMVYFI---IMFSDLECDYINPI-DLCTRL-NEFV-----L
PNYIAH--AVLSL--MFLFTGKWIIFLFNVPLLWYNIK-R--------Y---L---DNKH
LFDATEIFR--TLSYDKKESFIKLLFFFISFFLCKFILQ-----------
>UniRef90_A0A1R1XBE0 ER-derived vesicles protein ERV14 n=2 Tax=Smittium culicis TaxID=133412 RepID=A0A1R1XBE0_9FUNG
-------------------------------TDLECDYVNPI-DLANTL-NAYV-----M
PEMIIF--FVMVF--MFLLVGEWLSLFLNLPLVAWNIS-K--------I---A---GNRQ
FYDATEVFR--TLPRHKRENFIKVGFYLLSFFYYLYSMIVCLVSDT----
>UniRef90_B6K7M4 Cornichon family protein n=1 Tax=Schizosaccharomyces japonicus (strain yFS275 / FY16936) TaxID=40267
---TWMYFTVMLFSCVNIIMQMYFT---VMYSDLKDDFINPI-DLCKKV-NRFV-----L
PDMLLH--ALGSF--ILLFSGAWFSFLLNTPLLAWNVS-L----ILGGM----------H
LHDSTTIFK--DLSAHQKRSFFRLFCYTVDFFMYLFLFVQCLVN------
>UniRef90_A0A369GVS8 Cornichon n=1 Tax=Ophiocordyceps camponoti-saundersi (nom. inval.) TaxID=2039874 RepID=A0A369GVS
---AWLYLFAVLINAVNLFLQVFFT---II------DYINPI-ELCNRL-NAYI-----V
PEAAVQ--AFLSF--LFLVNGYWLALVLNLPLLAWNTK-K--------I---V---NNTH
LLDATEIFR--KLNVHKKVH------------------------------
>UniRef90_A0A1R0GRT2 ER-derived vesicles protein ERV14 n=1 Tax=Smittium mucronatum TaxID=133383 RepID=A0A1R0GRT2_9FUN
-------------------------------TDLECDYVNPI-DLANTL-NAYV-----M
PEMIIF--FVMVS--LFLLVGEWMSLFLNLPLVAWNIS-R--------I---A---GNRQ
YYDATEVFR--TLPKHKRENFTKVGFYLLSFFYYLYSMIVCLVSD-----
>UniRef90_A0A1Y1VJW2 Cornichon n=1 Tax=Piromyces finnis TaxID=1754191 RepID=A0A1Y1VJW2_9FUNG
---ALLFLFAAILSALLLFIMVYFI---IMFSDLECDYINPI-DLCSKL-NQFV-----L
PNYIAH--TVLTV--LFLLTGKWLSFLFNLPLVIYNVK-R--------Y---M---DNKH
MYDATEIFR--TLSYDKKESFIKLIFFFISFFL-----------------
>UniRef90_A0A4P9ZS78 Cornichon n=1 Tax=Dimargaris cristalligena TaxID=215637 RepID=A0A4P9ZS78_9FUNG
-----AYLLGLLISGSLTFYAVWCI---IMLSDLESDYINPV-DLCSTL-NAWV-----V
PEVFLH--SGLFT--VFLLNGQWIPALLNLPLLVWNIN-K--------M---A---SETQ
FFDPTLVFR--HLPQYKKEGIIKAVFFLTCFFYYLYGMIVTLVNE-----
>UniRef90_A0A1Y3MTA5 Cornichon n=1 Tax=Piromyces sp. (strain E2) TaxID=73868 RepID=A0A1Y3MTA5_PIRSE
---ALLFLFAAILSALLLFVMVYFI---IMFSDLECDYINPI-DLCSRL-NQFV-----L
PNYIGH--AVLTM--LFLFMGKWLTLLFNLPLLAYNIK-R--------Y---M---DNKH
MYDATEIFR--TLPYDKKESFIKLIFFFLSFFLCKFFIY-----------
>UniRef90_L8WVN3 Cornichon domain-containing protein n=1 Tax=Thanatephorus cucumeris (strain AG1-IA) TaxID=983506 Rep
------------------FSYVPLI---IMFSDLECDYINPI-DLCNKL-NAFV-----L
PEMGAH--AFLTF--LFLVSFQWIALLLNLPLVAFNVN-K--------V---R---QNSH
TYDATEIFR--TLSQHKKESFIKLGLNIVL--------------------
>UniRef90_A0A1V4JJ64 Cornichon-like protein 4 n=1 Tax=Patagioenas fasciata monilis TaxID=372326 RepID=A0A1V4JJ64_PATF
----VVFIFSLIDNCALIFLSVYFI---ITLSDLECDYINAR-SCCSKL-NKWV-----V
PEVVGH--AVVTV--LMLISLHWFIFLLNLPVATWNIY-R----YIMVP---S---GNMG
VFDPTEIHNRGQLKSHMKEAMIKLGFHLLCFFMYLYSMILALI-------
>UniRef90_A0A1E3PN54 ER-derived vesicles protein ERV14 n=1 Tax=Nadsonia fulvescens var. elongata DSM 6958 TaxID=85756
------YVLCLLFNFLSLFTNVFFT---VMYSDLEQDYINPS-DLCTKV-NSYM-----L
PEVILH--TVTTG--MLLLTGSYWILAIQIPMLAYNAK-T-------VF---V---DKDY
QLDPLEVFR--KVRDYKIRAFAKLGFYTFMFFVYLYLMITSIVN------
>UniRef90_UPI001401ED7C protein cornichon homolog 4 n=2 Tax=Batoidea TaxID=117893 RepID=UPI001401ED7C
--EAAVFILSLVDCCALIFLAVYFI---ITLSDLECDYINAR-ACCSKL-NKWV-----L
PELVSH--SVVTI--LMLVSLHWFILLLNLPIAAWNLY-R----YFSVP---S---GNVG
VFDPTEIHNRGLLKTHMKEAMIKLGFHLLCFFIYLYSMILALI-------
>UniRef90_A0A7R9YM35 ER-derived vesicles protein ERV14 n=1 Tax=Diacronema lutheri TaxID=2081491 RepID=A0A7R9YM35_DIAL
----WLWLFVFIVGCLLVFASVVHI---ITYSDLESDYINPV-DASERL-NRFL-----I
PEYVAH--AGITL--LFLLTLNFVPLVANGVLVAWNTK-R--------F---L---EGEH
LVDATKIYP--TLAERKKQSLVKLGFYVIMFFYYLYRMVFALV-------
>UniRef90_A0A2P6NDE6 ER-derived vesicles protein ERV14 n=1 Tax=Planoprotostelium fungivorum TaxID=1890364 RepID=A0A2P
------NIFALLADCALIFSNVYFL---ALFSDLEADTINPI-DMCRHL-NAFL-----L
PEIIGH--AVLSA--LFLFTGRFWLFLLNVPLLAWHAY-K----VSTKS---I-------
RLDATQIYR--TIGKETKILFAKLGFYMVCFCAYLFYLIWTIVD------
>UniRef90_Q6P3N5 Protein cornichon homolog 4 n=23 Tax=Tetrapoda TaxID=32523 RepID=CNIH4_XENTR
--EAALFIFSLIDCCALIFLSVYFI---ITLSDLECDYINAR-SCCSKL-NKWV-----V
PELVGH--TVVSV--LMLVSLHWFIFILNLPVAAWNIY-R----FIMVP---S---GNLG
VFDPTEIHNRGQLKSHMKEAMIKLGFHLLCFFIYLYSMILALI-------
>UniRef90_A0A060Y0N3 Protein cornichon homolog 4 n=30 Tax=Teleostei TaxID=32443 RepID=A0A060Y0N3_ONCMY
--EAAVFILSLVDCCALIFLAVYFV---ITLSDLECDYINAR-ACCSKL-NRWV-----V
PELVGQ--ALATV--LMLVSLHWFVFLLNLPVAAWNMY-R----VWKVP---M---GNMG
VFDPTEIHNRGQLKSHMKESMIKLGFHLLCFFIYLYSMILALI-------
>UniRef90_A0A3S2NYB7 Protein cornichon homolog 4 n=22 Tax=Percomorphaceae TaxID=1489872 RepID=A0A3S2NYB7_ORYJA
--EAVVFIVSLADCCALIFLSVYFI---ITLSDLECDYINAR-ACCSKL-NKWI-----I
PEMVAQ--GLSSM--LMMVSMHWFIFLLNLPVAAWNIY-R----YTKVP---M---GNMG
VFDPTEIHNRGLLKSHMKEAMIKLGYHLLCFFIYLYSMILALI-------
>UniRef90_A0A553MKP4 Cornichon family AMPA receptor auxiliary protein 4 n=2 Tax=Danioninae TaxID=2743711 RepID=A0A553
--EAAVFILSLVDCCALIFLSVYFI---ITLSDLECDYINAR-ACCSKL-NKWV-----L
PELIAQ--ALPTV--LMLVSMHWFVFLLNLPVAAWNIY-R----LVKVP---M---GNMG
VFDPTEIHNRGQLKSHMKEAMIKLGFHLLCFFIYLYSMILALI-------
>UniRef90_A0A6I8N4A0 Cornichon family AMPA receptor auxiliary protein 4 n=2 Tax=Ornithorhynchus anatinus TaxID=9258 R
--EAVVFVFSLIDCCALIFLSVYFI---ITLSDLECDYINAR-SCCSKL-NKWV-----V
PELIGH--TAVSV--LMLISLHWFIFLLNLPVATWNIY-R----FIMVP---S---GNMG
VFDPTEIHNRGQLKSHMKEAMIKLGFHLLCFFMYLYSMILALI-------
>UniRef90_M2WU42 Cornichon family protein n=2 Tax=Galdieria TaxID=83373 RepID=M2WU42_GALSU
----------------LLFCAIYTL---VLFSDLMIDHINPI-ELCDKV-NFLI-----Y
PEFFGH--VFLTI--TLLAKGHWLIALLNVPLVAYNVN-R----YRQKK----------H
LLDNTRVFS--VVGREQRICEVKMGFFLLTFFVYLYCFVMSMIKLES---
>UniRef90_O14038 Uncharacterized protein C2C4.05 n=1 Tax=Schizosaccharomyces pombe (strain 972 / ATCC 24843) TaxID=28
--SAWIYFTSLMLTCANIMLQMYFT---VMYSDLKDDFINPI-DLSRKL-NWYV-----L
PEMGFQ--AFSAL--LLLLSGAWITFLLNVPMLAWNAK-M----IMSNT----------H
MHDSTTIFK--DVSSRQKRSFFKLACFAVFFFVYLFLFVSRLVD------
>UniRef90_A0A674GJG5 Cornichon family AMPA receptor auxiliary protein 4 n=21 Tax=Neognathae TaxID=8825 RepID=A0A674GJ
----VVFIFSLIDCCALIFLSVYFI---ITLSDLECDYINAR-SCCSKL-NKWV-----V
PEVIGH--AVVTV--LMLISLHWFIFLLNLPVATWNIY-R----YIMVP---S---GNMG
VFDPTEIHNRGQLKSHMKEAMIKLGFHLLCFFMYLYSMILALI-------
>UniRef90_A0A8C6JRY0 Cornichon family AMPA receptor auxiliary protein 4 n=10 Tax=Neognathae TaxID=8825 RepID=A0A8C6JR
----VIFIFSLIDCCALIFLSVYFI---ITLSDLECDYINAR-SCCSKL-NKWV-----V
PEVIGH--AVVTV--LMLISLHWFIFLLNLPVATWNIY-R----YIMVP---C---GNMG
VFDPTEIHNRGQLKSHMKEAMIKLGFHLLCFFMYLYSMILALI-------
>UniRef90_A0A1Y1WFC4 Cornichon n=1 Tax=Linderina pennispora TaxID=61395 RepID=A0A1Y1WFC4_9FUNG
---ALIYILALILAGILLFGAVYFV---IMLTDLECDYINPI-DLANNL-NTYV-----M
PEMGTQ--FALFF--VFLLIGEWISMLLNLPLVAWNVV-K--------V---V---NNRQ
FYDATEVGK--TLSK--------VAFYLLCFFYYLYSMIMTLVNESTNDY
>UniRef90_A0A7J6C9B8 Protein cornichon homolog 4 n=15 Tax=Cypriniformes TaxID=7952 RepID=A0A7J6C9B8_9TELE
--EAAVFILSLVDCCALIFLSVYFI---ITLSDLECDYINAR-SCCSKL-NKWV-----I
PEMIAQ--ALATV--LMLVSMHWFVFLLNLPVASWNGY-R----YVKVP---M---GNMG
VYDPTEIHNRGQLKSHMKEAMIKLGFHLLCFFIYLYSMILALI-------
>UniRef90_A0A8B9NCX0 Cornichon family AMPA receptor auxiliary protein 4 n=6 Tax=Neognathae TaxID=8825 RepID=A0A8B9NCX
----VVFIFSLIDCCALIFLSVYFI---ITLSDLECDYINAR-SCCSKL-NKWV-----V
PEVIGH--AVVTV--LMLISLHWFIFLLNLPVATWNIY-R----YIMVP---S---GNMG
VFDPTEIHNRGQLKSHMKEAMIKLGFHLLCFFMYLYSMILALI-------
>UniRef90_UPI00202F5887 protein cornichon homolog 4 n=3 Tax=Galeoidea TaxID=119195 RepID=UPI00202F5887
--EALVFILSLVDCCTLIFMAVYFI---ITLSDLECDYINAR-ACCSKL-NKWI-----L
PELVAV--GIVTA--LMFVSMHWFIFLLNLPIAGWNLY-R----YLAVP---C---GNVG
VFDPTEIHNRGQLKTHMKEAMIKLGFHLLCFFIYLYSMILALI-------
>UniRef90_Q3T126 Protein cornichon homolog 4 n=16 Tax=Artiodactyla TaxID=91561 RepID=CNIH4_BOVIN
--EAVVFVFSLLDCCALIFLSVYFI---ITLSDLECDYINAR-SCCSKL-NKWV-----I
PELVGH--TLVTV--LMLISLHWFIFLLNLPVAAWNIY-R----YIMVP---S---GNMG
VFDPTEIHNRGQLKSHMKEAMIKLGFHLLCFFMYLYSMILALI-------
>UniRef90_A0A2I4CP46 Protein cornichon homolog 4 n=36 Tax=Euacanthomorphacea TaxID=123369 RepID=A0A2I4CP46_AUSLI
--EAAVFILSLVDCCALIFLSVYFI---ITLSDLECDYINAR-ACCSKL-NKWV-----I
PEMVGQ--CLSTM--LMLVSTHWFIFLLNLPVAAWNIY-R----YVKVP---M---GNMG
VFDPTEIHNRGLLKSHMKEAMIKLGYHLLCFFIYLYSMILALI-------
>UniRef90_A0A0P6J7W5 Cornichon family AMPA receptor auxiliary protein 4 n=16 Tax=Eutheria TaxID=9347 RepID=A0A0P6J7W5
--EAVVFIFSLLDCCALIFLSVYFI---ITLSDLECDYINAR-SCCSKL-NKWV-----I
PEMIGH--SIVTV--LMLVSLHWFIFLLNLPVVTWNIY-R----FIMVP---S---GNMG
VFDPTEIHNRGQLKSHMKEAMIKLGFHLLCFFMYLYSMILALI-------
>UniRef90_A0A6Q2Y610 Cornichon family AMPA receptor auxiliary protein 4 n=2 Tax=Esox lucius TaxID=8010 RepID=A0A6Q2Y6
--EAAVFILSLVDCCALIFLAVYFI---ITLSDLECDYINAR-ACCSKL-NRWV-----V
PEMVGQ--SLATV--LMLVSLHWFVFLLNLPVAAWNMY-R----YLMVP---M---GNMG
VFDPTEIHNRGQLKSHMKESMIKLGFHLLCFFIYLYSMILALI-------
>UniRef90_A0A8B9JT44 Cornichon family AMPA receptor auxiliary protein 4 n=10 Tax=Osteoglossocephalai TaxID=1489341 Re
--EAAVFILSLVDCCALIFLSVYFI---ITLSDLECDYINAR-ACCSKL-NKWV-----I
PELIGQ--SLATV--LMLVSMHWFIFLLNLPVASWNVY-R----YVKVP---M---GNMG
VFDPTEIHNRGQLKSHMKEAMIKLGFHLLCFFIYLYSMILALI-------
>UniRef90_V9LFF8 Cornichon family AMPA receptor auxiliary protein 4 n=2 Tax=Callorhinchus milii TaxID=7868 RepID=V9LF
--EALIFIFSLVDCCALIFLAVYFI---ITLSDLECDYINAR-ACCSKL-NKWV-----L
PELVGL--GIVTA--LMLISMHWFIFLLNLPVAAWNLY-R----FVTIP---C---GNMG
VFDPTEIHNRGQLKTHMKEAMVKLGFHLLCFFIYLYSMILALI-------
>UniRef90_A0A8D0LAT2 Cornichon family AMPA receptor auxiliary protein 4 n=2 Tax=Lepidosauria TaxID=8504 RepID=A0A8D0L
----AVFIFSLIDCCALIFLSVYFI---ITLSDLECDYINAR-SCCSKL-NKWV-----V
PELIGH--TIVTV--LMLISLHWFIFLLNLPVATWNIY-R----YIMVP---S---GNMG
VFDPTEIHNRGQLKSHMKEAMIKLGFHLLCFFMYLYSMILALI-------
>UniRef90_A0A452ELL2 Cornichon family AMPA receptor auxiliary protein 4 n=9 Tax=Amniota TaxID=32524 RepID=A0A452ELL2_
--EAVVFIFSLLDCCALIFLSVYFI---ITLSDLECDYINAR-SCCSKL-NKWV-----A
PELVGH--TLVTV--LMLISLHWFIFLLNLPVATWNIY-R----YIMVP---S---GNMG
VFDPTEIHNRGQLKSHMKEAMIKLGFHLLCFFMYLYSMILALI-------
>UniRef90_A0A8V5FM77 Cornichon family AMPA receptor auxiliary protein 4 n=13 Tax=Neognathae TaxID=8825 RepID=A0A8V5FM
----VIFIFSLIDCCALIFLSVYFI---ITLSDLECDYINAR-SCCSKL-NKWV-----V
PEVIGH--AVVTV--LMLISLHWFIFLLNLPVATWNIY-R----YIMVP---C---GNMG
VFDPTEIHNRGQLKSHMKEAMIKLGFHLLCFFMYLYRLVAKI--------
>UniRef90_A0A6A5F6N6 Cornichon family AMPA receptor auxiliary protein 4 n=20 Tax=Osteoglossocephalai TaxID=1489341 Re
--EAAVFILSLVDCCALIFLSVYFI---ITLSDLECDYINAR-ACCSKL-NKWV-----I
PEMVGQ--CLSTM--LMLVSMHWFIFLLNLPVAAWNIY-R----YVKVP---M---GNMG
VFDPTEIHNRGQLKSHMKEAMIKLGYHLLCFFIYLYSMILALI-------
>UniRef90_W5Q3Z6 Cornichon family AMPA receptor auxiliary protein 4 n=16 Tax=Amniota TaxID=32524 RepID=W5Q3Z6_SHEEP
--EAVVFIFSLLDCCALIFLSVYFI---ITLSDLECDYINAR-SCCSKL-NKWV-----V
PELVGH--TLVTV--LMLISLHWFIFLLNLPVATWNIY-R----YIMVP---S---GNMG
VFDPTEIHNRGQLKSHMKEAMIKLGFHLLCFFMYLYSMILALI-------
>UniRef90_A0A673MJT5 Cornichon family AMPA receptor auxiliary protein 4 n=5 Tax=Cyprininae TaxID=2743694 RepID=A0A673
--EAAVFISSLVDCCALIFLSVYFI---ITLSDLECDYINAR-SCCSKL-NKWV-----V
PEMVAQ--ALATV--LMLVSMHWFVFLLNLPVASWDAY-R----YVKVP---M---GNMG
VYDPTEIHNRGQLKSHMKEAMIKLGFHLLCFFIYLYSMILALI-------
>UniRef90_A0A6P8Q6U9 Protein cornichon homolog 4 n=5 Tax=Tetrapoda TaxID=32523 RepID=A0A6P8Q6U9_GEOSA
--EAVVFIFSLIDCCVLIFLAVYFI---ITLSDLECDYINAR-SCCSKL-NKWV-----L
PELIGH--TAVTV--LMLISLHWFILLLNLPVATWNIY-R----FIMVP---S---GNLG
VFDPTEIHNRGQLKAHMKEAMIKLGFHLLCFFIYLYSMILALI-------
>UniRef90_W5NFQ0 Cornichon family AMPA receptor auxiliary protein 4 n=3 Tax=Neopterygii TaxID=41665 RepID=W5NFQ0_LEPO
--EAAVFILSLIDCCALIFLSVYFI---ITLSDLECDYINAR-ACCSKL-NKWI-----V
PELVGQ--AIATV--LMLVSLHWFIFLLNLPVASWNVY-R----FLKVP---M---GNMG
VFDPTEIHNRGLLKSHMKEAMIKLGFHLLCFFIYLYSMILALI-------
>UniRef90_A0A8T2SG97 Cornichon n=1 Tax=Ceratopteris richardii TaxID=49495 RepID=A0A8T2SG97_CERRI
---------------------IYQL---MCLSDLELDYINPF-DSASSI-NKFV-----L
PEFIIQ--GSLAG--LYLLTGHWIMVLINAPMTYYNVN-L----FLKRQ----------H
LVDVTEIFN--VLGKEKKHRLIKLGFYVLMFFIVIYRLVYTAV-------
>UniRef90_A0A8X8ZP49 Cornichon n=4 Tax=Salvia TaxID=21880 RepID=A0A8X8ZP49_SALSN
-WLPFIWLIFSCMNLTLLGLNFYEF---LGFSDLEADFLNPY-ELSSRI-NYVI-----V
PEYLLH--GALCI--LFLMTGHWIMFLLSLPTAYYNLK-Q----YLSNK----------H
LVDVTEVFK--VVSTEKKARLIKLGFYVIFFGLVITRLALSVVS------
>UniRef90_H2T280 Cornichon family AMPA receptor auxiliary protein 4 n=9 Tax=Percomorphaceae TaxID=1489872 RepID=H2T28
--EAVVFILSLVDCCALIFLSVYFI---ITLSDLECDYINAR-ACCSKL-NKWV-----I
PEIVGQ--CLSTV--LMLVSMHWFIFLLNLPVAAWDIY-R----SIKVP---M---GNMG
VFDPTEIHNRGQLKSHMKESMIKLGYHLLCFFIYLYSMILALI-------
>UniRef90_A0A5B7AWR1 Putative Cornichon n=1 Tax=Davidia involucrata TaxID=16924 RepID=A0A5B7AWR1_DAVIN
----ILWVIFFLANMALIALILYQI---VCLSDLEADYMNPY-ESSSRI-NAVV-----V
PEFVLH--GAFCA--LFLVTGHWFMFLVTVPIACYNVM-L----FMKRQ----------H
LIDVTEVFR--SLNAEKKYRIIKLGFYLILFVLVIIRLVLSVIKS-----
>UniRef90_A0A022Q2H1 Protein cornichon homolog 1 n=1 Tax=Erythranthe guttata TaxID=4155 RepID=A0A022Q2H1_ERYGU
-WDPILWIVFSIMNITLLGLNFYQF---LGFSDLEADYLNPY-ELSSRV-NSVI-----V
PEYLLQ--GAFCI--LFLVTGHWFMFLLSLPPAYYNLT-R----YLSQQ----------H
RIDVTEVFR--VLNAEKKTRIIKLGVYIVFFGLVITRLALSVVHAVFGDD
>UniRef90_A0A4P9ZRE7 Cornichon n=1 Tax=Dimargaris cristalligena TaxID=215637 RepID=A0A4P9ZRE7_9FUNG
-----LFLLSLLVCGGFMCLSIWQV---INFVDMEADYMNPI-ELCQSL-NQWV-----V
PEVLAH--AVLTL--LFMLFGAWSCVLINLPLLGWHLY-K--------I---S---QKRH
LYDPTIVFR--HLSEYKKEGFIKVGFFFFSFFFYLY--------------
>UniRef90_A0A8C4RUV2 Cornichon family AMPA receptor auxiliary protein 4 n=5 Tax=Actinopterygii TaxID=7898 RepID=A0A8C
--EAAVFILSLVDCCALIFLSVYFI---ITLSDLECDYINAR-SCCSKL-NKWV-----V
PELVGQ--AFATL--LMLVSMHWFICLLNLPVAVWNIY-R----FVKVP---M---GNMG
VFDPTEIHNRGQLKSHMKEAMIKLGFHLLCFFIYLYSMILALI-------
>UniRef90_UPI001C54840A protein cornichon homolog 4 isoform X1 n=2 Tax=Heteromyidae TaxID=10015 RepID=UPI001C54840A
--EAVVFVFSLLDCCALIFLSVYFI---ITLSDLECDYINAR-SCCSKL-NKWV-----A
PELIGH--TIVTV--LMLVSLHWFIFLLNLPVATWNVY-R----FIMVP---S---GNMG
VFDPTEIHNRGQLKSHMKEAMIKLGFHLLCFFMYLYSMILALI-------
>UniRef90_G1SDG9 Cornichon family AMPA receptor auxiliary protein 4 n=91 Tax=Amniota TaxID=32524 RepID=G1SDG9_RABIT
--EAVVFVFSLLDCCALIFLSVYFI---ITLSDLECDYINAR-SCCSKL-NKWV-----I
PELIGH--TIVAV--LMLISLHWFIFLLNLPVATWNIY-R----FIMVP---S---GNMG
VFDPTEIHNRGQLKSHMKEAMIKLGFHLLCFFMYLYSMILALI-------
>UniRef90_F7CNM0 Cornichon family AMPA receptor auxiliary protein 4 n=2 Tax=Equus TaxID=9789 RepID=F7CNM0_HORSE
-----VFVFSLLDCCALIFLSVYFI---ITLSDLECDYINAR-SCCSKL-NKWV-----I
PELIGH--AIVTV--LMLISLHWFIFLLNLPVATWNIY-R----FIMVP---S---GNMG
VFDPTEIHNRGQLKSHMKEAMIKLGFHLLCFFMYLYSMILALI-------
>UniRef90_UPI002018A87F protein cornichon homolog 4-like n=2 Tax=Amniota TaxID=32524 RepID=UPI002018A87F
---KWLCVFSLLDCCALIFLSVYFI---ITLSDLECDYINAR-SCCSKL-NNWV-----T
PELIGH--TIVTV--LMLISLHWFIFLLNLPAATWNIY-R----FIMVS---S---GNMG
VFDPTEIHNRGQLKSHMKEAMIKLGFHLLCFFMYLYSMILALI-------
>UniRef90_A0A6P6SX63 Protein cornichon homolog 1-like isoform X2 n=2 Tax=Coffea arabica TaxID=13443 RepID=A0A6P6SX63_
-----------------IALNLYQI---VSLSDLEADYLNPY-ESSSRI-NHVV-----I
PEYLLH--GAFSI--LFLLSGHWFFFLATLPAAYINLR-K----FMKRE----------H
LIDVTEVFR--VLSVEKKLRIVKLGFYLLLFVLVMTRLVFVTINSAV---
>UniRef90_Q9P003 Protein cornichon homolog 4 n=24 Tax=Amniota TaxID=32524 RepID=CNIH4_HUMAN
--EAVVFVFSLLDCCALIFLSVYFI---ITLSDLECDYINAR-SCCSKL-NKWV-----I
PELIGH--TIVTV--LLLMSLHWFIFLLNLPVATWNIY-R----YIMVP---S---GNMG
VFDPTEIHNRGQLKSHMKEAMIKLGFHLLCFFMYLYSMILALI-------
>UniRef90_H0WZF4 Cornichon family AMPA receptor auxiliary protein 4 n=32 Tax=Amniota TaxID=32524 RepID=H0WZF4_OTOGA
--EAVVFIFSLLDCCALIFLSVYFI---ITLSDLECDYINAR-SCCSKL-NKWV-----I
PELIGH--TVVTV--LMLVSLHWFIFILNLPVATWNIY-R----YIMVP---S---GNMG
VFDPTEIHNRGQLKSHMKEAMIKLGFHLLCFFMYLYSMILALI-------
>UniRef90_A0A0K8RWH9 Cornichon-like 4 n=4 Tax=Crotalus TaxID=8728 RepID=A0A0K8RWH9_CROHD
---SMVFIFSLIDCCALIFLSVYFI---ITLSDLECDYINAR-SCCSKL-NKWV-----I
PELIGH--TIVTV--LMLISLHWFIFLLNFPVATWNIY-R----CIMVP---S---GNMG
VFDPTEIHNRGQLKSHMKEAMIKLGFHLLCFFMYLYSMILALI-------
>UniRef90_A0A6J0T0R9 Protein cornichon homolog 4 isoform X1 n=7 Tax=Amniota TaxID=32524 RepID=A0A6J0T0R9_9SAUR
----VVFIFSLIDCCALIFLSVYFI---ITLSDLECDYINAR-SCCSKL-NKWV-----I
PELIGH--TIVTV--LMLISLHWFIFLLNLPVATWNIY-R----FIMVP---S---GNMG
VFDPTEIHNRGQLKSHMKEAMIKLGFHLLCFFMYLYSMILSLI-------
>UniRef90_A0A151P392 Cornichon-like protein 4 n=4 Tax=Crocodylia TaxID=1294634 RepID=A0A151P392_ALLMI
----VVFIFSLIDCCALIFLSVYFI---ITLSDLECDYINAR-SCCSKL-NKWV-----I
PELIGH--TVVTV--LMLISLHWFIFLLNFPVATWNIY-R----YIMVP---S---GNMG
VFDPTEIHNRGQLKSHMKEAMIKLGFHLLCFFMYLYSMILALI-------
>UniRef90_A0A1Y2FDF2 ER-derived vesicles protein ERV14 n=1 Tax=Protomyces lactucae-debilis TaxID=2754530 RepID=A0A1Y2
-MGVWTFVLALLLDLVLLAHAVYET---VLLSDVSADFLNPV-DAVNKI-NPYV-----L
PSMAIQ--GFLTF--LMLVTGNWWSFLFNLPLAVWNGS-K----VLSKD----------Y
ALDATEIFR--TLNRNQMQCYIRLASYMLFFF------------------
>UniRef90_UPI001CF983CB protein cornichon homolog 4 n=1 Tax=Protopterus annectens TaxID=7888 RepID=UPI001CF983CB
--EAVIFVFSLIDCCALIFLAVYFI---ITLSDLECDYINAR-VCCSKL-NKWV-----L
PELVSH--AIVAF--LMLFSLHWFIFVLNLPVATWNVY-R----FIMVP---S---GNVG
VFDPTEIHNRGQLKSHMKEAMIKLGFHLLCFFIYLYSMILALI-------
>UniRef90_A0A2I2UYR2 Cornichon family AMPA receptor auxiliary protein 4 n=1 Tax=Felis catus TaxID=9685 RepID=A0A2I2UY
--EAVVFVFSLLDCCALIFLSVYFI---ITLSDLECDYINAR-SCCSKL-NKWV-----I
PELIGH--TVVTV--LMLISLHWFIFLLNLPVATWNIY-R----FIMVP---S---GNMG
VFDPTEIHNRGQLKSHMKEAMIKLGFHLLCFFMYLYSMILGIP-------
>UniRef90_A0A669F9U9 Cornichon family AMPA receptor auxiliary protein 4 n=22 Tax=Percomorphaceae TaxID=1489872 RepID=
--EAAVFILSLVDCCALIFLSVYFI---ITLSDLECDYINAR-ACCSKL-NKWV-----I
PEMVAQ--CLSTM--LMLVSMHWFILLLNLPVAAWNIY-R----YLKVP---M---GNMG
VFDPTEIHNRGLLKSHMKEAMIKLGYHLLCFFIYLYSMILALI-------
>UniRef90_Q4RAG7 (spotted green pufferfish) hypothetical protein n=2 Tax=Tetraodon nigroviridis TaxID=99883 RepID=Q4R
--EALVFILSLVDCCALIFLSVYFI---ITLSDLECDYINAR-ACCSKL-NKWV-----V
PEVVGQ--CVSTV--LMLVSMHWFIFALNLPVAAWDIY-R----SVKVP---M---GNMG
VFDPTEIHNRGQLKSHMKEAMIKLGYHLLCFFIYLYSMILALI-------
>UniRef90_A0A5N5Q3B4 Protein cornichon homolog 4 n=15 Tax=Otomorpha TaxID=186634 RepID=A0A5N5Q3B4_PANHP
--EAAVFILSLVDCCALIFLSVYFI---ITLSDLECDYINAR-ACCSKL-NKWV-----I
PELIGQ--ALATF--LMLVSMHWFIFLLNAPVASWNVY-R----YLKVP---M---GNMG
VFDPTEIHNRGQLKSHMKEAMIKLGFHLLCFFIYLYSMILALI-------
>UniRef90_A0A8C0M5R6 Cornichon family AMPA receptor auxiliary protein 4 n=6 Tax=Laurasiatheria TaxID=314145 RepID=A0A
--EAVVFVFSLLDCCALIFLSVYFI---ITLSDLECDYINAR-SCCSKL-NKWV-----I
PELIGH--TVITV--LMLVSLHWFIFLLNLPAATWNIY-R----FIMVP---S---GNMG
VFDPTEIHNRGQLKSHMKEAMIKLGFHLLCFFMYLYSMILALI-------
>UniRef90_UPI001CB898C4 protein cornichon homolog 1 n=1 Tax=Erigeron canadensis TaxID=72917 RepID=UPI001CB898C4
-WEVILWVIFFTINIALIASNLYQI---VCLTDLEADYLNPF-ESSARI-NTVI-----I
PEMVVN--GVLCA--LFLVTGHWFMFLLTLPITVYNYM-L----YSKRR----------H
LIDVTEVFR--SLDAEKKYRIVKLAFYLLLFVLVIIRMVLAIVNHLID--
>UniRef90_A0A8D1SW63 Cornichon family AMPA receptor auxiliary protein 4 n=4 Tax=Sus scrofa TaxID=9823 RepID=A0A8D1SW6
--EAVVFVFSLLDCCALIFLSVYFI---ITLSDLECDYINAR-SCCSKL-NKWV-----L
PELVGH--TIVTV--LMLISLHWFIFLLNLPVATWNIY-R----FIMVP---S---GNMG
VFDPTEIHNRGQLKSHMKEAMIKLGFHLLCFFMYLYSMILALI-------
>UniRef90_A0A5J4ZEG9 Cornichon family protein n=1 Tax=Nyssa sinensis TaxID=561372 RepID=A0A5J4ZEG9_9ASTE
----------------------------MCLWDLEADYMNPY-ESSSRI-NAVV-----V
PEFVLH--GAFCA--VFLVTGHWFMFLVTFPVACYNMM-L----FMNRQ----------H
LIDVTEVFR--FLKAEKKHRMIKLGFYLIFFAIVILRLVLSVIKS-----
>UniRef90_A0A8T0IL64 Protein cornichon homolog 1 n=1 Tax=Ceratodon purpureus TaxID=3225 RepID=A0A8T0IL64_CERPU
-----LWLFCFFAVVSLLGILVYQL---MCLSDLEFDYINPF-DSSSRI-NSFI-----I
PEFLIH--GALSC--VYLLTGHWLLFLLNVPLTYYHVN-L----YLKKQ----------H
LLDVTEIFN--LLDREKKYRLVKLAFYLLLFFIVIYKLVLTA--------
>UniRef90_A0A669NZR1 Cornichon family AMPA receptor auxiliary protein 4 n=7 Tax=Amniota TaxID=32524 RepID=A0A669NZR1_
----VVFIFSLIDCCALIFLSVYFI---ITLSDLECDYINAR-SCCSKL-NKWV-----V
PEVIGH--AVVTV--LMLISLHWFIFLLNLPIATWNIY-R----FIMVP---S---GNMG
VFDPTEIHNRGQLKSHMKEAMIKLGFHLLCFFMYLYRLVSKI--------
>UniRef90_A0A2K5SFT8 Cornichon family AMPA receptor auxiliary protein 4 n=3 Tax=Primates TaxID=9443 RepID=A0A2K5SFT8_
--EAVVFVFSLLDCCALIFLSVYFI---ITLSDLECDYINAR-SCCSKL-NKWV-----I
PELIGH--TIVTV--LMLISLHWFIFLLNFPVATWNIY-R----YIMVP---S---GNMG
VFDPTEIHNRGQLKSHMKEAMIKLGFHLLCFFMYLYSMILALI-------
>UniRef90_UPI0022549486 protein cornichon homolog 1-like isoform X2 n=1 Tax=Diospyros lotus TaxID=55363 RepID=UPI0022
--------IFFIINMSLIALNLYQI---VCLSDLEADYMNPY-ESSARI-NAVV-----I
PEFALH--GVFCA--LFLLTGHWLMFLLTLPIACYNTM-L----YMNRQ----------H
LIDVTEVFR--FLNAEKKYRIIKLAFYLLLFVLVIIRLVLSIINS-----
>UniRef90_M2Y986 Cornichon family protein n=2 Tax=Galdieria TaxID=83373 RepID=M2Y986_GALSU
------WIIVFLITAVLLFMDIYSL---ILFSDLLMDHLNPV-ELCDKV-NFLI-----Y
PEFGIH--FFLTL--LLFLGGHWFVGLLNTPLIAFHIQ-K----YVRNE----------H
LLDNTRVFR--IAAQVQRYYELKMGFFLLTFVTYLYCFIRAMLS------
>UniRef90_A0A6I9M9V0 Protein cornichon homolog 4 isoform X1 n=1 Tax=Peromyscus maniculatus bairdii TaxID=230844 RepID
---AVVFLFSVLDCCALFFLSVYFI---ITLSDLECDYINAR-SCCSKL-NKWV-----I
PELIGH--TIVTV--LMLVSLHWFIFLLNLPVATWNIY-R----FIMVP---S---GNVG
VFDPTEIHNRGQLKSHMKEAMIKLGFYLLCFFMYLYSMILALI-------
>UniRef90_A0A8C0WJQ2 Protein cornichon 4 n=5 Tax=Boreoeutheria TaxID=1437010 RepID=A0A8C0WJQ2_CASCN
-----VFIFSLLDCCVLIFLSVYFI---ITLSDLECDYINAR-SCCSKL-NKWV-----I
PELIGH--TIVTV--LMLISLHWFIFHLNLPVATWNIY-R----FIMVP---S---GNMG
VFDPTEIHNQGQLKSHMKEAMIKLGFHLLCFFMYLYSMILALI-------
>UniRef90_A0A8C8C7R9 Protein cornichon homolog 4-like n=3 Tax=Protacanthopterygii TaxID=41705 RepID=A0A8C8C7R9_ONCTS
--EAAVFILSLVDCCALIFLAVYFV---ITLSDLECDYINAR-ACCSKL-NRWV-----V
PELVGQ--ALATV--LMLVSLHWFVFLLNLPVATWNMY-R----VWKVP---M---GNMG
VFDPTEIHNRGQLKSHMKESMIKLGFHLLCFFIYLYR-------------
>UniRef90_A0A8C5RPG7 Cornichon family AMPA receptor auxiliary protein 4 n=10 Tax=Colubroidea TaxID=34989 RepID=A0A8C5
---SMVFIFSLIDCCALIFLSVYFI---ITLSDLECDYINAR-SCCSKL-NKWV-----I
PELIGH--AIVTV--LMLISLHWFIFLLNFPVATWNIY-R----YIMVP---S---GNMG
VFDPTEIHNRGQLKSHMKEAMIKLGFHLLCFFMYLYSMILSLI-------
>UniRef90_E0VNZ1 Protein cornichon, putative n=1 Tax=Pediculus humanus subsp. corporis TaxID=121224 RepID=E0VNZ1_PEDH
---AFAYIVALIIDAVLIFFAIYHV---IAFDELKTDCKHPI-EQCDSL-NPLV-----L
PEYALH--IFFNL--LFLTSGEWFSLIINVPLIAYHLN-R----YMTRP---V--MSGPG
LYDATTIMNSDILSKCQREGWIKLGFYLLSFFYYLYGMIYSLIST-----
>UniRef90_UPI00174C3950 protein cornichon homolog 4 isoform X2 n=1 Tax=Molothrus ater TaxID=84834 RepID=UPI00174C3950
----VVFIFSLIDCCALIFLSVYFI---ITLSDLECDYINAR-SCCSKL-NK-------V
PEVIGH--AVVTV--LMLISLHWFIFLLNLPVATWNIY-R----YIMVP---S---GNMG
VFDPTEIHNRGQLKSHMKEAMIKLGFHLLCFFMYLYSMILALI-------
>UniRef90_A0A022PYX8 Protein cornichon homolog 1 n=1 Tax=Erythranthe guttata TaxID=4155 RepID=A0A022PYX8_ERYGU
-WDPILWIVFSIMNITLLGLNFYQF---LGFSDLEADYLNPY-ELSSRV-NSVI-----V
PEYLLQ--GAFCI--LFLVTGHWFMFLLSLPPAYYNLT-R----YLSQQ----------H
RIDVTEVFR--VLNAEKKTRIIKLGVYIVFFGLVITRTVCA---------
>UniRef90_UPI0003F0B55C protein cornichon homolog 4 isoform X1 n=1 Tax=Elephantulus edwardii TaxID=28737 RepID=UPI000
--EAVVFVFSLLDCCALIFLSVYFI---ITLSDLECDYINAR-SCCSKL-NKWV-----I
PELIGH--TIVTV--LMLASLHWFLFLLNMPVATWNIY-R----FIMVP---S---GNMG
VFDPTEIHNRGQLKSHMKEAMIKLGFHLLCFFMYLYSMILALI-------
>UniRef90_UPI00074FB1CA protein cornichon homolog 4 n=1 Tax=Gekko japonicus TaxID=146911 RepID=UPI00074FB1CA
----VVFIFSLIDCCALIFLSVYFI---ITLSDLECDYINAR-SCCSKL-NKWV-----I
PELIGH--TIVTV--LMLISLHWFIFLLNLPVATWNIY-R----YIMVP---S---GNMG
VFDPTEIHNRGQLKSHMEGAMIKLGFHLLCFFMYLYSMILALI-------
>UniRef90_A0A7J7NMX5 Cornichon family protein n=1 Tax=Kingdonia uniflora TaxID=39325 RepID=A0A7J7NMX5_9MAGN
------------------------------LADLESDHTNPY-DASSSI-NACV-----I
PEFVIQ--GALGA--FFLLTWHWFLFILSVPITCYHVK-L----YMNKK----------H
LIDVTEIFR--VLDNEKRYRLIKIGFYLVLFFFVLYRLL-----------
>UniRef90_A0A8K1GYL6 Protein cornichon homolog 4 n=5 Tax=Neognathae TaxID=8825 RepID=A0A8K1GYL6_9PASS
----VIFIFSLIDCCALIFLSVYFI---ITLSDLECDYINAR-SCCSKL-NKWV-----V
PELIGH--AVVTV--LMLISLHWFIFLLNLPVATWNIY-R----YIMVP---S---GNMG
VFDPTEIHNRGQLKSHMKEAMIKLGFHLLCFFMYLYRA------------
>UniRef90_A0A5B7AU57 Putative Cornichon n=2 Tax=Davidia involucrata TaxID=16924 RepID=A0A5B7AU57_DAVIN
-----------LKNIALIALNLYQL---VCLSDLEADYMNPY-ESSSRI-NAVV-----I
PEFILH--GAFCT--LFLVTGHWFMFLVTLPVTCYNIM-L----FTKRQ----------H
LIDVTEVFR--FLSAEKKYRIIKLAFYLVLFVIVIIRLVLSVIN------
>UniRef90_Q9CX13 Protein cornichon homolog 4 n=23 Tax=Tetrapoda TaxID=32523 RepID=CNIH4_MOUSE
---AVVFLFSLLDCCALIFLSVYFI---ITLSDLECDYINAR-SCCSKL-NKWV-----I
PELVGH--TIVTV--LMLVSLHWFIFLLNLPVATWNIY-R----FIMVP---S---GNMG
VFDPTEIHNRGQLKSHMKEAMIKLGFYLLCFFMYLYSMILALI-------
>UniRef90_A0A3B5RF57 Cornichon family AMPA receptor auxiliary protein 4 n=5 Tax=Percomorphaceae TaxID=1489872 RepID=A
--EATVFILSLVDCCALIFLSVYFI---ITLSDLECDYINAR-ACCSKL-NKWV-----I
PEMVGQ--CLSMM--LMLVSMHWFIFLLNLPVAAWNIY-R----YVKIP---M---GNMG
VFDPTEIHNRGLLKSYMKEAMIKLGYHLLCFFIYLYSMILALI-------
>UniRef90_A0A8C3H1N6 Cornichon family AMPA receptor auxiliary protein 4 n=4 Tax=Neognathae TaxID=8825 RepID=A0A8C3H1N
----VVFIFSLIDCCALIFLSVYFI---ITLSDLECDYINAR-SCCSKL-NKWV-----V
PEVIGH--AVVTV--LMLISLHWFIFLLNLPVATWNIY-R----YIMVP---S---GNMG
VFDPTEIHNRGQLKSHMKEAMIKLGFHLLCFFMYLYSS------------
>UniRef90_A0A2V3IL76 ER-derived vesicles protein ERV14 n=1 Tax=Gracilariopsis chorda TaxID=448386 RepID=A0A2V3IL76_9F
-------------TAALLFCSVYAL---ILFSDLTVDHINPI-ELCELI-NRLV-----I
PEYVGH--ILLSL--LILLRGYFIPAILNVPLIAFHVW-R----YKERR----------H
LLDNTSIFN--QVEKERNISQLKLAHHMLMFFIYLYFFILALVS------
>UniRef90_A0A6P6SKG7 Protein cornichon homolog 1-like isoform X1 n=3 Tax=Coffea TaxID=13442 RepID=A0A6P6SKG7_COFAR
-----------------IALNLYQI---VSLSDLEADYLNPY-ESSSRI-NHVV-----I
PEYLLH--GAFSI--LFLLSGHWFFFLATLPAAYINLR-K----FMKRE----------H
LIDVTEVFR--VLSVEKKLRVVKLGFYLLLFVLVMTRIY-----------
>UniRef90_A0A3Q1H245 Cornichon family AMPA receptor auxiliary protein 4 n=2 Tax=Anabas testudineus TaxID=64144 RepID=
--EAAVFILSLVDCCALIFLSVYFI---ITLSDLECDYINAR-ACCSKL-NKWV-----I
PEMGGQ--CLSTM--LMLISMHWFIFLLNLPVAAWNIY-R----FAKVP---M---GNMG
VFDPTEIHNRGQLKSHMKEAMIKLGYHLLCFFIYLYRW------------
>UniRef90_UPI0009048B9A protein cornichon homolog 1 isoform X1 n=1 Tax=Nicotiana attenuata TaxID=49451 RepID=UPI00090
------WLIFLVINISLISLIIYQI---VCLTDLEADYMNPY-ESSSRI-NSVV-----L
KEYILH--GAFCI--VFLVTGHWFIFLLMLPPAYYNAR-K----FLNRQ----------H
LIDVTEVFR--FIESEKKIRIFKLGFYLVLFVLVLVRI------------
>UniRef90_A0A103YMW6 Cornichon n=1 Tax=Cynara cardunculus var. scolymus TaxID=59895 RepID=A0A103YMW6_CYNCS
-----LWVIFFIMNTALIASNLYQI---VCLTDLEADYMNPY-DSSSRI-NAVI-----I
PEMVLH--GVCCA--LFLVTGHWFMFLLTLPIAIYSTM-L----YSKKR----------H
LIDVTEVFR--FIDAEKKYRIAKLAFYLILFVLVIIRMVIAIVNNLID--
>UniRef90_A0A2I0TWU2 Protein cornichon homolog 4 n=3 Tax=Neognathae TaxID=8825 RepID=A0A2I0TWU2_LIMLA
----------------------------ITLSDLECDYINAR-SCCSKL-NKWV-----V
PEVIGH--AVVTV--LMLISLHWFIFLLNLPVATWNIY-R----YIMVP---S---GNMG
VFDPTEIHNRGQLKSHMKEAMIKLGFHLLCFFMYLYSMILALI-------
>UniRef90_A0A5J4ZKT7 Cornichon n=1 Tax=Nyssa sinensis TaxID=561372 RepID=A0A5J4ZKT7_9ASTE
---------FFFMTVALITLTLYQI---ICLADLEADYMNPY-ESSSRI-NAVV-----G
PEFILH--GVFCA--LFLVSGHWFMFLLTLPVTCYNTM-L----FMKRQ----------H
LIDVTEVFR--FLSAEKKYRIIKLAFYLALFVIVVIRLVLSVM-------
>UniRef90_A0A673T369 Uncharacterized protein n=3 Tax=Feliformia TaxID=379583 RepID=A0A673T369_SURSU
--EAVVFVFSLLDCCALIFLSVYFI---ITLSDLECDYINAR-SCCSKL-NKWV-----I
PELIGH--TIVTV--LMLISLHWFIFLLNLPVATWNIY-R----FIMVP---S---GNMG
VFDPTEIHNRGQLKSHMKEAMIKLGFHLLCFFMYLYRSILI---------
>UniRef90_A0A914G5E3 Uncharacterized protein n=1 Tax=Panagrolaimus sp. ES5 TaxID=591445 RepID=A0A914G5E3_9BILA
-----------------------------------------------RL-NQLV-----L
PEYGIH--LAYTV--LFVLSTQLFAIVWNLPLVAYHVH-R----YMNRP---V--MSGPG
IYDPTSIMNQTQLSKAHREGWIKLGFYLISFFYYLYAMIYTMVT------
>UniRef90_A0A176WAV3 Cornichon n=2 Tax=Marchantia polymorpha TaxID=3197 RepID=A0A176WAV3_MARPO
-----LWLLSFIVVAGLLGIVVYQL---MCLSDLEFDYINPF-DSSSSI-NKFV-----V
PEFVLQ--ASLCV--LYLVTGYYGLFLLNLPVVYYHAR-L----YMNKR----------H
LVDVTEIFN--LLGYEKKYRLMKLGFYLILFFIVIYKLVVAAV-------
>UniRef90_A0A803W3B1 Delta 4-desaturase, sphingolipid 1 n=2 Tax=Neognathae TaxID=8825 RepID=A0A803W3B1_FICAL
----------------------------ITLSDLECDYINAR-SCCSKL-NKWV-----V
PEVIGH--AVVTV--LMLISLHWFIFLLNLPVATWNIY-R----YIMVP---S---GNMG
VFDPTEIHNRGQLKSHMKEAMIKLGFHLLCFFMYLYSMILALI-------
>UniRef90_UPI002258079A protein cornichon homolog 1-like isoform X1 n=1 Tax=Diospyros lotus TaxID=55363 RepID=UPI0022
--------IFFIINMSLIALNLYQI---VCLSDLEADYMNPY-ESSARI-NAVV-----I
PEFALH--GVFCA--LFLLTGHWLMFLLTLPIACYNTM-L----YMNRQ----------H
LIDVTEVFR--FLNAEKKYRIIKLAFYLLLFVLVIIRILSA---------
>UniRef90_UPI0021E80233 protein cornichon homolog 1-like isoform X2 n=1 Tax=Andrographis paniculata TaxID=175694 RepI
-WEPILWLIFSFINVGLLGLNFYQF---LGFSDLEADYLNPY-ELSSRV-NSVI-----L
AEYLLQ--GAFSI--LLLVTGHWIMFLISLPPAYYNMK-R----YLSRQ----------H
LIDVTEVFR--VLNSEKKARIFKLGFYVVFFGLVITRMALSVIY------
>UniRef90_A0A8J5Y1P0 ER-derived vesicles protein ERV14 n=1 Tax=Diacronema lutheri TaxID=2081491 RepID=A0A8J5Y1P0_DIAL
----WLWLFVFIVGCLLVFASVVHI---ITYSDLESDYINPV-DASERL-NRFL-----I
PEYVAH--AGITL--LFLLTLNFVPLVANGVLVAWNTK-R--------F---L---EGEH
LVDATKIYP--TLAERKKQSLVKLGFYVIMFFYYLS--------------
>UniRef90_A9SKD8 Cornichon-like protein n=2 Tax=Physcomitrium patens TaxID=3218 RepID=A9SKD8_PHYPA
------WLICFLAVVSLLGILVYQL---MCLSDLEFDYINPF-DSASRI-NAFI-----V
PEFLIH--GALGC--ICLLSGHWLLFLLNVPLAYYHIN-L----YLKKE----------H
LLDVTEIFN--LLDREKKYRLAKLAFYLLLFFIVIYKLVLAAV-------
>UniRef90_A0A0D6R4P6 Protein cornichon homolog 1 n=2 Tax=Araucariaceae TaxID=25664 RepID=A0A0D6R4P6_ARACU
------WLLAFFVVVGLLCIQVYQL---MCLSDLEFDFINPY-DSSARI-NRLV-----I
PEFGIQ--GGLCL--LFLLTGHWFMFLISAPLVFYHFQ-L----YKSGK----------H
LLDVTEIFN--LLNGEKKYRMIKIGYYLILFFIVIFRMLLAVFEE-----
>UniRef90_A0A8C0JT82 Cornichon family AMPA receptor auxiliary protein 4 n=1 Tax=Canis lupus dingo TaxID=286419 RepID=
--EAVVFVFSLLDCCALIFLSVYFI---ITLSDLECDYINAR-SCCSKL-NKWV-----I
PELIGH--TVITV--LMLVSLHWFIFLLNLPAATWNIY-R----FIMVP---S---GNMG
VFDPTEIHNRGQLKSHMKEAMIKLGFHLLCFFMYLYRSCS----------
>UniRef90_A0A7M5WTY3 Cornichon protein n=1 Tax=Clytia hemisphaerica TaxID=252671 RepID=A0A7M5WTY3_9CNID
-----CFILALLISIGLIFMVIWNV---IAFDDLRTDYKNPI-DLCNSL-NPLV-----L
PEYGIH--AFLCV--MFLFGGFWVMFLLNLPLLAYHVH-R----YMTRP---V--MSNVG
VYDPTQVMNSSELNRCQREGWVKLAFFLISFFIYLYRMLYALL-------
>UniRef90_A0A8S1BZI1 Cornichon n=1 Tax=Cloeon dipterum TaxID=197152 RepID=A0A8S1BZI1_9INSE
---AFSYIIALIADAFLIFFAIFHV---IAFDELKTDYKNPI-DQCNSL-NPLV-----L
PEYLLH--ILFNI--LFLVSGEWFSLVLNMPMIAYNIN-R----YRTRP---V--MSGPG
LYDPTSIMNSDTLTKCQREGWIKLAFYLISFFYYLYGMIYSLIS------
>UniRef90_A0A8C2S5H4 Cornichon family AMPA receptor auxiliary protein 4 n=1 Tax=Capra hircus TaxID=9925 RepID=A0A8C2S
--EAVVFIFSLLDCCALIFLSVYFI---ITLSDLECDYINAR-SCCSKL-NKWV-----A
PELVGH--TLVTV--LMLISLHWFIFLLNLPVATWNIY-R----YIMVP---S---GNMG
VFDPTEIHNRGQLKSHMKEAMIKLGFHLLCFFMYLYRXX-----------
>UniRef90_A0A830CM43 Protein cornichon homolog 1 n=1 Tax=Phtheirospermum japonicum TaxID=374723 RepID=A0A830CM43_9LAM
-----------------------------GFSDLEADYLNPY-ELSTRV-NAVI-----V
LEYLLH--GAFCI--MFLVTGHWIIFLLSLPPAYYNLK-K----YLSRN----------H
LIDVTEVFR--VLNAEKKVRIIKLGFYIFFFGLIITRTVA----------
>UniRef90_C3XZ77 Cornichon-like protein n=2 Tax=Branchiostoma TaxID=7737 RepID=C3XZ77_BRAFL
---AVLFILALLDCSALLFLTVYFI---ITLSDLECDYLNAT-QCCSKL-NKWI-----L
PELIAH--CCLTL--LMLVSLHWVLFLLNAPLAAWHIY-R----FSQIP---S---GNTG
VYDPTEIHNRGQLKTYMKESMAKLGFHLLCFFLYLYSMIYALIVV-----
>UniRef90_UPI0021E6F2A4 protein cornichon homolog 1-like isoform X1 n=1 Tax=Andrographis paniculata TaxID=175694 RepI
-WEPILWLIFSFINVGLLGLNFYQF---LGFSDLEADYLNPY-ELSSRV-NSVI-----L
AEYLLQ--GAFSI--LLLVTGHWIMFLISLPPAYYNMK-R----YLSRQ----------H
LIDVTEVFR--VLNSEKKARIFKLGFYVVFFGLVITRMIAA---------
>UniRef90_UPI000A3AA3F9 protein cornichon homolog 4 n=2 Tax=Neognathae TaxID=8825 RepID=UPI000A3AA3F9
----------------------------ITLSDLECDYINAR-SCCSKL-NKWV-----V
PEVIGH--AVVTV--LMLISLHWFIFLLNLPVATWNIY-R----YIMVP---S---GNMG
VFDPTEIHNRGQLKSHMKEAMIKLGFHLLCFFMYLYSMILALI-------
>UniRef90_UPI00035A101B protein cornichon homolog 4 n=1 Tax=Ficedula albicollis TaxID=59894 RepID=UPI00035A101B
----------------------------ITLSDLECDYINAR-SCCSKL-NKWV-----V
PEVIGH--AVVTV--LMLISLHWFIFLLNLPVATWNIY-R----YIMVP---S---GNMG
VFDPTEIHNRGQLKSHMKEAMIKLGFHLLCFFMYLYSMILALI-------
>UniRef90_UPI002241F6F5 protein cornichon homolog 4-like n=1 Tax=Xyrauchen texanus TaxID=154827 RepID=UPI002241F6F5
--EAAVFIFSLVDCCALIFLSVYFI---ITLSDLECDYINAR-ACCSKL-NKWV-----I
PEMIGQ--ALATV--LMLVSMHWFVFLLNLPVSSWNVY-R----YVKVP---M---GNMG
VYDPTEIHNRGQLKSHMKEAMIKLGFHLLCFFIYLYRMT-----------
>UniRef90_S9PTJ2 Cornichon family protein n=2 Tax=Schizosaccharomyces TaxID=4895 RepID=S9PTJ2_SCHOY
---PWIYFTSLMMTCASIMLHMYFT---VMYSDLKDDFINPI-DLSRKL-NYYV-----I
PEMMLH--AISSV--LLLFSGAWVCFIFNLPMMLWNVQ-L----YLTHN----------H
LHDSTTIFK--DVSNRQKRSFIKLAWFSILFFTYLFMFVSRLV-------
>UniRef90_A0A5B7AT02 Cornichon n=1 Tax=Davidia involucrata TaxID=16924 RepID=A0A5B7AT02_DAVIN
-----------LKNIALIALNLYQL---VCLSDLEADYMNPY-ESSSRI-NAVV-----I
PEFILH--GAFCT--LFLVTGHWFMFLVTLPVTCYNIM-L----FTKRQ----------H
LIDVTEVFR--FLSAEKKYRIIKLAFYLVLFVIVIIRILIA---------
>UniRef90_A0A8D2A6X4 Cornichon family AMPA receptor auxiliary protein 4 n=6 Tax=Sus scrofa TaxID=9823 RepID=A0A8D2A6X
---AVVFVFSLLDCCALIFLSVYFI---ITLSDLECDYINAR-SCCSKL-NKWV-----L
PELVGH--TIVTV--LMLISLHWFIFLLNLPVATWNIY-R----FIMVP---S---GNMG
VFDPTEIHNRGQLKSHMKEAMIKLGFHLLCFFMYLYRA------------
>UniRef90_A0A423TJ84 Cornichon protein n=2 Tax=Penaeus TaxID=133894 RepID=A0A423TJ84_PENVA
---AFSYILALIIDAFLIFFAIFHI---IAFDELKTDYKNPI-DQCNSL-NPLV-----L
PEYALH--LLFNI--FFLMAGEWFTLALNVPLIAYHIN-R----YRNRP---V--MSGPG
LYDPTSIMNHEVLSQCQREGWIKLAFYLLAFFYYLYGMIVSLIS------
>UniRef90_A0A4S4DAZ2 Cornichon n=2 Tax=Camellia sinensis TaxID=4442 RepID=A0A4S4DAZ2_CAMSI
-----------LMTMGLIALNLYQI---VCLSDLEADYLNPY-ESSARI-NAVI-----V
PEFVLH--GVFCA--LFLLTGHWFMFLLTLPIACYNTI-L----FMKRQ----------H
LIDVTEVFR--FLSAEKKYRIIKLAFYLLLFVLVIFRILS----------
>UniRef90_A0A8V0Z360 Cornichon family AMPA receptor auxiliary protein 4 n=2 Tax=Gallus gallus TaxID=9031 RepID=A0A8V0
----------------------------ITLSDLECDYINAR-SCCSKL-NKWV-----V
PEVIGH--AVVTV--LMLISLHWFIFLLNLPIATWNIY-R----FIMVP---S---GNMG
VFDPTEIHNRGQLKSHMKEAMIKLGFHLLCFFMYLYSMILALI-------
>UniRef90_A0A6I9T6N9 Protein cornichon homolog 1 n=1 Tax=Sesamum indicum TaxID=4182 RepID=A0A6I9T6N9_SESIN
-WEPIIWIIFSVLNLALLGLNFYQF---LGFSDLEADYLNPY-ELSSRI-NSVI-----V
LEYLLH--GVFCI--MFLVTGHWVMFLVSLPPAYYNLK-Q----YLSKQ----------H
LVDVTEVFR--VLNAEKKVRLVKLGFYVVFFGLVITRLALSVVFVVFGD-
>UniRef90_A0A6J1A6R3 Protein cornichon homolog 1 isoform X2 n=2 Tax=Byttnerioideae TaxID=214909 RepID=A0A6J1A6R3_9ROS
------WILCFFINIALFASTFYQL---LSLSDLEVDHLNPF-EASSRI-NAVV-----V
PEFLLQ--GLLCA--LFLLTWHWFMFLLFLPLTAYHLM-L----YLNRK----------H
LIDVTEVFR--DIDKEKKYRYVKLGIYLVLFTLVLFRLIISAFS------
>UniRef90_A0A8P0PQL2 Cornichon family AMPA receptor auxiliary protein 4 n=1 Tax=Canis lupus familiaris TaxID=9615 Rep
---AVVFVFSLLDCCALIFLSVYFI---ITLSDLECDYINAR-SCCSKL-NKWV-----I
PELIGH--TVITV--LMLVSLHWFIFLLNLPAATWNIY-R----FIMVP---S---GNMG
VFDPTEIHNRGQLKSHMKEAMIKLGFHLLCFFMYLYRLCI----------
>UniRef90_A0A3Q7G8C5 Protein cornichon homolog 1 n=13 Tax=Solanaceae TaxID=4070 RepID=A0A3Q7G8C5_SOLLC
------WLIFLAINIALISLLIYQI---VCLTDLEADYMNPY-ESSSRI-NSVV-----L
KEYILH--GAFCI--LFLVTGHWFIFLLTLLPAYYNLR-K----FLSRQ----------H
LIDVTEVFR--FIESEKKIRILKLGFYLVLFVLVLVRI------------
>UniRef90_A0A913X007 Uncharacterized protein n=1 Tax=Exaiptasia diaphana TaxID=2652724 RepID=A0A913X007_EXADI
----FAFIVAILISIALIFLVIWNI---IAFDDLKTDYKNPV-DLCNSL-NPLV-----L
PEYLVH--GGITL--LFLFGGQWSAVVFNIPLLAYHVH-R----YINRP---M--MSSAG
LYDPTEVMNASEMWRCQKEGWIKLAFYLISFFYYLYRMMYALL-------
>UniRef90_A0A0D9RUI1 Cornichon family AMPA receptor auxiliary protein 4 n=11 Tax=Primates TaxID=9443 RepID=A0A0D9RUI1
--EAVVFVFSLLDCCALIFLSVYFI---ITLSDLECDYINAR-SCCSKL-NKWV-----I
PELIGH--TIVTV--LMLISLHWFIFLLNLPVATWNMY-R----YIMVP---S---GNMG
VFDPTEIHNRGQLKSHMKEAMIKLGFHLLCFFMYLYR-------------
>UniRef90_A0A8C2Y876 Cornichon family AMPA receptor auxiliary protein 4 n=1 Tax=Coturnix japonica TaxID=93934 RepID=A
----VVFIFSLIDCCALIFLSVYFI---ITLSDLECDYINAR-SCCSKL-NKWV-----I
PELIGH--AVVTV--LMLISLHWFIFLLNLPIATWNIY-R----FIMVP---S---GNMG
VFDPTEIHNRGQLKSHMKEAMIKLGFHLLCFFMYLYSC------------
>UniRef90_A0A834H499 Cornichon n=1 Tax=Rhododendron simsii TaxID=118357 RepID=A0A834H499_RHOSS
----------------LIAFNLYQI---VCLSDLEADYMNPF-ESSSRI-NAVV-----V
PEFALH--GVLCV--LLLLTGHWIMFLFTLPIACYNAS-L----FLKRR----------H
LIDVTEVFR--FLSAEKKYRIIKLGFYLVLFVLVIIRKIYLL--------
>UniRef90_A0A452UM61 Cornichon family AMPA receptor auxiliary protein 4 n=1 Tax=Ursus maritimus TaxID=29073 RepID=A0A
----------------------CII---ITLSDLECDYINAR-SCCSKL-NKWV-----I
PELIGH--TIVTV--LMLVSLHWFIFLLNLPVATWNIY-R----FIMVP---S---GNMG
VFDPTEIHNRGQLKSHMKEAMIKLGFHLLCFFMYLYSMILALI-------
>UniRef90_E9HJT3 Uncharacterized protein n=4 Tax=Daphnia TaxID=6668 RepID=E9HJT3_DAPPU
---AFSYICALVLDAFLIFFSIFHI---IAFDELKTDYKNPI-DQCSSL-NPLV-----L
PEYAIH--ILFNL--MFLFAGEWFTLMFNIPLIAYHIH-R----YLNRP---V--MSGAG
LYDPTNIMNQDVLNKCQREGWIKLAFYLLSFFFYLYGMIRSLIS------
>UniRef90_A0A8C9NN90 Cornichon family AMPA receptor auxiliary protein 4 n=60 Tax=Neognathae TaxID=8825 RepID=A0A8C9NN
-----------------------FI---ITLSDLECDYINAR-SCCSKL-NKWV-----V
PEVIGH--AVVTV--LMLISLHWFIFLLNLPVATWNIY-R----YIMVP---S---GNMG
VFDPTEIHNRGQLKSHMKEAMIKLGFHLLCFFMYLYRLVSKI--------
>UniRef90_UPI0001983F42 protein cornichon homolog 1 isoform X3 n=2 Tax=Vitis TaxID=3603 RepID=UPI0001983F42
-WELILWIIFFFINIALLGSTFYQI---LCLSDLEADYMNPY-ESSSRI-NSIV-----V
PDFILQ--GVLCI--LFLLTWHWFLFLISVPITCYNAM-L----FMKRQ----------H
LIDVTEVFR--TLSAEKKYRVAKLAFYLFLFIIVIIRLVICIF-------
>UniRef90_A0A8B8NBG3 Protein cornichon homolog 1 isoform X2 n=3 Tax=Myrtoideae TaxID=1699513 RepID=A0A8B8NBG3_9MYRT
AWPLILAITFLVINIALFASTFYQI---LLLSDLEADYINMY-EAASRI-NGLI-----L
PDFILQ--GVLSV--LLLMTGHWFMFLVSVPVTCYHVM-L----YIKQR----------H
LIDVTEVFR--VLAAEKKYRMVKLGLLSVLFLMVIFRLVLSIFESFVD--
>UniRef90_A0A6P5GXC4 Protein cornichon homolog 1-like n=2 Tax=Ananas comosus TaxID=4615 RepID=A0A6P5GXC4_ANACO
---LILWILSFVSVISLIAMTAYQL---ICLSDLEFDYINPY-DSSSRI-NSVV-----I
PEYIVQ--GLLCT--SFLLTWHWFPFLITAPVTYYHVK-L----FMNKK----------H
LIDVTEIFR--QLNGEKKQRLIKLGFYLSLFVIVIYRLVITAVA------
>UniRef90_A0A8J1Y5U8 Ofus.G151875 protein n=1 Tax=Owenia fusiformis TaxID=6347 RepID=A0A8J1Y5U8_OWEFU
-------IFGLVDGTTLLFLTVYFV---ITLSDLECDYLNAR-SCCEKL-NMWV-----L
PEIVAH--SLITV--LLLLSLHWVLFLLNLPLAVFQIN-K----YLSKP---S---GSIG
VYDPTEIHNRQLLKSYMKESMVKLGFHLVFFFIYLYSMILALVG------
>UniRef90_A0A7I8L0T2 Uncharacterized protein n=1 Tax=Spirodela intermedia TaxID=51605 RepID=A0A7I8L0T2_SPIIN
-ATVFVLLAAFFILFGLLGLLIYQL---MCLSDLELDYVNPY-DSASRI-NAVV-----V
PEFALH--GFLSL--IFLFSGHWLMFLFCVPILCYNVR-L----YHQKQ----------H
LVDVTEIFS--QLGREKMRRLIKLAGFIILLFLSLFWLIWTVLEE-----
>UniRef90_A0A8J5KV58 Uncharacterized protein n=2 Tax=Zingiber officinale TaxID=94328 RepID=A0A8J5KV58_ZINOF
--------ISFVAVISLIGFSAYQL---ICLSDLEYDYINPY-DSSSRI-NAVV-----T
PEFIVQ--GILCI--LFLLTWHWFPFLIMAPVTYYHIK-L----YMKRK----------H
LIDVTEIFR--ALNEEKKYRFIKLGFYCCIFIIVIYRLVTTA--------
>UniRef90_A0A1D2MI40 Protein cornichon n=1 Tax=Orchesella cincta TaxID=48709 RepID=A0A1D2MI40_ORCCI
---AFSYILALIIDAFLIFFAIFNI---IAFDELKTDYKNPI-EQCQSL-NPLV-----L
PEYGLH--MFFNV--LFLFNGEWFSLVLNAPLIAYHVH-R----YLSRP---V--MSGVG
IYDPTSIMNTDVLNKCQREGWIKLAFYLLSFFYYLYAMIYSLIS------
>UniRef90_T2MHA1 Protein cornichon homolog n=1 Tax=Hydra vulgaris TaxID=6087 RepID=T2MHA1_HYDVU
----FCFILSLLISVALIFLVIWNV---IAFDDLRTDYKNPI-DLCKTL-NPLV-----L
PEYALH--AFLTT--LFLFGGFWVMFIFNIPLLAYHVH-R----YLSRP---V--MSNFG
IYDPTEVMNSSELNRCQREGWVKLAFFLISFFIYLYRMLYALL-------
>UniRef90_UPI00073848C9 protein cornichon n=2 Tax=Braconidae TaxID=7402 RepID=UPI00073848C9
--AAFAYICALILDAFLIFFAIYHV---IAFDELKTEYKNPI-EQCNSL-NALV-----L
PEYALH--ILINI--LFLISGEWFSILLNAPLIAYHVN-R----YLTRP---V--MTGPG
LYDATSILNANNLSRCQQEGWVKLAFYLLSFFYYLYGMISSLI-------
>UniRef90_A0A1S3Y2C7 Protein cornichon homolog 1-like isoform X1 n=1 Tax=Nicotiana tabacum TaxID=4097 RepID=A0A1S3Y2C
------WLIFLVINISLISLIIYQI---VCLTDLEADYMNPY-ESSSRI-NSVV-----L
KEYILH--GAFCI--LFLITGHWFIFLLMLLPAYYNAR-K----FLNRQ----------H
LIDVTEVFR--FIESEKKIRIFKLGFYLVLFVLVLVRI------------
>UniRef90_A0A226EKL1 Protein cornichon n=1 Tax=Folsomia candida TaxID=158441 RepID=A0A226EKL1_FOLCA
---AFSYIISLIIDAFLIFFAIFNI---IAFDELKTDYKNPI-EQCNSL-NPLV-----L
PEYGLH--LLFNL--LFLVSGEWFSLLLNAPLIAYHVH-R----YMNRP---V--MSQPG
IYDPTSIMNTDVLNKCQREGWIKLAFYLLSFFYYLYAMIYSLI-------
>UniRef90_UPI001CF3BA4E protein cornichon homolog 1-like n=1 Tax=Acropora millepora TaxID=45264 RepID=UPI001CF3BA4E
-----AFILAILISISLIFFAIWNI---IAFDDLKTDYKNPV-DLCNNL-NPLV-----L
PEYGIH--LFISL--LLLAGGQWTAFIFNLPLLIYNIF-R----YANRP---L--MSVPG
LYDPTEVMNATEMTRCQREGWIKLTFYLLSFFYYLYRMMYALLA------
>UniRef90_A0A1Y1IDT7 Cornichon family protein n=1 Tax=Klebsormidium nitens TaxID=105231 RepID=A0A1Y1IDT7_KLENI
-------LAGFVVVAGLLGIVMYTL---ICLSDLENDFINPH-DSAARI-NKFV-----I
PEFAGH--AGLTV--LLLLTGHWVMFLFNLPLMVYHAR-Q----YSRNS----------H
LMDVTEIFK--DLEAEKRLRLIKLGFYLSLFIVVIFRLVET---------
>UniRef90_UPI001304785F protein cornichon n=2 Tax=Halictidae TaxID=77572 RepID=UPI001304785F
--AAFSYIVALIVDAFLIFFAIFHV---ITFDELKTGYKNPI-EQCNSL-NPLV-----I
PEYSLH--ILINV--LFLISGQWFSLLLNIPLIDYHLW-R----YYHRP---V--MSKPG
LYDPTTILNAQVLTAHQREGWIKLAFYVLSFFYYLYGMISSLI-------
>UniRef90_A0A816G5Z4 Cornichon-like protein n=1 Tax=Adineta ricciae TaxID=249248 RepID=A0A816G5Z4_ADIRI
---AFAYLAALILTALLIFFAIWHI---IAFDELKNDHKNPI-EQCKSL-NPLI-----I
PEYATH--AFINL--LFLFGGQWFTLFLNMPLIAFHIN-K----FRNRP---V--MSGFG
IYDPTSIMNAQTLNSLQREGWIKLGFYVITFFYYLYGMIAELIR------
>UniRef90_A0A199UEV6 Protein cornichon n=1 Tax=Ananas comosus TaxID=4615 RepID=A0A199UEV6_ANACO
---LILWILSFVSVISLIAMTAYQL---ICLSDLEFDYINPY-DSSSRI-NSVV-----I
PEYIVQ--GLLCT--SFLLTWHWFPFLITAPVTYYHVK-L----FMNKK----------H
LIDVTEIFR--QLNGEKKQRLIKLGFYLSLFVIVIYRIRKAE--------
>UniRef90_UPI0004D0896C protein cornichon homolog 4 isoform X1 n=2 Tax=Galeopterus variegatus TaxID=482537 RepID=UPI0
--EAVVFVFSLLDCCALIFLSVYFI---ITLSDLECDYINAR-SCCSKL-NKWV-----I
PELIGH--TIVTM--LMLVSLHWFIFLLNLPVATWNIY-R----FIMVP---S---GNMG
VFDPTEIHNRGQLKSHMKEAMIKLGFHLLCFFMYLYS-------------
>UniRef90_UPI000FFB0A71 protein cornichon homolog 4 isoform X2 n=3 Tax=Amniota TaxID=32524 RepID=UPI000FFB0A71
----------------------------ITLSDLECDYINAR-SCCSKL-NKWV-----L
PELIGH--TIVTV--LMLISLHWFIFLLNLPVATWNIY-R----FIMVP---S---GNMG
VFDPTEIHNRGQLKSHMKEAMIKLGFHLLCFFMYLYSMILALI-------
>UniRef90_A0A8S0S0T5 Receptor kinase ZAR1 n=1 Tax=Olea europaea subsp. europaea TaxID=158383 RepID=A0A8S0S0T5_OLEEU
-----LWLIFFIMNLVLVAANIYQF---ICLADLEADYLNPY-ELASRM-NAVI-----V
PEFLLH--GAFCI--LFLMTGHWFMFLLTLLPAYYNAK-K----YLTHQ----------H
LIDVTEVFR--ALNAEKTARIFKLGFYIIFFALVITRLAFSVI-------
>UniRef90_A0A6J1T3Y7 Protein cornichon n=2 Tax=Thripinae TaxID=153976 RepID=A0A6J1T3Y7_FRAOC
--AAFSYIIALIADAFLIFLAIFHV---IAFDELKTDYKNPI-EQCRSL-NPLV-----L
PEYILH--IAFNI--LFLFSGEFFSLCLNIPLIAYHIN-R----YLHRPS--Y--MSELG
LYDATTIMNADVLGKCQREGWIKLSFYLLSFFYYLYGMIYSLIS------
>UniRef90_A0A482X1C0 Cornichon n=3 Tax=Auchenorrhyncha TaxID=1955247 RepID=A0A482X1C0_LAOST
---AFSYIIALIIDAFLIFFAIFHV---IGFDELKTDYKNPI-DQCNSL-NPLV-----L
PEYLLH--ILFNI--LFIFSGQWFTLCLNLPLIAYHIN-R----YRTRP---V--MSGPG
LYDPTSIMNADVLTKCQREGWIKLAFYLLSFFYYLYGMIHALIT------
>UniRef90_A0A7N0TC41 Cornichon family protein n=1 Tax=Kalanchoe fedtschenkoi TaxID=63787 RepID=A0A7N0TC41_KALFE
AWDLILWLIVFCINIALLASTLYQV---ICLSDLESDYLNPY-ESSSRI-NALI-----L
PEFILQ--TVLCA--LFLLTWHWFMFMLTLPLTYYNVT-L----YIKKL----------H
LVDVTEIFR--TLNGEKKYRIVKLVFYSMLFCIITVRLVISIF-------
>UniRef90_A0A7J6F0L4 Cornichon n=2 Tax=Cannabis sativa TaxID=3483 RepID=A0A7J6F0L4_CANSA
-----------------LSSNFYQL---VILSDLEADYLNPF-ESSSRI-NFLI-----V
PEFIVH--GLLCA--IFLLTWHWLLFLITLPLACYSAM-L----FVNKR----------H
LIDVTEVFR--ALSGEKKFRLIKLGFYLFLLFIIIFRLILSA--------
>UniRef90_UPI000C6EDD2B protein cornichon homolog 4-like n=1 Tax=Centruroides sculpturatus TaxID=218467 RepID=UPI000C
-----LFVFSVFDTGALLLLTVYVV---IALSDLECDYLNAQ-QCCSKL-NKWV-----I
PETVAQ--GIISV--LLLITFHWFLFLLNIPMTSWQIY-K----ILTIP---S---GNFG
VYDPTEIHNRGNLRKHMRDSMIRLAFYLIFFFVYLYCMIIALLTKS----
>UniRef90_A0A0D3AEB6 Protein cornichon homolog 1 n=9 Tax=Brassica TaxID=3705 RepID=A0A0D3AEB6_BRAOL
----FLWIISFVISLALVASVFYQV---ICLTDLEADHMNPF-ETSTCI-NRLV-----L
PEFLLQ--GSLCL--LFLLTWHWFFFLVSLPVTCYHAM-L----YNKRR----------H
LVDVTEVFR--GIDFEKKLRFTKLGFYISLFILVVFRLTLSVVYS-----
>UniRef90_A0A4Z2H393 Protein cornichon 4 n=1 Tax=Liparis tanakae TaxID=230148 RepID=A0A4Z2H393_9TELE
----------------------------ITLSDLECDYINAR-ACCSKL-NKWV-----I
PEMVGQ--CLTTM--LMLISTHWFIFLLNLPVAAWNIY-R----YVKVP---L---GNMG
VFDPTEIHNRGQLKSHMKEAMIKLGYHLLCFFIYLYSMILALI-------
>UniRef90_A0A814ZAF6 Cornichon-like protein n=1 Tax=Adineta ricciae TaxID=249248 RepID=A0A814ZAF6_ADIRI
---AFAYLAALILTALLIFFAIWHI---IAFDELKNDHKNPI-EQCKSL-NPLI-----I
PEYATH--AFINL--LFLLGGQWFTLFLNMPLIAFHIN-K----FRNRP---V--MSGFG
IYDPTSIMNAQALNSLQREGWIKLGFYVITFFYYLYGMIAELIR------
>UniRef90_UPI000D625C48 protein cornichon homolog 1-like isoform X1 n=2 Tax=Cynara cardunculus var. scolymus TaxID=59
---------FFIIIMALIASNLYQI---VCLSDLEADYMNPY-ESSSRI-NAVV-----V
PEMVLH--GLCSA--LLLVTGYWFMFLLTLPITIYNSM-L----YMNRQ----------H
LIDVTEVFR--YVDAEKKYRIAKLALYLFLFVLVVIRMVIVMV-------
>UniRef90_A0A5N6NTI8 G-protein coupled receptors family 1 profile domain-containing protein n=2 Tax=Mikania micrantha
-----LWVIFFIMNVALIASNLYQI---VCLTDLEADYMNPY-DSSARI-NAVV-----I
PEMIVH--GVWCC--LFLLTGHWFMFLLALPIMIYNTM-L----YSKRR----------H
LIDVTEVFR--SIDTEKKYRIVKLAFYLLLFVLVIIGMVIAIVNNLID--
>UniRef90_A0A803P5R6 Uncharacterized protein n=2 Tax=Cannabis sativa TaxID=3483 RepID=A0A803P5R6_CANSA
------------------------L---VILSDLEADYLNPF-ESSSRI-NFLI-----V
PEFIVH--GLLCA--IFLLTWHWLLFLITLPLACYSAM-L----FVNKR----------H
LIDVTEVFR--ALSGEKKFRLIKLGFYLFLLFIIIFRVFN----------
>UniRef90_A0A0K9QB72 Uncharacterized protein n=2 Tax=Chenopodioideae TaxID=1307796 RepID=A0A0K9QB72_SPIOL
-----LWLISLISNIVLLVLLIYQL---ICLSDLEADYMNPY-ETAANI-NSLI-----L
PEFGLQ--AAFCA--LFLVTGHFFMFLVTLPVAIYHAR-L----FARGE----------H
LVDVTEIFR--ALSVEKKHRLIKLGLYLLFFFLVIFRLVIAIYNSL----
>UniRef90_A0A6J1A730 Protein cornichon homolog 1 isoform X1 n=2 Tax=Byttnerioideae TaxID=214909 RepID=A0A6J1A730_9ROS
------WILCFFINIALFASTFYQL---LSLSDLEVDHLNPF-EASSRI-NAVV-----V
PEFLLQ--GLLCA--LFLLTWHWFMFLLFLPLTAYHLM-L----YLNRK----------H
LIDVTEVFR--DIDKEKKYRYVKLGIYLVLFTLVLFRILAASI-------
>UniRef90_A0A6I9SCU2 Protein cornichon homolog 4 n=1 Tax=Elaeis guineensis var. tenera TaxID=51953 RepID=A0A6I9SCU2_E
-----AWITAFVLIIALIVLIIYQL---MCLADLEFDYINPY-DSASRI-NKVV-----L
PEFALQ--GVLCL--LFLLSGHWFMFLFCAPIVYYNVR-L----YQRRH----------H
LVDVTEIFN--QLNREKKHRLLKLIYLVVLLFLSLFWMIWSLVED-----
>UniRef90_UPI001ED8AEF7 protein cornichon n=1 Tax=Ischnura elegans TaxID=197161 RepID=UPI001ED8AEF7
--AAFSYIIALLGDAVLIFFAIYHV---IAFDELKTDYKNPI-DQCNSL-NPLV-----L
PEYILH--IFFNV--LFMIAGEWFSLFLNVPLIAYHLN-R----YRTRP---V--MSGPG
LYDPTSIMNMDTLTKCQREGWIKLAFYLLSFFYYLYGMIYSIIS------
>UniRef90_A0A251UHT2 Putative cornichon family protein n=1 Tax=Helianthus annuus TaxID=4232 RepID=A0A251UHT2_HELAN
-----LWVIFFVMNVALVASNLYQI---VCLTDLEADYMNPY-DSSARI-NAVV-----I
PEMVVH--GVWCA--LFLMTGHWVLFLLTLPITIYNTM-L----YSKRR----------H
LIDVTEVFR--SIDAEKKLRIVKLAFYLLLFVLVIIGMVIAIVNNLID--
>UniRef90_A0A7R9GZY9 Protein cornichon n=3 Tax=Polyneoptera TaxID=33341 RepID=A0A7R9GZY9_TIMPO
---AFSYIIALIVDAFLIFFAIFHV---IAFDELKTDYKNPI-DQCNSL-NPLV-----L
PEYLLH--LLFNL--LFLFSGEWFSLCVNIPLIAYHIN-R----YRTRP---V--MTGPG
LYDPTSIMNSDVLTKCQREGWIKLAFYLLSFFYYLYGMIYSLIS------
>UniRef90_UPI001C25BFAD protein cornichon homolog 1-like isoform X1 n=2 Tax=Salvia splendens TaxID=180675 RepID=UPI00
----FLWIIFTLLNLTLLGLNFYEF---LGFSDLEADYLNPY-ELSSLI-NYVI-----V
PEYLLH--GALCI--LFLMTGHWIMFLLSLPTAYYNLK-Q----YLSNK----------H
LVDVTEVFK--VVNTGKKAHLIKLAFYVIFFGLVITRTI-----------
>UniRef90_A0A2J6KM05 Cornichon n=3 Tax=Asteraceae TaxID=4210 RepID=A0A2J6KM05_LACSA
----------------------YQI---VCLSDLESDYMNPY-ESSSRI-NAVV-----V
PEMVLH--GVCSV--LLLVTGYWFMFLLTLPITIYNSM-L----YMNRQ----------H
LIDVTEVFR--YVDAEKKYRIAKLAVYLFLFILVVIRSMIA---------
>UniRef90_UPI000B993473 protein cornichon n=1 Tax=Nilaparvata lugens TaxID=108931 RepID=UPI000B993473
---AFSYIIALIIDAFLIFFAIFHV---IGFDELRTDYKNPI-DQCNSL-NPLV-----L
PEYLLH--ILFNI--LFIFSGQWFTLCLNLPLIAYHIN-R----YRTRP---V--MSGFG
LYDPTSIMNADVLTKCQREGWIKLAFYLLSFFYYLYGMIHALIT------
>UniRef90_UPI0005D43B91 protein cornichon homolog 4 n=1 Tax=Amborella trichopoda TaxID=13333 RepID=UPI0005D43B91
---VWLWLICFFISISLLGVLVYQL---ICLSDLEYDYINPY-DSSSRI-NAII-----M
PEFVTQ--GVLSA--LFLLTWHWFMFLLMAPVTYYHIK-L----YLARR----------H
LVDVTEIFR--LLNGEKKYRMVKLAFYLTLFFVVMFRLVGAAVT------
>UniRef90_A0A0A9YLW8 Protein cornichon n=7 Tax=Cimicomorpha TaxID=33354 RepID=A0A0A9YLW8_LYGHE
----VSYIFALIGDAVLIFFAIFHV---IAFDELKTDYKNPI-DQCNSL-NPLV-----L
PEYLLH--IAFNI--LFLLSGQWLSLCLNVPLVAYHIN-R----YRKRP---V--MSGPG
LYDPTNIMNTDVLTQCQREGWVKLAFYLLSFFYYLYGMIHALIS------
>UniRef90_A0A2R6Q870 Protein cornichon like n=2 Tax=Actinidia TaxID=3624 RepID=A0A2R6Q870_ACTCC
-----AWLLFFFILIGLVVMVVYQL---MCLADLEFDYINPY-DSASRI-NKMI-----L
PEFITQ--GVLCL--LYLMTGHWFMSLLSVPYLYYNVT-L----YMQKQ----------H
LVDVTEIFN--LLSREKKQRLFKLGYLVLLLFISLFWMIYTAIQD-----
>UniRef90_A0A2J6KAD7 Cornichon n=1 Tax=Lactuca sativa TaxID=4236 RepID=A0A2J6KAD7_LACSA
-----LWVIFFILNISLIAANLYQI---VCLTDLEADYMNPY-DSSSRI-NAVV-----I
PEMLIH--GVFCG--LFLVTGHWFMFILTLPITIYSAM-L----YSKRR----------H
LIDVTEVFR--SIDAEKKYRIVKLAFYLLLFVLIIIRLVIEVVNNL----
>UniRef90_G3MQD1 Cornichon n=1 Tax=Amblyomma maculatum TaxID=34609 RepID=G3MQD1_AMBMU
--------------------IIYQL---MCLADLEFDYINPY-DSASRI-NSVV-----L
PEFALQ--GVLCL--LFLLSGRWWMFLFCTPVLYYNVR-M----YQLRH----------H
LVDVTEIFN--HLNKEKKSRLIKLVFHVILLFLALFWMIWSVLE------
>UniRef90_A0A0C9RR36 Cni_0 protein n=2 Tax=Fopius arisanus TaxID=64838 RepID=A0A0C9RR36_9HYME
--AAFAYICALILDAFLIFFAIYHV---IAFDELKTEYKNPI-EQCNSL-NGLV-----L
PEYVLH--ILINI--LFLISGEWFSILLNAPLVAYHIN-R----YWTRP---V--MTGPG
LYDATSILNANNLSRCQQEGWVKLAFYLLSFFYYLYGMISSLI-------
>UniRef90_A0A068UN40 Protein cornichon homolog 4-like n=5 Tax=Coffea TaxID=13442 RepID=A0A068UN40_COFCA
-----AWLLFFFIIIGVIVMVVFQL---MCLADLEFDYINPY-DSASRI-NKVI-----L
PEFITQ--GVLSL--LFLLTGHWIMALLSIPYLYYNFT-L----YNRRE----------H
LIDVTEIFN--MLNREKKKRLFKLGYLMLFLFMSLFWLIYSALE------
>UniRef90_A0A830BCV1 Protein cornichon homolog 1 n=1 Tax=Phtheirospermum japonicum TaxID=374723 RepID=A0A830BCV1_9LAM
-------IIFAMMNLTLLGLNFCQF---LGFSDLEADYLNPY-ELSTRV-NAMI-----V
LEYLLH--GSFFI--MFLVTGHWIIFLLLLPHAYYNLK-K----YLSRH----------H
LIDVTEVFR--VINAEKKVQIIKLGFYIFFFGLIITRLALSVIH------
>UniRef90_A0A0D2RVQ7 Protein cornichon homolog 1 n=8 Tax=Malvoideae TaxID=214907 RepID=A0A0D2RVQ7_GOSRA
-WDLIFWVVCFFINIALLASSFFQL---LSLSDLEADHLNPF-EASTRI-NSIV-----L
PEFLLQ--GFLCI--SFLLTWHWFMFLFTLPIAAYHLM-L----YLNRK----------H
LLDVTEIFR--DLNTEKKYRFIKLAVYLLLFTVVLFRLVISAF-------
>UniRef90_A0A1J5WJN5 ER-derived vesicles protein ERV14 n=1 Tax=Amphiamblys sp. WSBS2006 TaxID=1866961 RepID=A0A1J5WJN
-----LFVAGMASSLVLTFWSILNV---LLLADLECDFINPI-EFCSKL-NKYL-----V
FEFLLH--AGQTA--LFVLGLQAKIVLVNAPLLAYDGN-R----VFRNN----------F
LYDPTKLFQ--NVEKYKMTRYIKVSFHLLFFFYYFYRFLVAV--------
>UniRef90_A0A7N0TCG5 Uncharacterized protein n=1 Tax=Kalanchoe fedtschenkoi TaxID=63787 RepID=A0A7N0TCG5_KALFE
AWDLILWLIVFCINIALLASTLYQV---ICLSDLESDYLNPY-ESSSRI-NALI-----L
PEFILQ--TVLCA--LFLLTWHWFMFMLTLPLTYYNVT-L----YIKKL----------H
LVDVTEIFR--TLNGEKKYRIVKLVFYSMLFCIITVRLVAA---------
>UniRef90_A0A1Y2F1B9 Cornichon n=1 Tax=Protomyces lactucae-debilis TaxID=2754530 RepID=A0A1Y2F1B9_PROLT
-MAVWPFIAAMSLNFVLVLHTIFEV---TVYSDLSIDYMNPR-DAADKI-NPYV-----L
PSMGLH--GLLML--MLLLTGKWLSLLLNVPLMAWNIK-R----LLKQD----------H
IIEPTEVFR--KLPQHQKESYIRVASFSALFF------------------
>UniRef90_A0A8B9PH62 Cornichon family AMPA receptor auxiliary protein 4 n=2 Tax=Palaeognathae TaxID=8783 RepID=A0A8B9
----------------------------ITLSDLECDYINAR-SCCSKL-NKWV-----V
PELIGH--AIVTV--LMLISLHWFIFLLNLPVATWNIY-R----FIMVP---S---GNMG
VFDPTEIHNRGQLKSHMKEAMIKLGFHLLCFFMYLYRLVSQI--------
>UniRef90_UPI0009E280BA protein cornichon homolog 1-like n=1 Tax=Orbicella faveolata TaxID=48498 RepID=UPI0009E280BA
----FTFILAILISIVLIFLAIWNI---IAFDDLKTDYKNPV-DLCNSL-NPLV-----L
PEYGIH--LFISL--LLLAGGQWTAFLFNLPLIIYNIH-R----YSNRP---V--MSVPG
LYDPTEVMNANVMSRCQKEGWIKLTFFLLCFFYYLYRYVT----------
>UniRef90_M4FC86 J domain-containing protein n=5 Tax=Brassica TaxID=3705 RepID=M4FC86_BRARP
---------------PKDFFTVPFV---ICLTDLEADHMNPF-ETSMCI-NRLV-----L
PEFILQ--GSLCL--LFLLTWHWFFFLVSLPVTCYHAM-L----YNKRR----------H
LIDVTEVFR--GIDFEKKLRFTKLGFYISLFILVVFRLTLSVVYS-----
>UniRef90_A0A5A7Q408 Cornichon family protein n=1 Tax=Striga asiatica TaxID=4170 RepID=A0A5A7Q408_STRAF
----VLWIVFAMMNLALLGLNFYQF---LGFSDLEADYLNPY-ELSSRV-NYVI-----V
LEYLLQ--GAFSI--LFLVTGHWIMFLLSLPPAYYNLK-K----YLARQ----------H
LIDVTEVFR--VLNDEKKVRIVKLVFYIIFFVLTITRAIAA---------
>UniRef90_H3A3S9 Cornichon family AMPA receptor auxiliary protein 4 n=3 Tax=Sarcopterygii TaxID=8287 RepID=H3A3S9_LAT
--EAAVFILALIDCCALIFLSVYFI---ITLSDLECDYINAR-SCCSKL-NKWV-----L
PELLGL--AVVTV--LMLISLHSFIFLLNLPVAAWNIY-R----YIMVP---S---GNMG
VFDPTEIHNRGQLKSHMKEAMIKLGFHLLCFFIYLYR-------------
>UniRef90_A0A6A4X193 Protein cornichon n=3 Tax=Thoracicalcarea TaxID=2899756 RepID=A0A6A4X193_AMPAM
---AFSYILALIFDAVLIFFAIFHI---IAFDELKTDYKNPI-DQCNSL-NPLV-----L
PEYFIH--LVFNF--VFLVAGEWFTVILNVPLIAYNIN-R----YRTRP---V--MSGPG
LYDPTCIMNADTLSKCQREGWIKLAFFLLSFFYYLYGMIYSLIS------
>UniRef90_A0A0D6R3K4 Protein cornichon homolog 1 n=1 Tax=Araucaria cunninghamii TaxID=56994 RepID=A0A0D6R3K4_ARACU
------WLISFVIVIALLGIVVYQL---ICLSDLEFDYINPY-DSSSRI-NWLV-----I
PEFVIQ--AGLCL--LFLLTWHWFMFLITAPLVYYHVQ-L----YLKRK----------H
LVDVTEIFN--VLNGEKKYRMIKLGYYLIFFFIVIYRLVASAVIA-----
>UniRef90_A0A8I6S9B3 Cornichon n=1 Tax=Cimex lectularius TaxID=79782 RepID=A0A8I6S9B3_CIMLE
-----AYIFALISDAVLIFFAIFHV---IAFDELKTDYKNPI-DQCNSL-NPLV-----L
PEYLLH--MIFNV--LFLLSGQWFSLCMNIPLIAYHVM-R----YKNRP---V--MSCAG
LYDPTDIMNTDVLTKCQREGWVKLAFYLMSFFYYLYGMIHSLI-------
>UniRef90_F6HL64 Protein cornichon-like 1 n=4 Tax=Vitis TaxID=3603 RepID=F6HL64_VITVI
-WELILWIIFFFINIALLGSTFYQI---LCLSDLEADYMNPY-ESSSRI-NSIV-----V
PDFILQ--GVLCI--LFLLTWHWFLFLISVPITCYNAM-L----FMKRQ----------H
LIDVTEVFR--TLSAEKKYRVAKLAFYLFLFIIVIIR-------------
>UniRef90_UPI000B8F4BE2 protein cornichon homolog 1 isoform X2 n=1 Tax=Helianthus annuus TaxID=4232 RepID=UPI000B8F4B
-----------------------QI---VCLSDLESDYMNPY-ESSSRI-NAVV-----I
PEMVLH--GMCSF--LLLVMGYWFMFLLTLPIAIYNSM-L----YINRR----------H
LIDVTEVFR--YVDAEKRYRIAKLAVYLFLFVLVVIRSVVA---------
>UniRef90_A0A8B8NBF9 Protein cornichon homolog 1 isoform X1 n=2 Tax=Myrtoideae TaxID=1699513 RepID=A0A8B8NBF9_9MYRT
AWPLILAITFLVINIALFASTFYQI---LLLSDLEADYINMY-EAASRI-NGLI-----L
PDFILQ--GVLSV--LLLMTGHWFMFLVSVPVTCYHVM-L----YIKQR----------H
LIDVTEVFR--VLAAEKKYRMVKLGLLSVLFLMVIFRFIRA---------
>UniRef90_A0A8S9GTG6 J domain-containing protein n=1 Tax=Brassica cretica TaxID=69181 RepID=A0A8S9GTG6_BRACR
------------------FQQLQKV---ICLTDLEADYLNPF-ETSTRI-NRLI-----L
PEFILQ--GSLCV--LFLITWHWVFFLVALPVTCYHAM-L----YKERR----------H
LIDVTEVFR--GISFEKKLRFTKLGFYIFLFIMVVFRLTLSAVY------
>UniRef90_A0A0N7ZD36 Cornichon n=3 Tax=Eubrachyura TaxID=116704 RepID=A0A0N7ZD36_SCYOL
---ALSYIVALIVDAFLIFFAIFHI---IAFDELKTDYKNPI-DQCNSL-NPLV-----L
PEYALH--LFFNL--LFLVAGEWFSLLLNLPLILYHIQ-R----YRTRP---V--MSGPG
LYDPTSIMNHEVLSQCQREGWVKLAFYLLAFFYYLYGMIVSLIS------
>UniRef90_A0A8J9ZU40 CNIH4 protein n=3 Tax=Branchiostoma TaxID=7737 RepID=A0A8J9ZU40_BRALA
---AVLFILALLDCSALLFLTVYFI---ITLSDLECDYLNAT-QCCSKL-NKWI-----L
PELIAH--CCLTL--LLLVSLHWALFLLNAPLAAWHIY-R----FTQIP---S---GNTG
VYDPTEIHNRGQLKTYMKESMAKLGFHLLCFFLYLYRFWLS---------
>UniRef90_UPI000B76DAF6 protein cornichon homolog 1-like isoform X2 n=1 Tax=Chenopodium quinoa TaxID=63459 RepID=UPI0
-----LWLIALASNIALLILLIYQL---ICLSDLEADYMNPY-ETASNI-NSLV-----L
PEFGLQ--AAFSA--LFLVTGHFLMFFVTLPVVIYHAR-L----FTRGE----------H
LVDVTEIFR--ALSVEKKHRFLKLCVYLLFFFLVIFRLVIAIYNSL----
>UniRef90_A0A8X8ZCD3 Uncharacterized protein n=1 Tax=Salvia splendens TaxID=180675 RepID=A0A8X8ZCD3_SALSN
------------------------F---LGFSDLEADYLNPY-ELSSLI-NYVI-----V
PEYLLH--GALCI--LFLMTGHWIMFLLSLPTAYYNLK-Q----YLSNK----------H
LVDVTEVFK--VVNTGKKAHLIKLAFYVIFFGLVITRTI-----------
>UniRef90_A0A251TJ59 Putative cornichon n=1 Tax=Helianthus annuus TaxID=4232 RepID=A0A251TJ59_HELAN
-----LWIIFFLINMALIASTLYQI---VCLSDLESDYMNPY-ESSSRI-NAVV-----I
PEMVLH--GMCSF--LLLVMGYWFMFLLTLPIAIYNSM-L----YINRR----------H
LIDVTEVFR--YVDAEKRYRIAKLAVYLFLFVLVVIRSVVA---------
>UniRef90_A0A5C6PMK2 Protein cornichon-like protein 4 n=1 Tax=Takifugu flavidus TaxID=433684 RepID=A0A5C6PMK2_9TELE
------------------------I---ITLSDLECDYINAR-ACCSKL-NKWV-----I
PEIVGQ--CLSTV--LMLVSMHWFIFLLNLPVAAWDIY-R----SIKVP---M---GNMG
VFDPTEIHNRGQLKSHMKESMIKLGYHLLCFFIYLYSMILALI-------
>UniRef90_A0A835ALF7 Cornichon n=2 Tax=Poaceae TaxID=4479 RepID=A0A835ALF7_9POAL
------------------------------LADLEFDYINPF-DSSSRI-NKVV-----M
PEFVLQ--ALLSV--LFLLSGHWAMFLLSVPMVYYNYT-L----YQRRQ----------H
LVDVTEIFN--QLGREKKRRLFKIVSLIILLFLSLFWMIWSVLSEE----
>UniRef90_A0A182QLC5 Cornichon n=23 Tax=Anopheles TaxID=7164 RepID=A0A182QLC5_9DIPT
---AFSYIVALIIDAFLIFFSIFHV---IAFDELKTDYKNPI-DQCNSL-NPLV-----L
PEYGLH--LLFNL--LFLFSGEWLSLALNIPLIAYHVK-R----YANRP---V--MSRPG
LYDPTSIMNTDVLRSCLREGWIKLALYLLSFFYYLYGMIMALIA------
>UniRef90_A0A154PCA8 Protein cornichon n=1 Tax=Dufourea novaeangliae TaxID=178035 RepID=A0A154PCA8_DUFNO
--------------------VYFQV---ITFDELKTGYKNPI-EQCNSL-NPLV-----I
PEYTLH--IVINL--LFLISGEWFSLILNIPLIAYHLW-K----YCHRP---V--MSKPG
LYDPTSIMNAQVLTAHQREGWIKLAFYLLSFFYYLYGMISSLI-------
>UniRef90_A0A1U8G140 Protein cornichon homolog 1 n=2 Tax=Capsicum TaxID=4071 RepID=A0A1U8G140_CAPAN
------WLIFLVINIALISLVIYQI---VCLTDLEADYMNPY-ESSSRI-NSVV-----L
KEYILH--GAFCI--LFLITGHWFISLLTFLPTYYNVR-K----FLSRQ----------H
LIDVTEVFR--FIQSEKKIRIFKLGFYLVLFVLVLVSLVLSSI-------
>UniRef90_UPI002278D2E4 protein cornichon homolog 4-like isoform X1 n=1 Tax=Carassius gibelio TaxID=101364 RepID=UPI0
------------------------I---ITLSDLECDYINAR-SCCSKL-NKWV-----V
PEMIAQ--ALATL--LMLGSMHWFVFLLNLPVASWDVY-R----YVKVP---V---GNMG
VYDPTEIHNRGQLKSHMKEAMIKLGFHLLCFFIYLYSMILALI-------
>UniRef90_UPI001E279C88 protein cornichon isoform X1 n=4 Tax=Coccinellini TaxID=263631 RepID=UPI001E279C88
---AFSYIIALIIDAFLIFFSLFHV---IAFDELKTDYKNPI-DQCNSL-NPLV-----L
PEYLLH--LVFSF--LFACSGEWFSLMLNIPLLAYHIN-R----YRTRP---V--MSGPG
LYDPTSIMNADVLTKCQREGWIKLAFYLLSFFYYLYGYVISLER------
>UniRef90_A0A484L376 Cornichon family protein n=2 Tax=Cuscuta campestris TaxID=132261 RepID=A0A484L376_9ASTE
-----AWLLSFFILVSLVVLVVFQL---MCLADLEFDYINPY-DSASRI-NKVI-----L
PEFIIH--GVLSF--LYLVTGHWFAALLCAPYLYYNVT-L----YLGRQ----------H
LVDVTEIFN--QLNYEKKRRLWKLGYLIIMLFISLFMVIYSALED-----
>UniRef90_A0A0D3CKX1 Protein cornichon homolog 1 n=17 Tax=Brassicaceae TaxID=3700 RepID=A0A0D3CKX1_BRAOL
----FLWILSFFVSLALVASVFYQV---ICLTDLEADYLNPF-ETSTRI-NRLI-----L
PEFILQ--GSLCV--LFLLTWHWVFFLVALPVTCYHAM-L----YKERR----------H
LIDVTEVFR--GISFEKKLRFTKLGFYIFLFIMVVFRLTLSAVY------
>UniRef90_UPI000C875D12 protein cornichon homolog 1-like n=1 Tax=Dioscorea cayennensis subsp. rotundata TaxID=55577 R
-----LWLFSFVVVISLVALTAYQL---ICLSDLEFDYINPY-DTSSRI-NAVV-----I
PEFVVQ--GTLCT--IFLLTWHWFPFLMMAPVTYYHFK-L----FTSGR----------H
LIDVTEVFR--QLNGEKKYRMIKLGFYFCLFLIVIYRLVMTAIV------
>UniRef90_UPI000C78F9CE protein cornichon-like n=1 Tax=Eurytemora affinis TaxID=88015 RepID=UPI000C78F9CE
---AFSYIIALIVDAFLIFFAIFHI---IAFDELKTDYKNPI-DQCASL-NPLV-----L
PEYILH--LVFNV--LFVFAGEWFSLAINLPLVAYHIH-R----YMHRP---V--MSGPG
LYDPTSIMNMDTLNKCQREGWIKLAFYLLAFFYYLYGMIYSLIS------
>UniRef90_A0A1J1IPH8 CLUMA_CG014305, isoform A n=1 Tax=Clunio marinus TaxID=568069 RepID=A0A1J1IPH8_9DIPT
---AASYIVALICDAFLIFFAIFHT---IAFDELKTDYKNPI-DSCNSL-NPLV-----L
PEYAIH--ILINI--FFLIAGEWLSLILNAPLIAYHIW-R----YKNRP---Q-GMTGPG
LYDPTNIMNSDTLSKAMKEGWIKLGVYLLSFFYYLYGMISSLIA------
>UniRef90_A0A7R8YP85 Protein cornichon n=1 Tax=Hermetia illucens TaxID=343691 RepID=A0A7R8YP85_HERIL
--GAFSYIVALIADAFLIFFAIFHV---IAFDELKTDYKNPI-DQCNSL-NPLV-----L
PEYLLH--ISFNL--LFLFGGEWFSLCINLPLIAYHIW-R----YKNRP---V--MSGPG
LYDPTNIMNADNLSKNMREGWIKLAVYLLSFFYYLYGMIYSLIS------
>UniRef90_UPI001C9D225B protein cornichon n=1 Tax=Venturia canescens TaxID=32260 RepID=UPI001C9D225B
--AAFSYIIALIIDAFLIFFTIYHV---IAFDELKTEYKNPI-EQCNSL-NVLV-----L
PEYGLH--LFINL--LFLISGEWLSLLINAPLIAYHIN-R----YLTRP---I--MTGPG
LYDATSVLNANNLSRCQQEGWVKLAFYLLSFFYYLYGMISSLI-------
>UniRef90_A0A8R1WJ11 Protein cornichon n=40 Tax=Ditrysia TaxID=37567 RepID=A0A8R1WJ11_BOMMO
---AFAYIVALITDAFLIFFSIFHV---IAFDELKTDYKNPI-DQCNSL-NPLV-----L
PEYLLH--LLINV--LFLLSGEWFSLLINIPLILYHIH-R----YYTRP---V--MSGPG
LYDPTSIMNADVLTSCQREGWIKLAFYLLSFFLYLYGMIVVLIA------
>UniRef90_UPI001F04A6D7 protein cornichon homolog 1-like n=1 Tax=Xenia sp. Carnegie-2017 TaxID=2897299 RepID=UPI001F0
-----TFVFAVLVSVVFIFFAVWNI---IAFDDLKTDYKNPV-DLCNSL-NPLV-----L
PEYGLH--LFLCL--LFVIGLYWTAILWNAPLIAYHIH-R----YINRP---V--MSRPG
LYDPTEVMNGSEMSRCVKEGWVKLAYYLFSFFFYLYRMMSAMLA------
>UniRef90_UPI0020375429 protein cornichon homolog 1 isoform X2 n=1 Tax=Beta vulgaris subsp. vulgaris TaxID=3555 RepID
-----LWLIALISNIGLLVLLIYQM---ICLSDLEADYMNPY-ESSTNI-NSMI-----L
PEFGLQ--AAFCA--LFLLTGHWLMFLVTLPVAIYHAR-L----FTRGE----------H
LVDVTEIFR--ALSLEKKYRFVKLVLYLLFFFLVIFRLVIAIY-------
>UniRef90_A0A1U8ASI8 Protein cornichon homolog 1 n=1 Tax=Nelumbo nucifera TaxID=4432 RepID=A0A1U8ASI8_NELNU
------WLISFFVSIALLALVIYQL---ICLSDLEFDALNPY-DTSSRI-NLVV-----I
PEFVMQ--GALCT--LFLLTWHWFLFLITVPVTFYHVR-L----YLRRK----------H
LLDVTEIFR--LVNEEKKYRMVKLGFYLVLFFIVIYRLVVVAV-------
>UniRef90_A0A8B7NF48 Protein cornichon n=2 Tax=Amphipoda TaxID=6821 RepID=A0A8B7NF48_HYAAZ
---AFSYICALIIDAFLIFFAIFHI---ISFDELKTDYKNPI-DQCNSL-NPLV-----L
PEYAMH--LLFNV--MFLFGGEWFSLCLNLPLIAYHIH-R----YRTRP---V--MSVPG
LYDPTSIMSHDVLNSCQREGWIKLAFYLLSFFYYLYGMIVSLIA------
>UniRef90_A0A8P4KER6 Cornichon family AMPA receptor auxiliary protein 4 n=1 Tax=Dicentrarchus labrax TaxID=13489 RepI
----------------------------ITLSDLECDYINAR-ACCSKL-NKWV-----I
PEMVGQ--CLSTM--LMLVSMHWFIFLLNLPVAVWNIY-R----YAKVP---M---GNMG
VFDPTEIHNRGQLKSHMKEAMIKLGYHLLCFFIYLYSMILALI-------
>UniRef90_A0A7D9IWH9 Cornichon homolog 1-like n=2 Tax=Alcyonacea TaxID=40677 RepID=A0A7D9IWH9_PARCT
-----TFILAVLISVALIFFAVWNI---IAFDDLKTDYKNPV-DLCNSL-NPLV-----L
PEYGVH--IFMCL--FFLVGLYWTALIWNIPLIAYHVH-R----YTNRP---V--MSRPG
LYDPTEVMNGNEMSRCQKEGWVKLAYYLISFFFYLYRMMSAILA------
>UniRef90_UPI0007EF8AC9 protein cornichon homolog 1 isoform X2 n=1 Tax=Daucus carota subsp. sativus TaxID=79200 RepID
-------LIFFVMNIILIALTIYQI---VCLSDLEADYLNPY-DSSSRI-NSVV-----V
PEMVVQ--GVLCA--LFLLTGNFYMFLLTLPNACYNAR-L----FMKQQ----------H
LIDVTEVFR--SLDAEKKYRLIKLAFYLVLFVVVLIRLVFTVVHH-----
>UniRef90_UPI0011DF4B8B protein cornichon homolog 1 isoform X1 n=1 Tax=Cannabis sativa TaxID=3483 RepID=UPI0011DF4B8B
-----------------LSSNFYQL---VILSDLEADYLNPF-ESSSRI-NFLI-----V
PEFIVH--GLLCA--IFLLTWHWLLFLITLPLACYSAM-L----FVNKR----------H
LIDVTEVFR--ALSGEKKFRLIKLGFYLFLLFIIIFRVFN----------
>UniRef90_UPI00053C5139 protein cornichon homolog 1 n=1 Tax=Tarenaya hassleriana TaxID=28532 RepID=UPI00053C5139
----FLWVLSFFISLALVASVFYQM---ICLTDLEADYLNPF-ETATRI-NRVI-----L
PEFVLQ--GALSC--LFLVTWHWVFFLVAVPVTCYHAL-L----YMDRR----------H
LIDVTEVFR--GLSYEKKLRYFKLGFYLALFIMVVFRLTLSAVY------
>UniRef90_A0A0L0D5I7 ER-derived vesicles protein ERV14 n=1 Tax=Thecamonas trahens ATCC 50062 TaxID=461836 RepID=A0A0L
----LLWILMVVMAAVLLFIMVFFI---IELSDLASDFVSPV-ECCRKL-SPII-----L
PEYFAQ--LTMTV--LMLITLNFTAFIINAPLAAYHVY-S----YQTKS----------Y
WLDPTDIFP--KIDEKRRVFFIKLGFYLILFFYYLYCMIMSLIS------
>UniRef90_A0A0D2RVR2 Protein cornichon homolog 1 n=40 Tax=Malvoideae TaxID=214907 RepID=A0A0D2RVR2_GOSRA
-WDLIFWVVCFFINIALLASSFFQL---LSLSDLEADHLNPF-EASTRI-NSIV-----L
PEFLLQ--GFLCI--SFLLTWHWFMFLFTLPIAAYHLM-L----YLNRK----------H
LLDVTEIFR--DLNTEKKYRFIKLAVYLLLFTVVLFRLLSASI-------
>UniRef90_A0A6J1HTE7 Protein cornichon homolog 1-like isoform X1 n=7 Tax=Cucurbitaceae TaxID=3650 RepID=A0A6J1HTE7_CU
AWNLIFWFISFCINVALLVLNFYQL---LVLTDLEADYLNIY-DSSSRI-NKLV-----I
PEFLVQ--GVFCS--LFLFTGHWFMFLITVPVSCYHIN-L----FLKKE----------H
LIDVTEVFR--TLKREKYFRLAKLIFYLLLFLVVIFRIIMVA--------
>UniRef90_UPI001BE8DBBE protein cornichon homolog 4 isoform X1 n=1 Tax=Chelmon rostratus TaxID=109905 RepID=UPI001BE8
----------------------------ITLSDLECDYINAR-ACCSKL-NKWV-----I
PEMVGQ--CLSTM--LMLVSMHWFIFLLNLPIAAWNIY-R----YVKVP---M---GNMG
VFDPTEIHNRGQLKSHMKEAMIKLGYHLLCFFIYLYSMILALI-------
>UniRef90_A0A8K0JWS7 Protein cornichon n=1 Tax=Ladona fulva TaxID=123851 RepID=A0A8K0JWS7_LADFU
--AAFSYVIALLGDAVLIFFAIFHV---IAFDELKTDYKNPI-DQCNSL-NPLV-----L
PEYVLH--VIFNA--LFVIAGEWFSLCLNIPLIAYHIH-R----YRTRP---V--MSGPG
LYDPTSIMNMDTLTKCQREGWVKLAFYLLSFFYYLYGMIYSIISH-----
>UniRef90_A0A6P8DII6 Protein cornichon homolog 1 isoform X1 n=2 Tax=Punica granatum TaxID=22663 RepID=A0A6P8DII6_PUNG
-------VTFLIINILLFASTFYQV---LILSDLEADYVNMY-EAASQI-NRWI-----L
PEFVLQ--GVLTL--LLLVTGHWIMFLISVPLTCYHVM-L----YIKKR----------H
LIDVTEIFR--VIGAEKKYRLVKLGLLSILFLCVIFRLVFSIFE------
>UniRef90_UPI001A98D57D protein cornichon homolog 4 isoform X1 n=1 Tax=Gasterosteus aculeatus aculeatus TaxID=481459
--------------------VLSQI---ITLSDLECDYINAR-ACCSKL-NKWV-----I
PEMVGQ--CLSTM--LMLVSMHWFTFFLNLPVAAWNIY-R----YVKVP---L---GNMG
VFDPTEIHNRGQLKSHMKEAMIKLGYHLLCFFIYLYSMILALI-------
>UniRef90_UPI00217F47A0 protein cornichon n=2 Tax=Phylloxeroidea TaxID=33382 RepID=UPI00217F47A0
---ACTYIVAMISDAFLIFFSIFHV---IAFDELKTDSKNPI-DQCNSL-NPLV-----I
PEYLLH--FIFNF--LFLFAGQWFSIAVNIPLMAYHIN-K----YRNRP--IG--MSGFG
LYDPTSIMNADKLSKYQREGWIKLAFYLFSFFFYLYGMIRALI-------
>UniRef90_A0A7C9E1S1 Uncharacterized protein n=3 Tax=Opuntia streptacantha TaxID=393608 RepID=A0A7C9E1S1_OPUST
-----LWLIAILSNIGLLVILIYQI---ICLSDLEADYMNPY-ESSENI-NAMV-----I
PEFLLE--GAFCA--LFLFSGHWIMFLFTLPVAVYHAR-L----FMRGE----------H
LVDVTEIFR--TLSLEKRYRLIKLALYLVFFFLVIVRLVIAIYNSL----
>UniRef90_A0A6J8DPL8 CNIH n=7 Tax=Mytilus TaxID=6548 RepID=A0A6J8DPL8_MYTCO
---SWLFIFSVIDEGALLFLVVYFV---ITLSDLECDYLNAT-SCCEKL-NKWV-----L
LEAIAQ--CILAV--LFLITGHWILFLMYAPVTAWLVY-K----LVNKP---S---GDIG
MYDPTEIHNRQQLKTYMKENLIKMGSHLIFFFIFLYWMIYSLI-------
>UniRef90_A0A8D8WSE7 Protein cornichon n=1 Tax=Cacopsylla melanoneura TaxID=428564 RepID=A0A8D8WSE7_9HEMI
---AFSYIVALILDAFLIFFAIFHV---IAFDELKVDYKNPI-DQCNSL-NPLV-----L
PEYLAH--ALFNL--LFLLCGEIVSFLINLPLLIYHIN-R----YRNRP---V--MSGYG
LYDPTSIMNADTLNKCQREGWIKLAFYLLSFFYYLYGMISSLIE------
>UniRef90_A0A804J868 (wild Malaysian banana) hypothetical protein n=3 Tax=Musa TaxID=4640 RepID=A0A804J868_MUSAM
------WLLAFAAAISLIGFSAYQL---ICLSDLEFDYINPY-DLSSRI-NAVV-----V
PEFMVQ--GTLCI--LFLLTWHWFPFLLMAPITYYHTK-L----YMKRK----------H
LIDVTEIFR--LLNEEKKYRIIKLAFYCSIFIIVIYRLVTTAV-------
>UniRef90_A9P1H5 Protein cornichon homolog 1 n=1 Tax=Picea sitchensis TaxID=3332 RepID=A9P1H5_PICSI
-------LLSFIFVIALLGFVVYQL---ICLSDLEFDYINPY-DSTSRI-NRLV-----I
PEFMIQ--GVLCL--LFLLTGCWFMCLITAPLVYYHAQ-L----YVRRK----------H
LVDVTEIFN--LLNAEKKYRMIKLVYYLILFFIVIYRLVSSSV-------
>UniRef90_D8RGH8 Cornichon family protein n=3 Tax=Selaginella moellendorffii TaxID=88036 RepID=D8RGH8_SELML
------WILSFLAVAAALGIIVYQL---LCLSDLEFDFINPF-DSSSRI-NRFV-----L
PEFAIQ--GVLSA--IYLIFGYWLMFLLNAPLLYYNIR-L----YMSKR----------H
LVDVTEIFN--QLEPEKKIRFYKLGFYLSLLCIVIYR-------------
>UniRef90_A0A6P8IDW9 Protein cornichon homolog 1-like n=1 Tax=Actinia tenebrosa TaxID=6105 RepID=A0A6P8IDW9_ACTTE
----FAFILAILIAIGLIFLVIWNI---IAFDDLKTDYKNPV-DLCNSL-NPLV-----L
PEYGIH--IFLTL--VFLFGGQWTAVMFNIPLLAYHIQ-R----YINRP---I--MSTPG
LYDPTEVMNASEMWRCQKEGWIKLAFYLISFFYYLYRMMYALL-------
>UniRef90_UPI00234CC211 protein cornichon homolog 4-like n=1 Tax=Nycticebus coucang TaxID=9470 RepID=UPI00234CC211
--EAVVFVFSLLDCCALIFLSVYFI---ITLSDLECDYINAR-SCCSKL-NEWV-----I
PELIGH--TVVTV--LMLVSLHWVIFILNLPVATWNIY-R----YIMVP---S---GNMG
VFDPTEIHNRGQLKSHMKEAMIKLSFHLLCFFMYLYRS------------
>UniRef90_UPI00225ABCE7 protein cornichon homolog 4 n=1 Tax=Diospyros lotus TaxID=55363 RepID=UPI00225ABCE7
-----AWLLFFFVLIALLAIVVYQL---MCLADLEFDYINPY-DSASRI-NKTV-----M
PEFITQ--GILSV--LYLISGHWFMSLLSVPYLYYNVR-L----YTRRQ----------H
LIDVTEIFN--LLNWEKKQRLFKLGYLIFLLFLSLFWMIWSALEEDEHDF
>UniRef90_A0A5B6ZRD2 Cornichon family protein n=1 Tax=Davidia involucrata TaxID=16924 RepID=A0A5B6ZRD2_DAVIN
--------------------VVYQL---MCLADLEFDYINPY-DSASRI-NRVI-----L
PEFVTQ--GVLSV--LYLLTGHWVMSLLNVPYLYYNVR-L----YMQRQ----------H
LIDVTEIFN--LLNREKKQRLFKLGYLIFLLFMSLFWMIWSILEE-----
>UniRef90_A0A388JTC9 Cornichon n=1 Tax=Chara braunii TaxID=69332 RepID=A0A388JTC9_CHABU
-----LWLVCFLLVAALLGLIMYMF---ICLSDLENDFINPH-DSASRI-NKCI-----F
PEYIAQ--GVLTT--IFLLSGRWFLFVCNAPLVVHHVR-K----YSRKE----------H
LIDETEIFN--VLAQEKRYRLLKLLFYLLLIVIVIYRLVEAG--------
>UniRef90_UPI0005CF1DAB protein cornichon isoform X1 n=1 Tax=Ceratosolen solmsi marchali TaxID=326594 RepID=UPI0005CF
---AFSYVVALIVDAILIFFAIFHV---IAFDELKTEFKNPI-DHCNSL-NPLV-----L
PEYGIH--IFINL--LFLITGEWMSLILNVPLIAYHIN-R----YRNRP---V--MARTG
LYDPTSIMNLHDLNTCQREGWVKLAFYLLSFFYYLYGMISSLI-------
>UniRef90_A0A087H8Y0 J domain-containing protein n=2 Tax=Brassicaceae TaxID=3700 RepID=A0A087H8Y0_ARAAL
-----LWIVSFFISLALVASVFYQV---ICLTDLEADYLNPF-ETSSRI-NRLV-----L
PEFILQ--GSLCI--LFLLTWHWVFFLVALPVTCYHAM-L----YNERR----------H
LIDVTEVFR--GISFEKKFRFTKLGFYIFLFIMVVFRLTLSAVY------
>UniRef90_A0A2P5CAU8 Cornichon n=2 Tax=Cannabaceae TaxID=3481 RepID=A0A2P5CAU8_PARAD
------WILCFFVDLALLSSNFYQL---VILSDLEADYLNPY-ESTSRI-NFLI-----V
PEFILH--GVFCA--LFLFTWHWFLFLVTLPLAIYSAK-L----FKEKK----------H
LIDVTEVFR--ALSAEKKIRLVKLGFYLFLLFVVIFRVFTA---------
>UniRef90_A0A5D2B9F4 Protein cornichon homolog 1 n=1 Tax=Gossypium darwinii TaxID=34276 RepID=A0A5D2B9F4_GOSDA
-------VVCFFINIALLASSFYQL---LSLSDLEADHLNPF-EASTRI-NSIV-----L
PEFLLQ--GFLCI--SFLLTWHWFMFLFTLPIAAYHLM-L----YLNRK----------H
LLDVTEIFR--DLNTEKKYRFIKLAVYLLLFTVVLFR-------------
>UniRef90_UPI000CED7ABD protein cornichon homolog 1 n=1 Tax=Morus notabilis TaxID=981085 RepID=UPI000CED7ABD
------WVLCFFANLALLSSNFYQL---VILSDLEADYLNPY-ESSSRI-NFLI-----V
PEFVVH--GVLCA--LFLLTWHWLLFLITLPLMCYAAM-L----FMKRK----------H
LIDVTEVFR--DLSFEKKYRLVKLGFYFVLLFIIIFRLILS---------
>UniRef90_A0A3L6PA19 Protein cornichon homolog 4-like n=17 Tax=Poaceae TaxID=4479 RepID=A0A3L6PA19_PANMI
------WLTAFFLVVALIVLVIYQL---MCLADLEFDYINPF-DSSSRI-NKVV-----M
PEFVLQ--ALLSV--LFLLSGHWAMFLLSVPMVYYNYT-L----YQRRQ----------H
LVDVTEIFN--QLGREKKRRLFKIVSLIVLLFLSLFWMIWSVLSEE----
>UniRef90_A0A804KED8 (wild Malaysian banana) hypothetical protein n=3 Tax=Musaceae TaxID=4637 RepID=A0A804KED8_MUSAM
------WLTAFFLVVVLIALVIYQL---MCLADLEFDYINPY-DSASRI-NKVI-----Y
PEFALQ--GALCL--LFLLSGNWLMFLLCVPNLYYNVR-L----YQRRQ----------H
LIDVTEIFN--QLNREKKRRLFKLVTLVILLFLTLFWMIWSILE------
>UniRef90_R4WDC1 Cornichon protein, putative n=2 Tax=Pentatomomorpha TaxID=33357 RepID=R4WDC1_RIPPE
---AFSYIIALISDAILIFFSIFHV---IAFDELKTDYKNPI-DQCNSL-NPLV-----L
PEYLLH--IFFNL--LFLLSGQWLSLCLNVPLIAYHIN-R----YRTRP---V--MSGPG
LYDPTSIMNADVLATCQKEGWVKLAFYLLSFFYYLYGMIHSLIS------
>UniRef90_UPI0007BFB156 protein cornichon homolog 1 n=1 Tax=Capsicum annuum TaxID=4072 RepID=UPI0007BFB156
------WLIFLVINIALISLVIYQI---VCLTDLEADYMNPY-ESSSRI-NSVV-----L
KEYILH--GAFCI--LFLITGHWFISLLTFLPTYYNVR-K----FLSRQ----------H
LIDVTEVFR--FIQSEKKIRIFKLGFYLVLFVLVLVRL------------
>UniRef90_A0A834XRK9 Protein cornichon homolog 4 n=1 Tax=Aphidius gifuensis TaxID=684658 RepID=A0A834XRK9_9HYME
-----FFTLALLDTGIILFVLVYFV---IILSDLECDYLNAR-QCCSRL-NKWV-----I
PKTVAH--SVLNL--CLLLYGHWILFLMNLPLTIWLWY-E----YLTVP---K---GNTG
VFDPTEIHNCRLLRRHTRDTMIYLGYYLVFFFIYLYCMIISLLK------
>UniRef90_Q0DET3 Protein cornichon homolog 1 n=10 Tax=Oryza TaxID=4527 RepID=CNIH1_ORYSJ
------WLTAFFLVVALIVLVIYQL---MCLADLEFDYINPF-DSSSRI-NKVV-----I
PEFVLQ--AALSV--LFLLSGHWAMFLLSAPMVYYNYT-L----YQRRQ----------H
LVDVTEIFN--HLGREKKRRLFKIVGLIILLFLSLFWMIWTVLLEE----
>UniRef90_A0A2U1N6S0 Cornichon family protein n=1 Tax=Artemisia annua TaxID=35608 RepID=A0A2U1N6S0_ARTAN
----VLWTILFCINLGLVFSSVLQI---TCLSDLEQDYLNPY-DTSSRI-NAVV-----I
PEMVAH--GVWCA--LFLVTGHWFMFLFTLPITIYNAM-L----YSKRR----------H
LIDVTEVFR--SLDAEKKFRLVKFAFYLLMLVLVLIGLVIAGV-------
>UniRef90_A0A328EBA2 Uncharacterized protein n=1 Tax=Cuscuta australis TaxID=267555 RepID=A0A328EBA2_9ASTE
-----AWLLSFFILVSLVVLVVFQL---MCLADLEFDYINPY-DSASRI-NKVI-----L
PEFIIH--GVLSF--LYLVTGHWFAALLCAPYLYYNVT-L----YLGRQ----------H
LVDVTEIFN--QLNYEKKRRLWKLGYLIIMLFISLFMVIYSALED-----
>UniRef90_UPI000F7392C4 protein cornichon homolog 4 isoform X2 n=1 Tax=Cricetulus griseus TaxID=10029 RepID=UPI000F73
---AVVFLFSLLDCCALIFLSVYFI---ITLSDLECDYINAR-SCCSKL-NKWV-----I
PELTGH--TIVTV--LMLASLHWFIFLLNLPVATWNIY-R----FIMVP---S---GNMG
VFDPTEIHNRGQLKSHMKEAMIKLGFYLLCFFMYLYSF------------
>UniRef90_UPI000719C654 protein cornichon-like n=1 Tax=Priapulus caudatus TaxID=37621 RepID=UPI000719C654
---AFSYIAALILDAFLIFFAIFHV---IAFDELKTDYKNPI-DQCNSL-NPLV-----L
PEYIIH--LFFNL--LFLFAGEWFTIILNIPLIAYHVH-R----YLHRP---V--MSGPG
LYDPTTIMNADELSRCQREGWVKMGFYLLSFFYYLYSMIYVLVS------
>UniRef90_UPI000B8B60DC protein cornichon homolog 1 isoform X1 n=1 Tax=Spinacia oleracea TaxID=3562 RepID=UPI000B8B60
-----LWLISLISNIVLLVLLIYQL---ICLSDLEADYMNPY-ETAANI-NSLI-----L
PEFGLQ--AAFCA--LFLVTGHFFMFLVTLPVAIYHAR-L----FARGE----------H
LVDVTEIFR--ALSVEKKHRLIKLGLYLLFFFLVIFRFPA----------
>UniRef90_A0A9D5C2B8 Uncharacterized protein n=1 Tax=Dioscorea zingiberensis TaxID=325984 RepID=A0A9D5C2B8_9LILI
-----LWLFAFVSVISLVALTAYQL---ICLSDLEFDYINPY-DTSSRV-NAVV-----V
PEFVVQ--GTLCI--LFLLTWHWFPFLIMAPISYYHFK-L----FTSRR----------H
LIDVTEVFR--HLNGEKKYRMVKLAFYFCLFLIVIYRLVMTAII------
>UniRef90_UPI000B8D0301 protein cornichon homolog 1 isoform X2 n=1 Tax=Carica papaya TaxID=3649 RepID=UPI000B8D0301
-----LWVFSFFVNLALLASTFYQL---ICLTDLEADFMNPF-ETSSRV-NGLI-----I
PEFILQ--GVLSG--LYLVTWHWFMFLFAVPLTCYHAM-L----YKKQK----------H
LIDVTEVFR--NLNFEKKLRFIKLGFYLILFVVVIFRFTVSVF-------
>UniRef90_A0A8K0MDG2 Protein cornichon homolog 1 n=1 Tax=Rhamnella rubrinervis TaxID=2594499 RepID=A0A8K0MDG2_9ROSA
------------------ASTFYQL---VILTDLESDYMNPY-ESSSRI-NSVI-----V
PESIVH--GVLCA--LFLLTWHWFLFLITVPMSCYVAM-L----FVKRQ----------H
LLDVTEVFR--LLSGEKRLRKLKLAFYLLLLVIIIFRTFT----------
>UniRef90_A0A485N9F6 Protein cornichon homolog 4-like n=1 Tax=Lynx pardinus TaxID=191816 RepID=A0A485N9F6_LYNPA
----------------------------ITLSDLECDYINAR-SCCSKL-NKWV-----I
PELIGH--TVVTV--LMLISLHWFIFLLNLPVATWNIY-R----FIMVP---S---GNMG
VFDPTEIHNRGQLKSHMKEAMIKLGFHLLCFFMYLYRY------------
>UniRef90_UPI0001CBA9D6 protein cornichon homolog 1-like n=1 Tax=Saccoglossus kowalevskii TaxID=10224 RepID=UPI0001CB
---AFCYLLAMILSAVLIFFAIYHI---IAFDELKTDYKNPI-DQCNSL-NPLV-----L
PEYGLH--MFFTI--LFLLAGQFGTVALNMPVIGYNIY-R----YANRP---V--MSQPG
LYDPTTIMNADVLSRCMKEGWMKLGFFLLSFFYYLYSMIYVLVSSS----
>UniRef90_A0A8B8ZDA9 Protein cornichon homolog 1-like n=3 Tax=Arecaceae TaxID=4710 RepID=A0A8B8ZDA9_PHODC
-----LWLYAFASVISLIALTAYQL---INLSDLEFDYINPY-DLSSRI-NAVV-----I
PEFLVQ--GILCA--SFLLTWHWFPFLIMAPITCYHIN-L----FMNRR----------H
LIDVTEIFR--LLHGEKKYRIIKLSIYFSIFVIVIYRLVMSAV-------
>UniRef90_A0A2J7R8M6 Protein cornichon n=3 Tax=Neoptera TaxID=33340 RepID=A0A2J7R8M6_9NEOP
---AFSYIIALIADAFLIFFAIFHV---IAFDELKTDYKNPI-DQCNSL-NPLV-----L
PEYLLH--LLFNI--LFMASGEWLSLCLNIPLIAYHIN-R----YRTRP---V--MTGPG
LYDPTSIMNADVLTKCQREGWIKLAFYLLSFFYYLYGMIYSLIS------
>UniRef90_C4WWT5 ACYPI005267 protein n=9 Tax=Aphididae TaxID=27482 RepID=C4WWT5_ACYPI
---ACTYIVAMITDAFLLFFSVFHV---IAFDELKNDSKNPI-DQCNSL-NPLV-----I
PEYILH--FFSNL--LFLFGGQWLSIAINVPLMAYHIS-K----YRNRP---A--MSGFG
LYDPTSIMNADKLNKYQREGWIKLAFYLFSFFYYLYGMIRALI-------
>UniRef90_A0A7S1SUI6 Cornichon family protein n=1 Tax=Tetraselmis chuii TaxID=63592 RepID=A0A7S1SUI6_9CHLO
-WSFLMWLVSFILQAALLGMVMYTL---ICLSDLENDFINPH-DSCTRV-NRLV-----V
PELVAQ--AVLTG--LLLVSGKWFVAIFQIAVLAFHIH-R----FFRND----------Q
YTDVTEIFK--QLPEQKKRRILKLVLYLISFVIIIYRLVETA--------
>UniRef90_UPI000771BF68 protein cornichon n=1 Tax=Cephus cinctus TaxID=211228 RepID=UPI000771BF68
-MSAFSYIIALIIDAFLIFFSIFHI---IAFDELRTEWKNPI-DQCNSL-NPLV-----L
PEYGLH--ILSNL--LFLISGEWLSLFLNIPLIAYHIN-R----YLNRP---V--MTGPG
LYDPTSIMNANDLTRCQREGWIKMAFYLISFFYYLYGMISSLI-------
>UniRef90_A0A6P4ATU5 Protein cornichon homolog 1 isoform X2 n=1 Tax=Ziziphus jujuba TaxID=326968 RepID=A0A6P4ATU5_ZIZ
-----------AIDLGLLASTFYQL---VILTDLEADYINPF-ESSSRI-NSLV-----Y
PEFIVH--GVLCA--LFLLTWHWFLFLITLPMSAYFVM-L----FLKRK----------H
LVDVTEVFR--LLNAEKRLRKLKLAFYLGLLVIIIFRLTLS---------
>UniRef90_UPI0014787E28 protein cornichon isoform X2 n=3 Tax=Megachilinae TaxID=156330 RepID=UPI0014787E28
-----------------------IV---IAFDELKTGYKNPI-EQCNSL-NPLV-----I
PEYGLH--ILINI--LFLISGQWFSLLLNVPLIAYHLW-Q----YFHRP---V--MSKPG
LYDPTSIMNAQVLMIHQREGWIKLAFYLLSFFYYLYGMISSLI-------
>UniRef90_A0A6V7PH36 Protein cornichon homolog 4-like n=1 Tax=Ananas comosus var. bracteatus TaxID=296719 RepID=A0A6V
-------------LIALIVLVIYQL---MCLADLEFDYINPY-DSASRI-NKVV-----L
PEFALQ--GVLCL--LFLLSGHWLMFLLSTPLVYYNVK-L----YQQRQ----------H
LVDVTEIFN--LLHREKKRRLIKLISLVVLLFLSLFWMIWSVLE------
>UniRef90_A0A9D5C9M6 Uncharacterized protein n=1 Tax=Dioscorea zingiberensis TaxID=325984 RepID=A0A9D5C9M6_9LILI
------WIIAFFLLISLIVLIVYQL---MCLADLEFDYINPY-DSASRI-NYVV-----L
PEFAVQ--GALSL--LFLLTGHWIMFLFSVPILYYNLK-L----YRHKE----------H
LVDITEIFN--LLSREKKRRLFKLAYLVILLLLSFFWMIWSV--------
>UniRef90_A0A6F9DA83 Protein cornichon homolog 4-like n=1 Tax=Phallusia mammillata TaxID=59560 RepID=A0A6F9DA83_9ASCI
---AFLLCMALIDSALMLFLAVYFI---ITLSDLECDYLNAS-SCCSRL-NKWV-----L
PEVVAA--CAFPL--IMLFTGHWIVFLLNCPLPLYITN-R----YLGIS---A---GNIG
LYDPTEIHNRGLLKGHMKEAMIKLGYYILFFFVYLYWFIYALLR------
>UniRef90_A0A7I8LI31 Uncharacterized protein n=1 Tax=Spirodela intermedia TaxID=51605 RepID=A0A7I8LI31_SPIIN
-----LWLFAFFSVISLIALTAYQL---ICLSDLEFDYINPY-DSSSRI-NAVV-----T
PEFVVQ--GVLCV--LFLLSLHWFPFLIMAPITYYHSK-L----YLSRR----------H
LLDVTDIFS--LLSGEKKYRMIKLGFYVTLFIVVIYRLVITAVV------
>UniRef90_Q9C7D7 Protein cornichon homolog 1 n=10 Tax=Camelineae TaxID=980083 RepID=CNIH1_ARATH
-----LWIVSFFVSLALVASVFYQV---ICLTDLEADYLNPF-ETSTRI-NRLV-----I
PEFILQ--GSLCL--LFLLTWHWVFFLVAVPVTVYHAM-L----YKERR----------Y
LIDVTEVFR--GISFEKKLRYTKLGFYVFLFIMVVFRLTLSAVY------
>UniRef90_A0A6P4AM48 Protein cornichon homolog 1 isoform X1 n=2 Tax=Ziziphus jujuba TaxID=326968 RepID=A0A6P4AM48_ZIZ
-----------AIDLGLLASTFYQL---VILTDLEADYINPF-ESSSRI-NSLV-----Y
PEFIVH--GVLCA--LFLLTWHWFLFLITLPMSAYFVM-L----FLKRK----------H
LVDVTEVFR--LLNAEKRLRKLKLAFYLGLLVIIIFRTFT----------
>UniRef90_UPI0006C941F4 protein cornichon n=1 Tax=Copidosoma floridanum TaxID=29053 RepID=UPI0006C941F4
--AAFSYIVSLIGDAFLIFFAIFHV---IAFDELKTEFKDPI-DQCNSL-NPLV-----L
PEYAIH--LIMNV--LFLISGQWFALIFNVPLIAYHIN-R----YRTRP---V--MTSPG
LYDPTSIMNMNDLNKCQREGWVKLAFYLLSFFYYLYGMISSLI-------
>UniRef90_A0A139WJ88 Protein cornichon-like Protein n=2 Tax=Tribolium TaxID=7069 RepID=A0A139WJ88_TRICA
------FAFSLLNTGAVLFLLVYFV---ITLSDLECDYLNAQ-ECCSKL-NQWS-----L
PKLIAH--GFLSF--LFLIHGHWILALLNLPMAFWMVY-E----LVSVP---S---GNLG
IYDPTEIHNRGQLKKHMRDCMIYLGYYLLFFFAYLYCMIVALLK------
>UniRef90_A0A835LI17 Protein cornichon homolog 1 n=1 Tax=Coptis chinensis TaxID=261450 RepID=A0A835LI17_9MAGN
-----IWIFNFLCVIALLVLNGFQF---ICLSDLESDQSNPY-DTASHV-NACV-----I
PEFVIQ--GTLCV--IFLLMGHWVLLLLSVPLTLYHIR-L----YRGRK----------H
LIDVTEIYR--SLNEDKRDRLVKFGFYAVLFFNCLIRIIQAAVEQ-----
>UniRef90_UPI001FB162BE protein cornichon homolog 4-like n=2 Tax=Impatiens glandulifera TaxID=253017 RepID=UPI001FB16
------WLLFFFILIGLIGLVVFQL---MCFADLEFDYINPY-DSASRI-NKVV-----L
PEFIIQ--GIFCF--LCLVTGHWIMFLLSAPYLYYNVR-L----YTNRK----------H
LVDVTEIFN--LLSWEKKQRLFKLGYLILLLFISLFLLIWNALEDDDHDF
>UniRef90_UPI0012D48ECD protein cornichon n=1 Tax=Contarinia nasturtii TaxID=265458 RepID=UPI0012D48ECD
-----TYIVALISDAFLIFFSIFHV---IAFDELKTDYKNPI-DQCNSL-NPLV-----I
PEYLLH--LFFNV--LFLFAGEWFSLLLNIPLIAYHVF-R----YKNRP---V--MSGPG
LYDPTSIMNADTLSKCQREGWIKLAVYLLSFFYYLYGMISSLIS------
>UniRef90_A0A8C0AZ08 Cornichon family AMPA receptor auxiliary protein 4 n=2 Tax=Neognathae TaxID=8825 RepID=A0A8C0AZ0
------MFLLLKVHLLMMLPSYFLI---ITLSDLECDYINAR-SCCSKL-NKWV-----V
PEVIGH--AVVTV--LMLISLHWFIFLLNLPVATWNIY-R----YIMVP---S---GNMG
VFDPTEIHNRGQLKSHMKEAMIKLGFHLLCFFMYLYS-------------
>UniRef90_A0A2R6R563 Protein cornichon like n=1 Tax=Actinidia chinensis var. chinensis TaxID=1590841 RepID=A0A2R6R563
-----------LMNMALIAFNLYQI---VCLSDLEADYMNPY-ESSSRI-NAVI-----V
PEFVTH--GVFCA--LFLLAGHWIMFLVTLPIAFYNAM-L----YMKRQ----------H
LIDVTEVFR--FLNAEKKYRIIKLAFYLVLFAVVIIRFVISVV-------
>UniRef90_A0A2H9ZWH4 Protein cornichon like 4 n=1 Tax=Apostasia shenzhenica TaxID=1088818 RepID=A0A2H9ZWH4_9ASPA
------------ILIALLLLVIYQL---MSLADLEFDYINPY-DSSSRI-NGVI-----L
PEFALQ--GVLSL--LFLITGHWMMFLFSAPILYYNVR-L----YQQRR----------H
LIDVTEIFN--QLNGEKKRRLIKLIYLVILLFLSLFWMIWSVLEE-----
>UniRef90_A0A8X8XPM1 ER-derived vesicles protein ERV14 n=2 Tax=Salvia splendens TaxID=180675 RepID=A0A8X8XPM1_SALSN
-----AWLLFFFILIALLVMIVFQL---MCLADLEFDYINPY-DSASRI-NKVV-----L
PEFITQ--GVLCF--LFLVTGHWFMSLLCVPYLYYNVK-L----YNQRQ----------H
LVDVTEIFN--LLNWEKKERLFKLGYIILLLFMCLFWMIYNALEDDG---
>UniRef90_UPI001CA87D2E protein cornichon n=3 Tax=Cynipoidea TaxID=40307 RepID=UPI001CA87D2E
--AAFSYIVALICDAVLIFFSILHI---IAFDELKTEYKDPI-EQCNSL-NPLV-----L
PEYGIH--VFVNF--LFLISNEWLSLLLNVPLIAYHIN-R----YRNRP---V--MSRPG
LYDPTNILDATSLSKCQREGWFKLAFYLISFFYYLYGMISSLI-------
>UniRef90_UPI000C20252C protein cornichon isoform X1 n=1 Tax=Onthophagus taurus TaxID=166361 RepID=UPI000C20252C
--SAFAYIIALIVDAFLIFFSLFHV---IAFDELKTDYKNPI-DQCNSL-NPLV-----L
PEYILH--MFFNI--LFAASGEWFSLFLNIPLVAYHIN-R----YRTRP---V--MSGPG
LYDPTNIMNADVLTRCQREGWIKLAFYLLSFFYYLYGYVIAL--------
>UniRef90_A0A2T8JEX3 Protein cornichon homolog 4 n=3 Tax=Panicum hallii TaxID=206008 RepID=A0A2T8JEX3_9POAL
------WLTAFFLVVALIVLVIYQL---MCLADLEFDYINPF-DSSSRI-NKVI-----M
PEFVLQ--ALLSV--LFLLSGHWAMFLLSVPMVYYNYT-L----YQRRQ----------H
LVDVTEIFN--QLGREKKRRLFKIVSLIVLLFLSLFWMIWSVLSEE----
>UniRef90_A0A5D2IEW6 Protein cornichon homolog 4 n=3 Tax=Gossypium tomentosum TaxID=34277 RepID=A0A5D2IEW6_GOSTO
----------------------------MCLADLEFDYINPY-DSSSRI-NKVV-----L
PEFILQ--GILCV--FYLLTGHWVMALLCGPYLYYNVR-L----YTQKK----------H
LVDVTEIFN--MLPREKKQRLFKLGYLVLLLFFSLFWMIWSTLED-----
>UniRef90_UPI001E68E9A4 UDP-glycosyltransferase UGT5-like n=1 Tax=Maniola jurtina TaxID=191418 RepID=UPI001E68E9A4
---AFAYIIALIVDAFLIFFSIFHV---IAFDELKTDYKNPI-DQCNSL-NPLV-----L
PEYLLH--VIVNI--LFLLSGEWFSLLINVPLILYHIH-R----YRNRP---V--MSGPG
LYDPTSIMNADVLTVCQREGWIKLAFYLLSFFLYLYGMIVVLIATVS---
>UniRef90_A0A6A3AAV7 Protein cornichon-like protein 1 n=1 Tax=Hibiscus syriacus TaxID=106335 RepID=A0A6A3AAV7_HIBSY
------WVLCFFINIALLASSFYQL---LSLSDLEADHLNPF-EATTRI-NSIV-----L
PDFLLQ--AFLCL--SFLLTWHWFMFLFTLPITAYHLM-L----YLNRK----------H
LLDVTEIFR--DLNTEKKYRFVKLAVYLLLFTVVLFRLVIS---------
>UniRef90_A0A6P8LIB2 Protein cornichon isoform X1 n=5 Tax=Bombus TaxID=28641 RepID=A0A6P8LIB2_BOMIM
--AAFSYIVALIVDAILIIFAIFHV---IAFDELKTGYKNPI-EQCNSL-NSLV-----I
PEYGLH--VLINI--LFLISSQWLSLLLNMPLIIYHLW-Q----YYHRP---I--MSKPG
LYDPTSIMSAQALKIHQREGWSKLTFYLLSFFYYLYGMISSLI-------
>UniRef90_A0A6J5VLG6 Cornichon family protein n=4 Tax=Prunus TaxID=3754 RepID=A0A6J5VLG6_PRUAR
AWDLIYWLICFCIDLALFASSLYQY---VMLTDLEADYINPY-ELSSRI-NQLV-----V
PEFVVH--IVFCA--LFLLTQHWFMFLITVPITCYIVM-L----FVKQQ----------H
LIDVTEVFR--VLNTEKKCRLVKLGFYFSLLAIIIVRLAIS---------
>UniRef90_UPI001CC6DB93 protein cornichon homolog 1-like n=2 Tax=Proteaceae TaxID=4328 RepID=UPI001CC6DB93
-----LWLISFFVSMALLAVVIYQL---ICLSDLEFDCINPY-DSSSRI-NAVV-----I
PEFIVQ--GTLCA--LYLVTWHWFMFLITAPVMYYHLR-L----YMKRQ----------H
FIDVTEIFR--LLNGEKKHRMVKLAFYLLLFFSVVYRLVATAVISLFD--
>UniRef90_A0A8I6A331 Cornichon family AMPA receptor auxiliary protein 4 n=1 Tax=Rattus norvegicus TaxID=10116 RepID=A
----------------------------ITLSDLECDYINAR-SCCSKL-NKWV-----I
PELVGH--TFVTV--LMLVSLHWVIFLLNLPVATWNIY-R----FIMVP---S---GNMG
VFDPTEIHNRGQLKSHMKEAMIKLGFYLLCFFMYLYSMILALI-------
>UniRef90_A0A6J0C0J2 Protein cornichon n=2 Tax=Tenthredinoidea TaxID=85772 RepID=A0A6J0C0J2_NEOLC
--AAFSYIVALIIDAFLIFFSIFHV---IAFDELKTEYKNPI-DQCNSL-NPLV-----V
PEYLLH--VFFNV--LFLIAGEWFSLILNLPLLVYHFL-R----FRNRP---V--MSELG
LYDPTTIMNASDLTRCQREGWVKLAFYLLSFFYYLYGMISSLI-------
>UniRef90_A0A2G5DYD5 Cornichon family protein n=1 Tax=Aquilegia coerulea TaxID=218851 RepID=A0A2G5DYD5_AQUCA
----------------------------GCLADLEGDHINSF-ESSASI-NACV-----I
PEFVIQ--GTLSV--IFLLTWHWFMFLLSVPISYYHIR-L----YMAKR----------H
LIDVTEIFT--SLDRDKKYLLVKLGFYLVIFFMVIYRLVET---------
>UniRef90_A0A4U1F050 Cornichon family AMPA receptor auxiliary protein 4 n=9 Tax=Laurasiatheria TaxID=314145 RepID=A0A
----------------------------ITLSDLECDYINAR-SCCSKL-NKWV-----I
PELVGH--TIVTV--LMLISLHWFIFLLNLPVATWNIY-R----FVMVP---S---GNMG
VFDPTEIHNRGQLKSHMKEAMIKLGFHLLCFFMYLYR-------------
>UniRef90_A0A833S506 Protein cornichon n=14 Tax=Apoidea TaxID=34735 RepID=A0A833S506_9HYME
--AAFSYIVALIIDAFLIIFAIFHV---IAFDELKTGYKNPI-EQCNSL-NSLV-----I
PEYGLH--ILINI--LFLISSQWFSLLLNIPLIMYHLW-Q----YYHRP---I--MSKPG
LYDPTSIMSAQALKIHQREGWSKLTFYLLSFFYYLYGMISSLI-------
>UniRef90_D6WLE9 Cornichon n=3 Tax=Cucujiformia TaxID=41088 RepID=D6WLE9_TRICA
---AFSYIIALIVDAFLIFFSLFHV---IAFDELKTDYKNPI-DQCNSL-NPLV-----V
PEYLLH--IFFNV--LFVAAGEWFSLLLNIPLIIYHIN-R----YRTRP---V--MSGLG
IYDPTSIMNADVLTRCQREGWIKLAFYLLSFFYYLYGMIYCLIS------
>UniRef90_A0A833QHF6 Cornichon family protein n=1 Tax=Carex littledalei TaxID=544730 RepID=A0A833QHF6_9POAL
------WLVCFFLLIGLISLVIFQV---MCLADLEFDYINPY-DTASRI-NKVM-----I
PEFILQ--GTLSL--LLLFTGHWIMFLLSLPFVYYNYT-L----YQKRQ----------H
LIDVTEIFN--HVYREKKQRLIKLGCLVVFLFLSLFWMIWSVL-------
>UniRef90_UPI000B8D08C6 protein cornichon homolog 1 isoform X1 n=1 Tax=Carica papaya TaxID=3649 RepID=UPI000B8D08C6
-----LWVFSFFVNLALLASTFYQL---ICLTDLEADFMNPF-ETSSRV-NGLI-----I
PEFILQ--GVLSG--LYLVTWHWFMFLFAVPLTCYHAM-L----YKKQK----------H
LIDVTEVFR--NLNFEKKLRFIKLGFYLILFVVVIFRILAA---------
>UniRef90_A0A834WJ29 Protein cornichon-like protein 1-like isoform X1 n=1 Tax=Senna tora TaxID=362788 RepID=A0A834WJ2
-----WLIICFPLNVALLASTFYQL---LILTDLEADYVNPY-EAASRI-NFFV-----A
PEYIAQ--GALCA--LFLLTGHWFMFLLTVPVAGYHVM-L----YLKQQ----------H
LLDVTEAFR--VLNAEKKYRIAKLAFYLLALIVIVFRNF-----------
>UniRef90_A0A6P6APD3 Protein cornichon homolog 1 isoform X1 n=2 Tax=Durio zibethinus TaxID=66656 RepID=A0A6P6APD3_DUR
-----------------VSSSFYQL---LSLSDLESDHLNPF-EASTRI-NSVV-----I
PEFLLQ--GFLCA--LFLLTWHWFMFLLAVPLTVFHLM-L----YLNRK----------H
LLDVTEIFR--DLNNEKKYRFVKLGIYLLLFTLVLFRLLSA---------
>UniRef90_A0A8J5AI72 Cornichon n=10 Tax=Nematocera TaxID=7148 RepID=A0A8J5AI72_9DIPT
-----SYIIALIADAFLIFFSIFHV---IAFDELKTDYKNPI-DQCNSL-NPLV-----L
PEYALH--LLFNL--FFLFAGEWFSLMLNVPLIAYHVW-R----YKNRP---V--MSGPG
LYDPTSIMNADTLSTCQREGWIKLAVYLLSFFYYLYGMIYSLIS------
>UniRef90_UPI000C6EDA00 protein cornichon-like n=1 Tax=Centruroides sculpturatus TaxID=218467 RepID=UPI000C6EDA00
--AAFCYIVAIILTAFLIFFAVFHV---IAFDELKSDYKNPI-DQCNSL-NPLV-----L
PEYFIH--ILFNV--LFLFAGEFFTLLINLPLIAYHIN-R----YRTRP---V--MSGPG
LYDPTTIMNADQLSRAMKEGWIKLGFYLLSFFYYLYGMVYTLI-------
>UniRef90_A0A7I8K3S8 Uncharacterized protein n=1 Tax=Spirodela intermedia TaxID=51605 RepID=A0A7I8K3S8_SPIIN
------WLIAFFVLLGLLGLLVFQL---MCLADLEFDYVNPY-DSASRI-NTVV-----V
PEFVLQ--GILSL--LFLLTGHWAMCLLTLPFLYYNGR-L----YQQRR----------H
LVDVTEIFR--LLNQEKKRRLIKLIGLVILLFLTLFWMIWSMLE------
>UniRef90_A0A816TXB5 (rape) hypothetical protein n=3 Tax=Brassica TaxID=3705 RepID=A0A816TXB5_BRANA
-----------------------QV---ICLTDLEADYLNPF-ETSSRI-NRLI-----L
PEFILQ--GSLCL--LFLITWHWVFFLVALPVTCYHAM-L----YKERR----------H
LIDVTEVFR--GISFEKKLRFTKLGFYIFLFIMVVFRPRLLDFVSS----
>UniRef90_A0A8J2WNT0 Protein cornichon n=1 Tax=Daphnia galeata TaxID=27404 RepID=A0A8J2WNT0_9CRUS
----------------------RRI---IAFDELKTDYKNPI-DQCSSL-NPLV-----L
PEYFIH--IFFNL--MFLIAGEWFTLMFNIPLIAYHIH-R----YLNRP---V--MSGAG
LYDPTNIMNQDVLNKCQREGWIKLAFYLLSFFFYLYGMIRSLIS------
>UniRef90_A0A8J5K8P6 Uncharacterized protein n=1 Tax=Zingiber officinale TaxID=94328 RepID=A0A8J5K8P6_ZINOF
------------VILVNCLHCVLQL---MCLADLEFDYINPY-DSASRI-NKVI-----Y
PEFGLQ--AALCL--LFLLSGNWWMILLSAPYLYYNVR-L----YQRRR----------H
LIDVTEIFN--QLNQEKKIRLFKLVNLVILLFLSLFWMIYSIIED-----
>UniRef90_UPI001D06E701 protein cornichon n=1 Tax=Chrysoperla carnea TaxID=189513 RepID=UPI001D06E701
----CSYIIALIADAFLIFFAIFHV---IAIDELKTDYKNPI-DQCNSM-NPLV-----L
PEYLLH--FIFNI--LFLIAGEWVSLCLNIPLLAYHIN-R----YRTRP---V--MTGPG
LYDPTSIMNADILTRCQREGWVKLAFYLLSFFYYLYGMISSLIS------
>UniRef90_UPI001C4F9989 protein cornichon homolog 1-like n=2 Tax=Proteaceae TaxID=4328 RepID=UPI001C4F9989
------WLISFFVSIALLAVVIYQL---ICLSDLEFDCINPY-DSSSRI-NAVV-----I
PEFIAQ--GTLCA--LYLLTWHWFLFLITAPVMYYHIR-L----YMRRK----------H
FIDVTEIFR--LLNGEKKHRMVKLAFYLLLFFVVIYRLVATAVM------
>UniRef90_A0A833RMW6 Protein cornichon 1-like protein n=1 Tax=Carex littledalei TaxID=544730 RepID=A0A833RMW6_9POAL
-----LWLFAFVSVISLIGLSLYQL---ITLSDLEFDYINPF-DSSNRI-NAVV-----L
PEFILQ--AVLCA--SFLLTWHWFSFLITLPVTCYHLK-L----YMKRK----------H
LVDVTEIFR--SLHWEKKYRIIKLAFYVTIFVIVIYRLVLTAVTL-----
>UniRef90_A0A817B3X6 Cornichon n=1 Tax=Rotaria sp. Silwood2 TaxID=2762512 RepID=A0A817B3X6_9BILA
----LAYIIALILTALLIFFAIWHI---IAFDELKNDHKNPI-EQCKSL-NPLI-----I
PEYATH--IFMNI--LFLLGGEWLTLFFNIPLISYHMN-K----FRTRP---I--MSGLG
IYDPTTIMNAQVLSVAQREGWIKLGFYMITFFYYLYCMIAELIRE-----
>UniRef90_UPI00053FFCA2 protein cornichon homolog 1 isoform X1 n=1 Tax=Beta vulgaris subsp. vulgaris TaxID=3555 RepID
-----LWLIALISNIGLLVLLIYQM---ICLSDLEADYMNPY-ESSTNI-NSMI-----L
PEFGLQ--AAFCA--LFLLTGHWLMFLVTLPVAIYHAR-L----FTRGE----------H
LVDVTEIFR--ALSLEKKYRFVKLVLYLLFFFLVIFRFP-----------
>UniRef90_UPI001F4F7621 protein cornichon n=1 Tax=Schistocerca americana TaxID=7009 RepID=UPI001F4F7621
---ALTYIIALIIDALLIFSAIFHV---IAFDELKTDYKNPI-DQCNNL-NPLV-----L
PEYLVH--LFFNI--LFLTAGEWFSLCLNIPLIAYHFH-R----YRTRP---V--MSGPG
LYDPTSIMNADVLNRCQKEGWIKLAFYLLSFFYYLYGMIYSLIS------
>UniRef90_UPI00090122DF protein cornichon homolog 1 isoform X2 n=2 Tax=Ipomoea TaxID=4119 RepID=UPI00090122DF
-----------LLNIALIALILYQI---VCLSDLEADYMNPY-ESSSRI-NNVI-----L
KEFVLQ--GAFCI--LFLVTGHWFLFLLTVLPSYYNVK-K----FLSRQ----------H
LIDVTEVFR--VIDFEKKLRIAKLAFYLIFFIIVLVRLVISVIR------
>UniRef90_A0A2C9KM98 Protein cornichon n=5 Tax=Euthyneura TaxID=216307 RepID=A0A2C9KM98_BIOGL
--AAFCYILALILTAVLIFFVIFHI---IAFDELKTDYKNPI-DQCNSL-NPLV-----I
PEYAIH--MLFTL--LFLIAAQFGTVLFNLPLIVYHIR-R----YMNRP---V--MSGLG
LYDPTSIMNADELGRAQKEGWVKLGFYLISFFYYLYSMIYVLVS------
>UniRef90_A0A7M7Q4G1 Cornichon n=2 Tax=Chalcidoidea TaxID=7422 RepID=A0A7M7Q4G1_NASVI
---AFSYIVALIVDAFLIFFAIFHV---IAFDELKTEFKDPI-DQCNSL-NPLV-----L
PEYGLH--ILINF--LFLISGQWLSLFLNIPLIAYHIN-R----YRTRP---V--MTGPG
LYDPTSIMNMNDLNKCQREGWVKLAFYLMSFFYYLYGMISSLI-------
>UniRef90_A0A5C7IMR4 Cornichon family protein n=1 Tax=Acer yangbiense TaxID=1000413 RepID=A0A5C7IMR4_9ROSI
------WVLMFLMNLALIVSSFYQL---LCLVDLEDDHLNPF-EASSHI-NFWV-----V
PEFLLQ--GLLCL--LLLVTGHWFTFLAVLPLTCYNVF-L----YMKRQ----------H
LIDVTEVFR--AIKVEKRIRFVKLGFYVLFFVMVVFRLTLSSFEALAGDD
>UniRef90_A0A034W1T8 Protein cornichon n=11 Tax=Endopterygota TaxID=33392 RepID=A0A034W1T8_BACDO
---AFTYIVALIGDAFLIFFAIFHV---IAFDELKTDYKNPI-DQCNSL-NPLV-----L
PEYLLH--IFLNL--LFLLCGEWFSLCINIPLIAYHIW-R----YKNRP---I--MTGAG
LYDPTTVLSTDNLTKNMREGWIKLAIYLISFFYYIYGMVYALIS------
>UniRef90_S0F347 ER-derived vesicles protein ERV14 n=1 Tax=Chondrus crispus TaxID=2769 RepID=S0F347_CHOCR
----------------LLFCAVYAL---ILFSDLTADHINPV-ELCELI-NRLV-----L
PEYLGH--VALTA--VLLLKGLLIPAVLNLPLILFHTW-R----YRERK----------H
LLDNTSIFN--DVEKERPICVAKLAHHLLMFFIYLYFFIIALAA------
>UniRef90_A0A7R9BFG9 Protein cornichon n=1 Tax=Notodromas monacha TaxID=399045 RepID=A0A7R9BFG9_9CRUS
---AFSYMIALIVDAFLIFFAIFHI---IAFDELKTDYKNPI-DQCNSL-NPLV-----L
PEYLMH--MAFNL--LLLISGEWVTVLINAPLIAYHVL-R----YKNRP---M--MSSPG
LYDPTSIMNADTLSKCQREGWIKLGFYVFSFFFYLY--------------
>UniRef90_A0A7R9QVA1 Protein cornichon n=2 Tax=Oppiidae TaxID=229795 RepID=A0A7R9QVA1_9ACAR
---AFSYISGLILDAFLIFFAVFHV---IAFDELKTDFKNPI-DQCNTL-NPLV-----L
PEYGVH--LAFNV--LFLIAGEWLTLLLNAPLIAYHIY-R----YKTRP---I--MSGPG
LYDPTTIMNADQLSRAMREGWIKLGFYLLSFFYYLYGMIYSLIQ------
>UniRef90_A0A2J6M2J2 Cornichon family protein n=1 Tax=Lactuca sativa TaxID=4236 RepID=A0A2J6M2J2_LACSA
------------------------L---ICFADLEFDYINPY-DSASRI-NNVI-----I
PEFITQ--GVLCL--LYLVTGHWMMFILAVPYLYYNIR-L----YARRQ----------H
LVDVTEIFN--QLNGEKKQRLFKLGHLVFLLFITLFWMIYNA--------
>UniRef90_UPI00083BBFDC protein cornichon homolog 4 n=1 Tax=Nicrophorus vespilloides TaxID=110193 RepID=UPI00083BBFDC
-----LFAFSLIVSGLILFLQIYYV---IILTDLESDYLNAQ-ECCSKL-NVWV-----K
PKLGIH--LFLTF--LLLIHGHWILSLINLPIAAWMLY-D----IIKTP---C---GNMG
VYDPTEIHSRGQLKRHLRDCMIFIGYYMIFFFGYLYCMIVSLLE------
>UniRef90_A0A6A1UZ12 Protein cornichon 1 n=1 Tax=Morella rubra TaxID=262757 RepID=A0A6A1UZ12_9ROSI
------------IILALVASTFYQI---VILTDLESDYINIY-DTASRI-NRII-----V
PEFAVQ--GVLCA--FFLVTWHWLMFLITVPLTCYNVM-L----FWKRQ----------H
LFDVTEAFR--FLNAEKKLRFVKLGFYLVVFAIITFRLVLSA--------
>UniRef90_A0A9E7IB17 Protein cornichon n=1 Tax=Musa troglodytarum TaxID=320322 RepID=A0A9E7IB17_9LILI
-----------------------------CLADLEFDYINPY-DLASRI-NKVI-----Y
PEFALQ--GVLGL--LFLLTGNWLTFMFCVPILYYNVR-L----YQRQQ----------H
LVDVTEIFN--HLNREKKRRLFKLINLVILLFLCLIWMIYSVL-------
>UniRef90_A0A6P5RDV1 Protein cornichon homolog 1 isoform X2 n=4 Tax=Prunus TaxID=3754 RepID=A0A6P5RDV1_PRUAV
AWDLIYWLICFCIDLALFASSLYQY---VMLTDLEADYINPY-ELSSRI-NQLV-----V
PEFVVH--IVFCA--LFLLTQHWFMFLITVPITCYIVM-L----FVKQQ----------H
LIDVTEVFR--VLNTEKKCRLVKLGFYFSLLAIIIVRITIA---------
>UniRef90_UPI00073D87EC protein cornichon n=3 Tax=Polistes TaxID=7456 RepID=UPI00073D87EC
--AAFSYILALIVDAILIFFVIFHV---IAFDELQSGQKNPI-DQCNSL-NPLV-----L
PEYALH--VLINF--FFLISEQWFTLCLNIPLIAYHVW-R----YSNRP---V--MTGPG
LYDPTSILNAYDLAMFQREGWVKLAFYLLSFFFYLYGMISSLI-------
>UniRef90_A0A1S3B5Z0 Protein cornichon homolog 1 isoform X1 n=4 Tax=Cucurbitaceae TaxID=3650 RepID=A0A1S3B5Z0_CUCME
AWNLIFWFISFCFNIALLVLNFYQL---LVLTDLEADYLNIY-DSSSRI-NKLV-----L
PEFLVQ--GVFCS--LFLFTGHWFMFLITVPVTCYHIN-L----FLKRE----------H
LIDVTEVFR--ALKREKYFRLAKLIFYLLLFLIVIFRIIMVA--------
>UniRef90_UPI001F5DCC2D protein cornichon homolog 4-like n=1 Tax=Lolium rigidum TaxID=89674 RepID=UPI001F5DCC2D
------WLAAFFLVVTLIVLVIFQL---MCLADLEFDYINPF-DSSSRI-NKVV-----M
PEFIVQ--ALLSV--LFLITGHWAMFLLSAPMVYYNYT-L----YERRQ----------H
LVDVTEIFN--HLAREKKRRLFKIGALVILLFLSLFWMIWSVLLDEDD--
>UniRef90_A0A6M2DUL9 Putative er vesicle integral membrane protein involved in establishing cell polarity n=3 Tax=Pul
---AFSYIIALIVDAFLIFFSIFHV---IAFDELKTDYKNPI-DQCNSL-NPLV-----L
PEYLMH--VFFNI--LFLFAGEWFSLCLNLPLIAYHIY-R----YKTRP---V--MSGPG
LYDPTSIMNADMLNRCQREGWIKLAVYLLSFFYYLYGMIISLI-------
>UniRef90_UPI0009E5D9E6 protein cornichon homolog 4-like n=1 Tax=Phalaenopsis equestris TaxID=78828 RepID=UPI0009E5D9
-----GWLFGFFILIGLLLLVIYQL---VSLADLEFDYINPY-DLSSRI-NAVI-----L
PEFVLQ--GTLCL--LYLFSGQWMLFLFSAPMLIYNVR-L----YQQKK----------H
LLDVTEIFN--QLNVEKKRRLVKLIYLVILLFLSLFWMVLTLLD------
>UniRef90_A0A3Q7GLY1 Cornichon family protein n=12 Tax=Solanaceae TaxID=4070 RepID=A0A3Q7GLY1_SOLLC
-----SWLFSFFLLVAVLGTILYQL---MCLADLEYDYVNPY-DSASRI-NRVV-----V
PEFALQ--GALCF--LHLVTGHWLMFLICLPYLYYNIK-V----YTDRC----------H
LVDVTEIFN--QLPWDKKVRLYKLGYLVILLAFSIFWMVWSIV-------
>UniRef90_UPI00230238C8 protein cornichon homolog 4 isoform X3 n=1 Tax=Hemicordylus capensis TaxID=884348 RepID=UPI00
----------------------------ITLSDLECDYINAR-SCCSKL-NKWV-----I
PELIGH--TIVTV--LMLISLHWFIFLLNLPVATWNVY-R----YIMVP---S---GNMG
VFDPTEIHNRGQLKSHMKEAMIKLGFHLLCFFMYLYSF------------
>UniRef90_A0A426Z8T4 Uncharacterized protein n=1 Tax=Ensete ventricosum TaxID=4639 RepID=A0A426Z8T4_ENSVE
------WLLAFAAAIALIGFSAYQL---ICLSDLEFDYINPY-DLSSRI-NAVV-----V
PEFMVQ--GTLCI--LFLLTWHWFPFLLMAPISYYHTK-L----YMKRK----------H
LIDVTEIFR--LLNEEKKYRIIKLAFYCSIFIIVIYRYAG----------
>UniRef90_A0A4D5RFT6 Putative er vesicle integral membrane protein involved in establishing cell polarity n=3 Tax=Ixo
---AFCYIVALILTAFLIFMAVFHV---IAFDELKTNYKNPI-EQCDSL-NPLV-----L
PEYLIH--LLYNV--LFLFSGEFFTLLINLPLIAYHIN-R----YRTRP---V--MSVPG
LYDPTSIMNAGQLSRAMKEGWVKLGFYLLSFFYYLYGMIHSLIS------
>UniRef90_A0A0T6B2P7 Cornichon n=10 Tax=Polyphaga TaxID=41084 RepID=A0A0T6B2P7_9SCAR
---ALSYIIALIVDAFLIFFSLFHV---IAFDELKTDYKNPI-DQCNSL-NPLV-----L
PEYILH--LFFNL--LFAAAGEWFALFINIPLIAYHIN-R----YRTRP---V--MSGPG
LYDPTSIMNADVLTRCQREGWIKLAFYLLSFFYYLYGYVIAL--------
>UniRef90_UPI0006269777 protein cornichon n=1 Tax=Orussus abietinus TaxID=222816 RepID=UPI0006269777
--AAFSYIAALIIDAFLIFFSIFQI---ICFDELKTEYKDPI-DQCNSL-NPLV-----L
PEYGLH--IFFNI--LFLISGEWLSLCLNIPLIAYHIN-R----YLNRP---V--MTSAG
LYDPTSIMNANDLTKCYREGWVKLAFYLLSFFYYLYGMITSLI-------
>UniRef90_A0A835TXQ0 CNIH4 n=11 Tax=Neognathae TaxID=8825 RepID=A0A835TXQ0_9PASS
----------------------------ITLSDLECDYINAR-SCCSKL-NKWV-----V
PEVIGH--AVVTV--LMLISLHWFIFLLNLPVATWNIY-R----YIMVP---S---GNMG
VFDPTEIHNRGQLKSHMKEAMIKLGFHLLCFFMYLYS-------------
>UniRef90_A0A200QBJ2 Cornichon n=1 Tax=Macleaya cordata TaxID=56857 RepID=A0A200QBJ2_9MAGN
------WLLSFAFTIALIAANLYQI---ICLSDLEFDYINPY-DSSSRI-NGIV-----V
KEFLVQ--GALCV--LYLLTWHWFMFLISAPVTYYHLK-L----YMERK----------H
LVDVTEIFS--LLNGEKKYRYVKLGFYLFLFCVVIFRLVRVAVLAVLAE-
>UniRef90_UPI001CB8F793 protein cornichon homolog 4-like n=1 Tax=Erigeron canadensis TaxID=72917 RepID=UPI001CB8F793
------WLLFFFVLIALLIMVVYQL---MCFADLEFDYINPY-DSASRI-NFVI-----L
PEFITQ--GVLCL--IYLLTGHWVMFLLGLPYLYYNVR-L----YTRKQ----------H
LVDVTEIFN--QLNWAKKERLFKLGYLIFLLFITLFWMIYSAL-------
>UniRef90_A0A445AIC2 Protein cornichon homolog 1 n=5 Tax=Arachis TaxID=3817 RepID=A0A445AIC2_ARAHY
----------FPSSIALLATTFYQV---LILSDLEADYINPF-DAASRI-NYFI-----L
PEYIGQ--GALCV--LCLVTGHWFMFLLSLPVTCYHIM-R----YVKRE----------H
LIDVTEVFR--GLNAERKFRLAKLVMYLILLIVVIFRILAA---------
>UniRef90_A0A5E4M3N4 Cornichon n=2 Tax=Cinara cedri TaxID=506608 RepID=A0A5E4M3N4_9HEMI
---ACTYIVAMITDAFLLFFTVFHV---ITFDELKNDNKNPI-DQCNSL-NPLV-----I
PEYILH--FLSNL--LFFFGSQWLSFAINVPLMAYHIL-K----YQNRP---L--MSGFG
LYDPTTIMHADKLNKYKREGWIKLGFYLFSFFYHLYGMIQSLI-------
>UniRef90_A0A6J2YGH4 Protein cornichon isoform X1 n=2 Tax=Sitophilus oryzae TaxID=7048 RepID=A0A6J2YGH4_SITOR
---AFSYIIALIVDAFLIFFSLFHV---IAFDELKTDYKNPV-EQCNSL-NPLV-----L
PEYILH--IVFNV--LFAASGEWLSLFFNLPLIAYHIN-R----YRTRP---V--MSGYG
IYDPTSIMNADQLTRCQREGWIKLAFYLLSFFYYLYGYVIALERE-----
>UniRef90_A0A6P8DSQ6 Protein cornichon homolog 1 isoform X2 n=1 Tax=Punica granatum TaxID=22663 RepID=A0A6P8DSQ6_PUNG
-------VTFLIINILLFASTFYQV---LILSDLEADYVNMY-EAASQI-NRWI-----L
PEFVLQ--GVLTL--LLLVTGHWIMFLISVPLTCYHVM-L----YIKKR----------H
LIDVTEIFR--VIGAEKKYRLVKLGLLSILFLCVIFRFLVL---------
>UniRef90_A0A7J0F4N4 Cornichon family protein n=1 Tax=Actinidia rufa TaxID=165716 RepID=A0A7J0F4N4_9ERIC
------------MNMALIAFNLYQI---VCLSDLEADYMNPY-ESSSRI-NAVI-----V
PEFVTH--GVFCA--LFLLAGHWIMFLVTLPIAFYNAM-L----YTKRQ----------H
LIDVTEVFR--FLNAEKKYRIIKLAFYLVLFAVVIIRIFS----------
>UniRef90_A0A6P8HEE5 Protein cornichon homolog 4-like n=1 Tax=Actinia tenebrosa TaxID=6105 RepID=A0A6P8HEE5_ACTTE
---AGLYIFGLLDGAALLFLTVFFI---INLSDLECDYINAR-TCCDRL-NIWV-----I
PELIAH--GLITM--LLLGYFQWIFFLLNLPLMVWNFY-R----FINKP---P---GNLG
LYDPAEIHNRSQLKGFLKESMIKLAFHLIFFFLYLYSMISALLADSDE--
>UniRef90_A0A814SG96 Cornichon-like protein n=2 Tax=Adineta steineri TaxID=433720 RepID=A0A814SG96_9BILA
---AFAYLAALILTALLIFFAIWHI---IAFDELKNDHKNPI-EQCKSL-NPLI-----I
PEYGTH--IFINI--LFLLGSEWLTLFFNMPLIAYHIN-K----FRTRS---I--MSGLG
IYDPTSIMNAHTLNSAQREGWIKLGFYMITFFYYLYGMIAELIR------
>UniRef90_A0A0E0PT66 Uncharacterized protein n=3 Tax=Oryza TaxID=4527 RepID=A0A0E0PT66_ORYRU
------WLTAFFLVVALIVLVIYQL---MCLADLEFDYINPF-DSSSRI-NKVV-----I
PEFVLQ--AALSV--LFLLSGHWAMFLLSAPMVYYNYT-L----YQRRQ----------H
LVDVTEIFN--HLGREKKRRLFKIVGLIILLFLSL---------------
>UniRef90_A0A1D1XI01 Protein cornichon 4 n=1 Tax=Anthurium amnicola TaxID=1678845 RepID=A0A1D1XI01_9ARAE
-------LAAFFMLFGLLGLLVFQL---MCLADLEFDYINPF-DSASRI-NGVI-----M
PEFVLQ--GLLSV--LFLLTGHWLMFLFCVPTLYYNVI-L----YQRRQ----------H
LVDVTEIFN--LLNREKKRRLIKLIGFIILLFLSLFWMIFSVL-------
>UniRef90_A0A1R3GH76 Cornichon n=2 Tax=Corchorus TaxID=93758 RepID=A0A1R3GH76_COCAP
------------------------L---ISLSDLEVDHLNPF-EASSQI-NWAV-----L
PEFLLQ--GFLCA--LFLLTGHWLMFLMAAPLTAYHVM-L----YLKRK----------H
LIDVTEIFR--DINFEKKYRFVKLGIYLLFFTICLVRLVISTFSA-----
>UniRef90_A0A4Y7KYB9 Uncharacterized protein n=4 Tax=Papaver somniferum TaxID=3469 RepID=A0A4Y7KYB9_PAPSO
----------------------------ICLSDLEFDYINPY-DSSSRI-NGMV-----I
KEFVAQ--GVLCA--IYLLTWHWFMFLISAPVTYYHLK-L----YMERR----------H
LIDVTEIFR--LLNGEKKYRYVKLGFYLSLFCIVIFRLVRAAV-------
>UniRef90_A0A813TLM1 Cornichon n=1 Tax=Brachionus calyciflorus TaxID=104777 RepID=A0A813TLM1_9BILA
-----IFVLVLILDLILMFITVYFI---ITLSDLECDYINAL-TCCQKL-NKYV-----L
PELILK--LIPSV--IFLFSGYWVLVLLNAPFDAWYIL-R----IVKKP---S---SYVG
FYDPAEIHNRGELKVHIRNSMIKLGQHLLFFFVYLYYLIVTLI-------
>UniRef90_UPI0008403A56 protein cornichon n=1 Tax=Ceratina calcarata TaxID=156304 RepID=UPI0008403A56
--AAFSYIIALIIDAFLIFFVSFHV---IAFDELKTGYKNPI-ELCNSL-NLLV-----I
PEYGLH--ITINV--LFLISGQWFSLLLNMPLIIYHLW-Q----YYHRP---V--MSKPG
LYDPTSIMGAHVLQFYYREGWYKLSFYLLSFFYYLYGMISS---------
>UniRef90_A0A336MAR6 CSON012972 protein n=1 Tax=Culicoides sonorensis TaxID=179676 RepID=A0A336MAR6_CULSO
---AFSYIIALIGDAFLIFFSIFHV---IAFDELKTDYKNPI-EQCSSL-NPLV-----L
PEYFIH--ILFNL--LFLFAGEWFSLLLNAPLIAYHVY-R----YIHRP---V--ISGPG
LYDPTSIMNADNLNYCQRESWIKLAVYLLCFFYYLYGMIYSLIS------
>UniRef90_A0A5N5P226 Cornichon family protein n=1 Tax=Salix brachista TaxID=2182728 RepID=A0A5N5P226_9ROSI
----------------------------MALADLEFDYINPY-DSSSRI-NKVI-----L
PEYITE--GVLCL--FFLITGHWCMSLLCIPYLYYNVR-L----YTQRQ----------H
LVDVTEIFN--MLSWEKKQRLFKLGYLIVLLFLSIFWMILAALEDSD---
>UniRef90_UPI000C253D52 protein cornichon homolog 4 n=1 Tax=Leptinotarsa decemlineata TaxID=7539 RepID=UPI000C253D52
-----LFCFSLLDTGAILFLLVYFV---ITLSDLECDYLNAQ-ECCSRL-NQWV-----L
PKLSCH--ALLSF--LFLIHGHWILTIFNLPMVAWMAY-E----IFTVP---K---GNLG
VYDPTEIHNSGRLKKHMRDCMIYLGYYLIFFFAYLYCLITSLL-------
>UniRef90_A0A3Q2NUA8 Cornichon family AMPA receptor auxiliary protein 4 n=1 Tax=Fundulus heteroclitus TaxID=8078 RepI
----------------------------ITLSDLECDYINAR-ACCSKL-NKWV-----I
PEMVGQ--CLSMM--LMLVSMHWFIFVLNMPVAAWNIY-R----YVKIP---M---GNMG
VFDPTEIHNRGLLKSYMKEAMIKLGYHLLCFFIYLYSLILALI-------
>UniRef90_A0A3M6TEP5 Cornichon n=2 Tax=Pocilloporidae TaxID=46729 RepID=A0A3M6TEP5_POCDA
---AALYIFGLIDGAALLFLTVYFI---INLSDLECDYINAT-TCCRRL-NMWI-----L
PEIVAH--GVITV--LLLVHFQWIFFLFNAPLLGWLVY-R----FVNKP---T---GNVG
VYDPAEIHNRHELKGFIKEAMIKLGFHLLFFFLYLYSMISALLNE-----
>UniRef90_UPI0008740EDF protein cornichon homolog 4 isoform X2 n=1 Tax=Lates calcarifer TaxID=8187 RepID=UPI0008740ED
-----------------------------LQHRQECDYINAR-ACCSKL-NKWV-----I
PEMVGQ--CLSTM--LMLVSMHWFIFVLNLPVAAWNIY-R----HMKVP---M---GNMG
VFDPTEIHNRGQLKSHMKEAMIKLGYHLLCFFIYLYSMILALI-------
>UniRef90_A0A1U8ALF8 Protein cornichon homolog 4-like n=1 Tax=Nelumbo nucifera TaxID=4432 RepID=A0A1U8ALF8_NELNU
------WLLSFFILIALIGIIIFQL---MCLADLEFDYINPY-DSARRI-NSVV-----L
PEFGTL--GALCF--LFLISGHWFMFILCLPYLYYNAR-M----YMRRQ----------H
LVDVTEIFN--MLNWEKKQRLVKLVYLIVLVFFTIFWMIWSVLDE-----
>UniRef90_A0A1Q3AWW7 Cornichon domain-containing protein n=1 Tax=Cephalotus follicularis TaxID=3775 RepID=A0A1Q3AWW7_
------WLLTFFILISLIGVVAFQL---VCLTDLEFDYINPY-DLAVRF-NKIV-----L
PEFVTQ--GVLCI--VFLLTGHWFMFLLSLPYLWYNVR-L----YMQKK----------H
SVDVTEIYN--QLHWEKKQRLIKLGYLIVTLVMCLFWLLWT---------
>UniRef90_A0A8R1VZ85 Protein cornichon n=8 Tax=Aphidinae TaxID=133076 RepID=A0A8R1VZ85_ACYPI
----FTYIVAMISDAFLIFFSIFHV---IAFDELKTDSKNPI-DQCNSL-NPLV-----I
PEYLIH--FFFNL--LFLFGGQWISFAINIPLMAYHIK-R----YQSRP---V--MSGFG
LYDPTSIMNADKLYKYQREGWIKLSFYLFSFFYYLYGMIRALI-------
>UniRef90_A0A1S3B4V0 Protein cornichon homolog 1 isoform X2 n=10 Tax=Cucurbitaceae TaxID=3650 RepID=A0A1S3B4V0_CUCME
AWNLIFWFISFCFNIALLVLNFYQL---LVLTDLEADYLNIY-DSSSRI-NKLV-----L
PEFLVQ--GVFCS--LFLFTGHWFMFLITVPVTCYHIN-L----FLKRE----------H
LIDVTEVFR--ALKREKYFRLAKLIFYLLLFLIVIFRLTLSAF-------
>UniRef90_A0A565B6Q4 Uncharacterized protein n=1 Tax=Arabis nemorensis TaxID=586526 RepID=A0A565B6Q4_9BRAS
----FLWILSFFISLALVASVFYQV---ICLTDLEADYLNPF-ETSSRI-NRLV-----I
PEFILQ--GLLCI--LFLLTWHWVFFLVALPVTCYHAM-L----YNERR----------H
LIDVTEVFR--GISFEKKFRFTKLGFYIFLFIMVVF--------------
>UniRef90_A0A6L5B8Q6 Cornichon n=2 Tax=Apioideae TaxID=241778 RepID=A0A6L5B8Q6_APIGR
-------LIFFVINIILIALNIYQI---VCLSDLEADYLNPY-DSSSRI-NSVV-----V
PEMLVQ--GVLCA--LFLVTGNFYMFILTLPNACYNAK-L----FMKQQ----------H
LIDVTEVFR--FLDAEKKYRLIKLAFYLILFVVVLIRTI-----------
>UniRef90_UPI00193987E0 protein cornichon homolog 4-like n=1 Tax=Styela clava TaxID=7725 RepID=UPI00193987E0
------FAFALADCGFQLFMAVYFL---ITLSDLECDYLNAA-SCCSRL-NKLV-----L
PELIGI--GLTCI--IFLFTWHWFVFLLNAPLLGILLY-R----YLHIP---S---GNIG
MYDPTEIHNRRQLQTHMKECMAKTAYHVIFFFIYLYCLVYSLVVTS----
>UniRef90_A0A8S0VNN9 Cornichon homolog 4-like n=4 Tax=Olea europaea subsp. europaea TaxID=158383 RepID=A0A8S0VNN9_OLE
-----AWLLFFFTLIALLIILVYQL---ICLADLEFDYINPY-DSASKI-NRVV-----L
PEFITQ--GVLCF--LFLVTGHWVMSLLSVPYLYYNVR-L----YTRRQ----------H
LVDVTEIFN--LLNWEKKQRLFKLGYVILFLFMCLFWMIYNALEE-----
>UniRef90_A0A4S8IYQ8 ER-derived vesicles protein ERV14 n=3 Tax=Musa TaxID=4640 RepID=A0A4S8IYQ8_MUSBA
------WLTAFFLVVILIALVIHQL---MCLADLEFDYINPY-DLASRI-NKVI-----Y
PEFTLQ--GVLGL--LFLLSGNWLMFTFCVPILYYNVR-L----YQRQQ----------H
LVDVTEIFN--HLNREKKRRLFKLINLVILLFLCLIWMIYSILE------
>UniRef90_A0A2G9GC24 ER vesicle integral membrane protein n=1 Tax=Handroanthus impetiginosus TaxID=429701 RepID=A0A2G
------------------------------LADLEFDYINPY-DSASRI-NKVV-----L
PEFITQ--GVLCF--LFLVTGHWAMSLLCVPYLYYNVR-L----YQGRQ----------H
LVDVTEIFN--QLNWEKKQRLFKLGYIVLLLFMSLFWMIYTALDE-----
>UniRef90_A0A5N5NCS2 Cornichon family protein n=3 Tax=Salix TaxID=40685 RepID=A0A5N5NCS2_9ROSI
-----------------------------ALADLEFDYINPY-DSSSRI-NKVI-----L
PEYITE--GVLCL--FFLVTGHWCMSLLCVPYLYYNVR-L----YTRKQ----------H
LVDVTEIFN--MLSWEKKQRLFKLGYLIALLFLSIFWMILTALEDGD---
>UniRef90_A0A8J4YYT8 Protein cornichon 1 n=1 Tax=Nymphon striatum TaxID=424472 RepID=A0A8J4YYT8_9CHEL
----FCYILALIITVFLIFFAVFHI---IAFDELKTDYKNPI-DQCNSL-NPLV-----L
PEYLLH--LFFTV--MFLFAGEWLTFILNAPLVAYNVN-R----YKNRP---V--MSQPG
LYDPTSIMNADELSRAQKEGWAKLGFYILSFFYHLYGG------------
>UniRef90_UPI0014023B7F protein cornichon homolog 4 isoform X1 n=2 Tax=Petromyzon marinus TaxID=7757 RepID=UPI0014023
-----LFFAALVICCFLIFLTVYFI---ITLSDLECDYLNAT-ACCSRL-NKWV-----L
PDLLAH--AIITV--LMLVTMHWLIFLYNLPLAMWNIY-R----YLNIP---S---GNMG
LYDPTEIHNRGQLKSSMKEAMVKLGYQLVSFFIYLYRY------------
>UniRef90_A0A803MA50 Uncharacterized protein n=2 Tax=Chenopodium quinoa TaxID=63459 RepID=A0A803MA50_CHEQI
-----LWLIALASNIALLILLIYQL---ICLSDLEADYLNPY-ETASNI-NSLV-----L
PEFGLQ--AAFSA--LFLVTGHFLMFLVTLPVAIYHAR-L----FTRGE----------H
LVDVTEIFR--ALSVEKKHRLIKLCVYLLFFFLVIFRF------------
>UniRef90_A0A814J5C5 Cornichon-like protein n=4 Tax=Adineta TaxID=104781 RepID=A0A814J5C5_ADIRI
---AFAYIIALILTALLIFFAIWHI---IAFDELKNDHKNPI-EQCNAL-NPLV-----L
PEYGTH--IFINL--LFLFGGQWLTLFFNLPLIAYHIN-K----FRTRS---M--RSGFG
VYDPTTIMNAQILNSAQREGWIKLGFFMVSFFYYLYCMIAELIRE-----
>UniRef90_UPI001EE6301D protein cornichon homolog 4-like n=2 Tax=Haliotis TaxID=6452 RepID=UPI001EE6301D
---SFLFIFALIDEATLLFLAVYFI---ITLSDLECDYLNAT-SCCSKL-NYWI-----L
PELIAQ--DFLTV--VLLLSGHWVLFLLYAPLGAWITY-K----FVVNP---S---GNIG
MFDPTEIHNRQQLKLYMKESLVRLGFHLIFFFVYLYWMIYSLVKGDD---
>UniRef90_UPI0016410EEA protein cornichon homolog 4-like isoform X1 n=1 Tax=Anopheles albimanus TaxID=7167 RepID=UPI0
-----VFALAMLITGAILFLLIYFL---IILSDLECDYLNAQ-QCCSKL-NFWS-----I
PKLAGH--GFLAF--LLLMHGNWFLCLANLPMIGWLVY-E----QYKVP---A---GNIG
IYDPAEIHNRGMVKKHLRDTMIGLGFYLIIFFVYLYCMIIALLK------
>UniRef90_UPI000265760A protein cornichon homolog 4 n=1 Tax=Galendromus occidentalis TaxID=34638 RepID=UPI000265760A
-----------------LFLTVYVV---ITLSDLECDYLNAQ-ECCTKL-NKWV-----T
TEMVAQ--AALNI-MLLLVNGHWILFLVNAPLTAWLLY-R----VLKVP---G---GNFG
VYDPTEIHNRGSLKVHMRDSVIRLAYYLTMFFIYLYCMILSLLTR-----
>UniRef90_A0A7R9PKW0 Cornichon n=3 Tax=Timema TaxID=61471 RepID=A0A7R9PKW0_TIMGE
----------------------------IAFDELKTDYKNPI-DQCNSL-NPLV-----L
PEYLLH--LLFNL--LFLFSGEWFSLCVNIPLIAYHIN-R----YRTRP---V--MTGPG
LYDPTSIMNSDVLTKCQREGWIKLAFYLLSFFYYLYGMIYSLIS------
>UniRef90_J3JU84 Cornichon n=2 Tax=Dendroctonus ponderosae TaxID=77166 RepID=J3JU84_DENPD
---AFSYIIALIGDAFLIFFSLFHV---IAIDELKTDYKNPI-DQCNSL-NPLV-----L
PEYILH--MVFNL--LLACAGEWFTFIINLPLILYHLN-R----YRTRP---V--MSGVG
IYDPTSIMNADQLTLSQREGWIKLAFYLISFFYYLYGYVMAL--------
>UniRef90_UPI00053FF4D1 protein cornichon homolog 4 n=3 Tax=Chenopodiaceae TaxID=1804623 RepID=UPI00053FF4D1
-----AWLISFFVIIALLVVVVYQL---MCLADLEFDYINPY-DSAIRI-NQVV-----L
PEYVIQ--AGLSL--LFLLTGHWIMALLCAPYLYYNVT-R----YMNNQ----------H
LVDVTEIFN--LLNWEKKKRLIKLGYLLFILFLSLFWMIWTTL-------
>UniRef90_A0A267DJI5 Protein cornichon n=1 Tax=Macrostomum lignano TaxID=282301 RepID=A0A267DJI5_9PLAT
-----AYILALIFTAFLLFVVIHHV---IAFDELQNDYKNPI-DQCRSL-NSLV-----L
PEYIVH--ALMSL--MFLFSGQLFSFILNLPLAAYHVK-R----YIDRP---V--LSSPG
LYDPTSIMNADKLRRAMREGWVKLAIYLCSFFYYLYCMIYVLV-------
>UniRef90_UPI0008F98960 protein cornichon n=1 Tax=Bemisia tabaci TaxID=7038 RepID=UPI0008F98960
---ALTYIIALIIDAFLIFFAIFHV---IAFDELKTDYKHPI-EQCNSL-NPLV-----L
PEYILH--LFFNI--LFLFAGQWLSLMFNLPLIAYHIN-R----YRTRP---V--MSGPG
LYDPTSIMNADILARCQREGWTKLAFYLITFFYYLYGLIYSLITV-----
>UniRef90_A7S7M4 Protein cornichon homolog 4 n=1 Tax=Nematostella vectensis TaxID=45351 RepID=A7S7M4_NEMVE
---AVLYIFALLDGAALLFLTVFFI---INLSDLECDYINAR-TCCRRL-NWFV-----L
PELIAH--GMLTV--LLLFHYQWIFFVLNAPLMGWHIY-R----YINKP---V---GNLG
LYDPAEIHNRSQLKGFLKESMVKMGFHLVFFFLYLYSMIAALLADN----
>UniRef90_UPI0008445B8D protein cornichon homolog 1-like n=1 Tax=Trifolium pratense TaxID=57577 RepID=UPI0008445B8D
-----WLLICFPFNIAFLASAFYQV---LLLSDLESDYVNPY-DASSKI-NYFV-----V
PEFIGQ--GLLCA--LFLFTGHWFMFLLMLPLACYHVR-L----YVKRQ----------H
LLDVTEVFR--VLNAEKTFRIAKLAFYLTMIIINIFRLVLIVV-------
>UniRef90_A9V205 Cornichon n=1 Tax=Monosiga brevicollis TaxID=81824 RepID=A9V205_MONBE
-----LWIFAVVVVVALLFLMVYNL---LAFDELAHDHKNPI-DVCNSL-NPLV-----L
PEYIAQ--GVLTL--LFLLTGNWMCALLMAPLTCYHVW-R----YLNRP---M--MSQPG
IYDMTEMFNRDEMRHNNVESAVKLAFYMLTFFYFLYRMMYALLADD----
>UniRef90_A0A8B8F1R4 Protein cornichon-like n=1 Tax=Sipha flava TaxID=143950 RepID=A0A8B8F1R4_9HEMI
---AFTYIVAMISDAFLIFFSIFHV---IAFDELKTDGKNPI-DQCNSL-NPLV-----I
PEYLLH--FFFNV--LFLFGGQWISLAINVPLMAYHIT-K----YRNRS---V---HGFG
LYDPTSIMNADKLNKYQREGWIKLAFYLFSFFYYLYGMIRSLI-------
>UniRef90_UPI001C206ABF UDP-glycosyltransferase UGT5-like n=1 Tax=Aricia agestis TaxID=91739 RepID=UPI001C206ABF
---AFSYIIALIVDAFLIFFSIFHV---IAFDELKTDYKNPI-DQCNSL-NPLV-----L
PEYLLH--LFINI--LFLLSGEWFSLLINVPLILYHIH-R----YRNRP---V--MSGPG
LYDPTSIMNADVLTVCQREGWIKLAFYLLSFFLYLYGMIVVLIA------
>UniRef90_A0A5J4ZXY6 Uncharacterized protein n=1 Tax=Nyssa sinensis TaxID=561372 RepID=A0A5J4ZXY6_9ASTE
-----AWLLFFFVLIALLVLVVYQL---MCLADLEFDYINPY-DSASRI-NRVI-----L
PEFITQ--GVLCV--LYLLTGHWVMSLLNVPYLYYNVR-L----YTQRQ----------H
LVDVTEIFN--MLNWEKKQRLFKLGYLIFLLFISLFWMIWSVLEE-----
>UniRef90_UPI001D0837B8 protein cornichon homolog 4 n=1 Tax=Chrysoperla carnea TaxID=189513 RepID=UPI001D0837B8
-----LFAICMVDTAAILFLLVYYL---ITLSDLECDYLNAQ-QCCAKL-NTWV-----G
PKIVCH--GFASF--LLLIHGQWLCFLLNIPMSLWMSY-E----ILLIP---K---GNIG
VYDPTEIHNRGQLKKHMRDCMINLGFYLILFFIYLYCLIIALL-------
>UniRef90_UPI00077F9C9D protein cornichon homolog 1 n=1 Tax=Parasteatoda tepidariorum TaxID=114398 RepID=UPI00077F9C9
--AAFCYIVALILTAFLIFFAVYHV---IVFEELKSDYKNPI-DQCNSL-NPLV-----L
PEYFIH--ILYTS--LFLFAFEWFTVLLNIPIIVYHVH-R----YRTRP---L--MSRPG
LYDPTTIMNADQLSRAMKEGWIKLGFYILSFFYYLYGMIYTLIS------
>UniRef90_UPI0001CBC39B protein cornichon homolog 4-like n=1 Tax=Saccoglossus kowalevskii TaxID=10224 RepID=UPI0001CB
---ALLFIFSLFDSASLLFLAVFFI---ITLSDLECDYLNAT-SCCSRL-NTWV-----L
PEIIAH--TIVLV--LLLFNFHWILFCVNLPLAAYEIY-R----YINIP---S---GNTG
LYDPTEIHNRGQLKSYMKEAMVKLAFHLVFFFIYLYSMILALLS------
>UniRef90_A0A4Y2G520 Protein cornichon 4 n=6 Tax=Entelegynae TaxID=74971 RepID=A0A4Y2G520_ARAVE
------FVFSLFDIGALLFLTVFVV---ITLSDLECDYLNAQ-QCCSKL-NKWI-----I
PEMVAQ--GVVTL--LLLIEWHWILLLINLPMTCWQVY-K----YLTVP---S---GNFG
VYDPTEIHNRGNLKQHMRDSMIRLAFYLIFFFVYLYCMIISLLMKSPD--
>UniRef90_A0A1U8BJT8 Protein cornichon homolog 4 n=1 Tax=Nelumbo nucifera TaxID=4432 RepID=A0A1U8BJT8_NELNU
------WLLSFFLLIALIGFIIYQL---ICLADLEFDYINPY-DSARRI-NSVV-----F
PEFGTQ--GALCT--LFLISGHWFMFLLCLPYLYYNVR-M----YSRRQ----------H
LVDVTEIFN--MLNWEKKQRLAKIVYLIVLVFLTIFWMIWSLLEE-----
>UniRef90_A0A914PKQ8 Uncharacterized protein n=3 Tax=Panagrolaimus TaxID=55784 RepID=A0A914PKQ8_9BILA
---AFCYLVALIAVAFCIFFAIYLV---ICIDELKTDYKNPI-EQCRSL-NQLI-----L
PEYGIH--LAFTV--LFVFSTQLFAIVWNLPLVAYHVH-R----YMNRP---V--MSGPG
IYDPTSIMNQTQLSKAHREGWIKLGFYLISFFYYLYAMIYTMVT------
>UniRef90_A0A0K9PW43 ER-derived vesicles protein ERV14 n=1 Tax=Zostera marina TaxID=29655 RepID=A0A0K9PW43_ZOSMR
-----LWLFIFFSVIGLIGMNAYQL---INLTDLEFDYINLY-DSSSRI-NAIV-----I
PEFVVQ--GAVCA--VFLLTCHWFPFLIMAPITYYHVR-L----YRKRA----------H
LLDVTEIFS--LIPGEKKYRLIKLGFYVSIFLITIYRLVVAAV-------
>UniRef90_A0A9E7KP29 Protein cornichon n=1 Tax=Musa troglodytarum TaxID=320322 RepID=A0A9E7KP29_9LILI
------WLTAFFLVVVLIALVIYQL---MCLADLEFDYINPY-DSASRI-NNVI-----Y
PEFALQ--GALCL--LFLLSGNWLMFMLCVPNLYYNVR-L----YQRRQ----------H
LIDVTEIFN--QLNREKKRRLFKLITLVILLFLTLFWMIWSILE------
>UniRef90_A0A5N5TP72 Protein cornichon n=1 Tax=Armadillidium nasatum TaxID=96803 RepID=A0A5N5TP72_9CRUS
----------------------------IAFDELKTDYKNPI-DQCNSL-NPLV-----L
PEYGLH--LLFNL--LFLLSGEWFSLCLNLPLIAYHIN-R----YRTRP---V--MSGPG
LYDPTSIMNHDTLNQCQREGWIKLAFYLLAFFYYLYGIEYLL--------
>UniRef90_UPI000CD951E4 protein cornichon homolog 4 n=1 Tax=Lactuca sativa TaxID=4236 RepID=UPI000CD951E4
-----AWLLFFFILIGILVIVVYQL---ICFADLEFDYINPY-DSASRI-NNVI-----I
PEFITQ--GVLCL--LYLVTGHWMMFILAVPYLYYNIR-L----YARRQ----------H
LVDVTEIFN--QLNGEKKQRLFKLGHLVFLLFITLFWMIYNA--------
>UniRef90_UPI000B78C937 protein cornichon homolog 1 isoform X2 n=1 Tax=Hevea brasiliensis TaxID=3981 RepID=UPI000B78C
-------LLSLLANFGLLAMVFHEL---LCLTDLEADHMNPF-EATASI-NKWI-----L
PEFVLQ--GVICI--LFLLTGHWVMFLMAAPLTIYHVM-L----FMKRE----------H
LIDVTEVFR--NLNSQKKFRLIKLGIYLIFFAILMFRITL----------
>UniRef90_A0A8T3AW71 Cornichon n=2 Tax=Dendrobium TaxID=37818 RepID=A0A8T3AW71_DENNO
-----AWLFGFFMLIGLLLLVIYQL---VSLSDLEYDYINPY-DLSSRI-NAVI-----L
PEFVLQ--GTLCL--LFLVSGQWMLFLFSAPMLYYNVR-L----YLQRK----------H
LMDVTEIFN--QLNGEKKRRLVKLIYLVILLFISLFWMVWTLLE------
>UniRef90_A0A8K0ETY2 CNIH1 protein n=2 Tax=Branchiostoma TaxID=7737 RepID=A0A8K0ETY2_BRALA
---AFCYIVALLLSACLIFFAIWHI---IAFDELKTDYKNPI-DQCNSL-NPLV-----L
PEYIIH--GFFCL--LFLLAGEFFSLALNIPLIAYHVY-R----YAGRP---V--MSSPG
LYDPTTIMNADVLSHCQREGWIKLAFYLLSFFYYLYSMIYALVS------
>UniRef90_A0A2R6QK29 Protein cornichon like n=1 Tax=Actinidia chinensis var. chinensis TaxID=1590841 RepID=A0A2R6QK29
-----AWLLFFLMLVSLLAIIVYQL---MCLADLEFDYINPY-DSASRI-NQMV-----L
PEFITQ--GVLCF--LYLITGHWFMSLLSVPYLYYNVT-L----YMKRK----------H
LVDVTEIFN--QLNWEKKQRLFKLGYLIFILFISLFWMIWSALEEE----
>UniRef90_A0A8B8ZXV6 Protein cornichon homolog 4-like isoform X1 n=2 Tax=Phoenix dactylifera TaxID=42345 RepID=A0A8B8
---------------------IYQL---MCLADLEFDYINPY-DSASRI-NKVV-----L
PEFALQ--GVLCL--LFLLSGHWLLFLFCAPIVYYNVR-L----YQQQQ----------H
LVDVTEIFN--QLDTEKKRRLFKLISVVVILFLSLFWMIWSMLE------
>UniRef90_UPI0006B0ECED protein cornichon-like n=1 Tax=Limulus polyphemus TaxID=6850 RepID=UPI0006B0ECED
---AFCYIVALILTAFLIFFAVFHV---IAFDELRSDYKNPI-DICSSL-NPLV-----T
VEFFVH--VSFNV--LFLFAAEWFSLCLNIPLIAYHIY-R----HKTRP---V--MSGFG
LYDPTSIMNSDQLTRAQREGWVKLAFYLLSFFYYLYGMIYTLIS------
>UniRef90_A0A6I9SKL3 Protein cornichon homolog 4 n=1 Tax=Sesamum indicum TaxID=4182 RepID=A0A6I9SKL3_SESIN
-----AWVLFFVMLIAIIVMLVFQL---MCLADLEFDYINPY-DSAARI-NSVV-----M
PEFITH--GILCF--LCLVTGHWVMSLLSIPYLYYNMR-L----YIRRE----------Q
FVDVTEIFN--LLNREKKQRFFKLGYVVVLLFITLFWMIFH---------
>UniRef90_A0A834MBY3 Protein cornichon n=2 Tax=Rhynchophorus ferrugineus TaxID=354439 RepID=A0A834MBY3_RHYFE
---AFSYIIALIVDAFLIFFSLFHV---IAFDELKTDYKNPV-EQCNSL-NPLV-----L
PEYILH--IFFNF--LFGAAGEWLSLLFNIPLIAYHIN-R----YRTRP---V--MSGYG
IYDPTSIMNADQLTRCQREGWIKLAFYLLSFFYYLYGMIYSLIS------
>UniRef90_A0A816VDY7 Protein cornichon n=6 Tax=Rotaria TaxID=231623 RepID=A0A816VDY7_9BILA
-----AYIIALILTALLIFFAIWHI---IAFDELKNDHKNPI-EQCNSL-NPLI-----I
PEYGTH--IFINV--LFLLGGEWLTLFFNMPLIAYHIN-K----FRIRP---V--MSGFG
IYDPTTIMNAQILHLAQREGWIKLGFYMITFFYYLYCMIAELIRE-----
>UniRef90_A0A182HCJ5 Er vesicle integral membrane protein involved in establishing cell polarity n=2 Tax=Stegomyia Ta
---AFSYIVALIIDAFLIFFSIFHV---IAFDELKTDYKNPI-DQCNSL-NPLV-----L
PEYALH--VLFNL--LFLFAGEWFSLAINIPLIAYHVW-R----YSNRP---V--MSGPG
LYDPTSIMNADVLAKCQREGWIKLAVYLLSFFYYLYGYALLVI-------
>UniRef90_A0A2U1NGM5 Cornichon n=1 Tax=Artemisia annua TaxID=35608 RepID=A0A2U1NGM5_ARTAN
-----LWVLFFFINFALMGSNLYQI---VCLSDLENDYMNPY-ESSSRI-NSVV-----L
PEMVLH--CVGSA--LLLLTGFWFLFLLTLPVTIYSSM-K----YMNKQ----------H
LIDVTEVFR--YLDAEKKYRIAKMVLYAFVFLLVIIRSAV----------
>UniRef90_A0A8T0T480 Uncharacterized protein n=2 Tax=Panicum virgatum TaxID=38727 RepID=A0A8T0T480_PANVG
------WLTAFFLVVALIVLVIYQL---MCLADLEFDYINPF-DSSSRI-NKVV-----M
PEFVLQ--VLLSV--LFLISGHWAMFLISAPMVYYNYT-L----YQRRQ----------H
LVDVTEIFN--QLGREKKRRLFKIVSLIVLLFLSLFWMIWSVLSEE----
>UniRef90_UPI0009D6A5D4 protein cornichon homolog 1 isoform X1 n=1 Tax=Jatropha curcas TaxID=180498 RepID=UPI0009D6A5
------WFLCLCTNFGLLAMLFYEL---LCLTDLEADQLNPF-EATACI-NKWI-----L
PEFILQ--GVICV--LLLLTGHWVIFLMEAPLTCYHVL-L----FMKRE----------H
LIDITEVFR--NLNSEKKYRFIKLGIYLFFFALFMFRIIAGS--------
>UniRef90_A0A1W4WSK6 Protein cornichon n=1 Tax=Agrilus planipennis TaxID=224129 RepID=A0A1W4WSK6_AGRPL
----LSYIIALIIDAFLIFFSLFHV---IAFDELKNDYKNPI-DQCNGL-NPLV-----L
PEYILH--ILFNV--LFAFAGEWISLLINIPLIAYHIN-R----YRTRP---V--MSQPG
LYDPTSIMNADVLDRCRKEGWIKLAFYLLSFFYYLYGMIYCLIS------
>UniRef90_A0A813PXS7 Protein cornichon n=1 Tax=Didymodactylos carnosus TaxID=1234261 RepID=A0A813PXS7_9BILA
-----AYIAALILTALLIFFAIWHI---IAFDELKNDHKNPI-DQCNSL-NPLV-----L
PEYITH--GIINI--LFLFGYEWRSLIINMPLIAYHIN-R----FRTRP---L--RDGLG
LYDPTTIVSQQQLSKATREGWIKLGFYMITFFYYLYCMIAELI-------
>UniRef90_G3MNQ0 Cornichon n=10 Tax=Ixodidae TaxID=6939 RepID=G3MNQ0_AMBMU
---AFCYIVALILTAFLIFMAVFHV---IAFDELKNNYKNPI-EQCDSL-NPLV-----L
PEYLVH--IFFNV--LFLLSGELFTLLLNVPLIAYHIN-R----YRQRP---V--MSVPG
LYDPTSIMNADQLSRAMREGWVKLAFYLLSFFYYLYGMIYSLIS------
>UniRef90_A0A7J6WC61 Cornichon-like protein n=1 Tax=Thalictrum thalictroides TaxID=46969 RepID=A0A7J6WC61_THATH
------WLLTFFIVISLLAVTVYQF---VCLADLEIDHINIY-DSSARI-NACV-----I
PEFVIQ--GTLSA--IFLLTWHWFMFLLSVPISYYHIR-L----YMARK----------H
LIDVTEIFT--SLDRDKKYLLVKLGFYLIIFVIVIYRLVETS--------
>UniRef90_Q9LH48 Protein cornichon homolog 1 n=1 Tax=Arabidopsis thaliana TaxID=3702 RepID=Q9LH48_ARATH
-----LWIVSFFVSLALVASVFYQV---ICLTDLEADYLNPF-ETSTRI-NRLV-----I
PEFILQ--GSLCL--LFLLTWHWVFFLVAVPVTVYHAM-L----YKERR----------Y
LIDVTEVFR--GISFEKKLRYTKLGFYVFLFIMVVF--------------
>UniRef90_UPI000359AEBA protein cornichon homolog 4 n=1 Tax=Aplysia californica TaxID=6500 RepID=UPI000359AEBA
----MLFIFALLDEGALLFLAVYFV---ITLSDLECDYLNAR-ACCDKL-NYWV-----V
MELISH--NVLSL--LLLLSGHWILFLMYAPIGAWLTF-K----FVTKP---S---GNIG
MFDPTEIHNQKHLKQYMRESLVRLGFHLVFFFVFLYWMIYSLV-------
>UniRef90_M7ZTN9 Protein cornichon-like protein 4 n=2 Tax=Triticum TaxID=4564 RepID=M7ZTN9_TRIUA
-----------------------------CLADLEFDYINPF-DSSSRI-NKVV-----M
PEFIVQ--ALLSA--LFLLSGHWAMFLLSAPMVYYNYT-L----YQRRQ----------H
LVDVTEIFN--HLSREKKRRLFKIAALIVLLFLSLFWMIWSVLEE-----
>UniRef90_A0A1S3JIX4 Protein cornichon homolog 4 n=1 Tax=Lingula unguis TaxID=7574 RepID=A0A1S3JIX4_LINUN
---SLLFIFALLDGACLLFLTVYFV---ITLSDLECDYLNAT-TCCNRL-NMWV-----F
PELAAH--TILTF--FFLITFNWGVFLLNTPLAGWQIY-K----YLKKP---A---GNVG
IFDPAEIHNRHQLRSHMKEAMIKLAVHLIFFFIYLYCMILALL-------
>UniRef90_P49858 Protein cornichon n=34 Tax=Schizophora TaxID=43738 RepID=CNI_DROME
---AFTYIVALIGDAFLIFFAIFHV---IAFDELKTDYKNPI-DQCNSL-NPLV-----L
PEYLLH--IFLNL--LFLFCGEWFSLCINIPLIAYHIW-R----YKNRP---V--MSGPG
LYDPTTVLKTDTLYRNMREGWIKLAVYLISFFYYIYGMVYSLIS------
>UniRef90_UPI0012D4B3B9 protein cornichon homolog 4 n=1 Tax=Contarinia nasturtii TaxID=265458 RepID=UPI0012D4B3B9
-----LFTFSLIETGALLFLLVYFT---IILSDLECDYMNAQ-HCCSKL-NFWI-----I
PKLVAH--AFLTL--AFLFTGHYWLFLCNVPMLGWSAY-E----LYSLP---S---GNMG
LFDPTEIHNRGMIKKHMRNCMIYLGYYLILFFVYLYCLINALLK------
>UniRef90_A0A445CLC1 Protein cornichon n=3 Tax=Arachis hypogaea TaxID=3818 RepID=A0A445CLC1_ARAHY
--------LCFPLNIAFFASSFYQV---LILSDLEDDYMNPF-DASSRV-NYFV-----I
PEFIGQ--GLLCA--LCLLTGHWIMFLLTLPLACYHAN-L----FMKRQ----------H
LLDVTEVFR--VLKAEKKFRIVKLAFYLSVLIITIFRLVLLLV-------
>UniRef90_I1H1T9 Cornichon family protein n=9 Tax=Pooideae TaxID=147368 RepID=I1H1T9_BRADI
------WLTAFFLVVALIVLVIFQL---MCLADLEFDYINPF-DSSSRI-NKVV-----M
PEFVLQ--ALLSA--LFLLSGHWAMFLLSAPMVYYNYT-L----YQRRQ----------H
LVDVTEIFN--HLSREKKRRLFKIVGLIVLLFLSLFWMIWSVLLEE----
>UniRef90_A0A2G5E2H1 Cornichon family protein n=2 Tax=Thalictroideae TaxID=1463137 RepID=A0A2G5E2H1_AQUCA
----------FFLLIVVLAIIVYQL---MCLADLEYDYINPY-DSASRI-NKVV-----L
PEFIAQ--GALCL--VFLFSGHWVMFLLSIPYVYYNAR-L----YTRRQ----------H
LVDVTEIFN--HLNWEKKQRLVKLVYLVLLLFLCIFWMIWSVLE------
>UniRef90_UPI00209405A4 protein cornichon homolog 4-like isoform X1 n=2 Tax=Ostrea edulis TaxID=37623 RepID=UPI002094
----LLFILSVIDEGALLFLVVYFV---ITLSDLECDYLNAT-SCCSKL-NKFV-----L
PEIIAQ--GFLTA--LLLLTGHWILFLIYSPCTVWIIY-Q----FATKP---S---GNIG
LYDPAEIHNRHQLKTYMRDNMIKMGVHLIFFFIFLYWMIFSLLKD-----
>UniRef90_UPI0010FC7F85 protein cornichon homolog 4-like n=1 Tax=Acropora millepora TaxID=45264 RepID=UPI0010FC7F85
-----LYIFGVVDGAALLFLTVYFI---INLSDLECDYINAT-TCCRRL-NVWI-----L
PEMVAH--GVITA--LLLVHFQWTFFILNAPLSGLLIY-R----FMNKP---P---GNVG
LYDPAEIYNRHELRWFLKEAMVKLGFHVVFFFLYLYSMISSLVAS-----
>UniRef90_UPI001CB8C580 protein cornichon homolog 1-like isoform X1 n=2 Tax=Erigeron canadensis TaxID=72917 RepID=UPI
-----LWVMFIITNMALIASNLYQI---GCLLDLESDYMNPY-ESSSRI-NALI-----V
PEMVLH--CVCSA--VLLVMGYWFMFLLTLPIAIYNLM-L----YMNKR----------H
LIDVTEVFR--HCDVEKKYRIGKLTVYSFLFTVVVIRSMV----------
>UniRef90_A0A2U1Q1F9 Cornichon n=1 Tax=Artemisia annua TaxID=35608 RepID=A0A2U1Q1F9_ARTAN
----------------------------VCLSDLENDYMNPY-ESSSRI-NSVV-----L
PEMVLH--CVGSA--LLLLTGFWFLFLLTLPVTIYSSM-K----YMNKQ----------H
LIDVTEVFR--YLDAEKKYRIAKLVLYAFVFLLVIIRSAV----------
>UniRef90_UPI000D6238AF protein cornichon homolog 4-like isoform X1 n=2 Tax=Cynara cardunculus var. scolymus TaxID=59
-----AWLLFFFILIAILVIVVYQL---ICFADLEFDYINPY-DSASRI-NDVI-----L
PEFVTQ--GVLCC--LYLVTGHWMMFILALPYLYYNIR-L----YSRGE----------H
LVDVTEIFN--QLNGAKKQRLLKLGHLIFLLFITLFWMIYNAL-------
>UniRef90_A0A1B6MN58 Cornichon n=1 Tax=Graphocephala atropunctata TaxID=36148 RepID=A0A1B6MN58_9HEMI
---------------GVLFVLVYFV---ITLSDLECDYLNAQ-QCCSKL-NTWV-----I
PKLLAH--VFVVL--LFLLNGWWILVLTNLPMIIWMIY-E----FVTVP---S---GNTG
VYDPTEIHNRGQLKKHMRDCMIAVGWYLITFFIYLYCMIISLLKEN----
>UniRef90_UPI0007E2CE8E protein cornichon n=4 Tax=Apis TaxID=7459 RepID=UPI0007E2CE8E
--AAFSYIVALIVDAFLIIFTIFHV---AAFDELKTGYKNPI-EQCNNL-NSLI-----I
PEYGLH--ILINI--LFLSSGQWFSLFLNIPLIIYHLW-Q----YYHRP---I--MSKPG
IYDPTSIMCVQVLKVHQREGWSKLTFYFLLFFYYLYGMIISL--------
>UniRef90_A0A804JQ38 (wild Malaysian banana) hypothetical protein n=2 Tax=Musa TaxID=4640 RepID=A0A804JQ38_MUSAM
-----LWLLAFAAVIALIGLSAYQL---ICLSDLEFDYINPY-DSSSRI-NAVV-----I
PEFLVQ--GILCI--LFLLTWHWFPFLIMAPITYYHIK-L----YMKGK----------H
LIDVTEIFR--LLNGEKKYRVIKLAFYCSIFIVVIYRLVTT---------
>UniRef90_UPI00096B1962 protein cornichon n=1 Tax=Aethina tumida TaxID=116153 RepID=UPI00096B1962
---ALSYIIALVVDAFLIFFSLFHV---IAFDELKTDYKNPI-EQCNSL-NPLV-----L
PEYLLH--LIFNI--LFAVAGEWLSLLINIPLIVYHIY-R----YRTRP---V--MSGTG
IYDPTSIMNADVLTRCQREGWIKLAFYLLSFFYYLYGMIYSLIS------
>UniRef90_UPI001FB13C49 protein cornichon homolog 1 n=1 Tax=Impatiens glandulifera TaxID=253017 RepID=UPI001FB13C49
----------------LIALNVYQM---VCLSDLESDYMNPY-EASTRI-NSVI-----L
PEFVVQ--TVFCI--LFLVTGHWIMFLLLLPITSYSTN-L----FLKRQ----------H
LIDVTEVFR--SLQSQNKYRYIKLSFYLVMLLIVFVRLVIYVI-------
>UniRef90_UPI0009E4009D protein cornichon homolog 4-like isoform X1 n=2 Tax=Orbicella faveolata TaxID=48498 RepID=UPI
-----LYIFGLIDGAALLFLSVYFI---INLSDLECDYINAT-TCCRRL-NVWI-----L
PEMVAH--GVITV--LLLAHFQWIFFLLNAPLLGWLVY-R----YVNKP---A---GNLG
LYDPAEIHNRHELKAFLKEAMIKLGFHLVFFFLYLYSMIAALLDD-----
>UniRef90_UPI00215ED44C protein cornichon homolog 1-like isoform X1 n=2 Tax=Mercurialis annua TaxID=3986 RepID=UPI002
-----FSLLLLLLHFGLVAMIFYAL---LCLTDLEVDHMNPF-EATAAV-NAWI-----L
PEFVLQ--GVVCI--LFLLTRHWFLFLFVLPLTCYHLM-K----FWKRE----------H
LIDVTEVFR--SLNYEKKCRLFKLGVYLISFSILMFRTISGAI-------
>UniRef90_A0A8K0K0H6 Protein cornichon homolog 4 n=1 Tax=Ladona fulva TaxID=123851 RepID=A0A8K0K0H6_LADFU
-----LFAFALVDTGAILFLLVYFV---ITLSDLECDYLNAR-QCCAKL-NVWV-----L
PKMIAH--GTLTL--LLLLNGHWILTFFNTPCIVWLIY-E----YYTVP---V---GNYG
VYDPTEIHNRGQLKKHMRDCLVYLGYYLIFFFIYLYCMIIAML-------
>UniRef90_UPI0010A068A8 probable protein cornichon homolog 2 n=1 Tax=Dendrobium catenatum TaxID=906689 RepID=UPI0010A
------------------------------LSDLEYDYINPY-DLSSRI-NAVI-----L
PEFVLQ--GTLCL--LFLVSGQWMLFLFSAPMLYYNVR-L----YLQRK----------H
LMDVTEIFN--QLNGEKKRRLVKLIYLVILLFISLFWMVWTLLE------
>UniRef90_A0A6B2EA86 Putative er vesicle integral membrane protein involved in establishing cell polarity n=2 Tax=Phl
---AFTYIVALIADAFLIFFSIFHV---IAFDELKTDYKNPI-DQCNSL-NPLV-----L
PEYLLH--FLFNF--LFLLAHEWFSLALNLPLIAYHIY-R----YKTRP---V--MSGPG
LYDPTSIMNADVLSKCQREGWIKLACYLLSFFYYLYGMIYSLIS------
>UniRef90_K7LIA5 Protein cornichon homolog 1 n=12 Tax=indigoferoid/millettioid clade TaxID=2233855 RepID=K7LIA5_SOYBN
-----WLAICFPSNIALLASTFYQV---LILSDLESDYINPF-DAASRI-NYFV-----L
PEFVGQ--GALCA--LCLFTGHWFMFLLTVPVTCYHLR-L----YVKRE----------H
LIDVTEVFR--VLNAEKKYRIAKLALYLTVLIVTIFRILAA---------
>UniRef90_A0A1V9XQC5 Protein cornichon4-like n=1 Tax=Tropilaelaps mercedesae TaxID=418985 RepID=A0A1V9XQC5_9ACAR
-----LFVFSLFDTGALLFLTVYVV---ITLSDLECDYLNAQ-ECCTKL-NKWI-----T
TELAAQ--AALTI-LLLIINGHWILFLVNVPLTGWLLY-R----VLKVP---G---GNVG
VYDPTEIHNRGGLKLHMRDSMIRLAFYLVMFFIYLY--------------
>UniRef90_A0A8T1RHI9 Cornichon n=3 Tax=Juglandaceae TaxID=16714 RepID=A0A8T1RHI9_CARIL
------WLFSFFFLLGLLCTLAFQL---MCLVDLEYDYINPY-DSASRI-NRVV-----L
PEFIAQ--GALCF--FFLLTGNWLTFVFSLPYLCYNVR-L----YMERR----------H
LVDVTEIYN--QLRWEKKQRFLKIGYVILLVFLSLFWLLSSISV------
>UniRef90_UPI0005FB6053 protein cornichon homolog 1 isoform X2 n=1 Tax=Jatropha curcas TaxID=180498 RepID=UPI0005FB60
------WFLCLCTNFGLLAMLFYEL---LCLTDLEADQLNPF-EATACI-NKWI-----L
PEFILQ--GVICV--LLLLTGHWVIFLMEAPLTCYHVL-L----FMKRE----------H
LIDITEVFR--NLNSEKKYRFIKLGIYLFFFALFMFRITLI---------
>UniRef90_A0A5B6ZWG5 Uncharacterized protein n=1 Tax=Davidia involucrata TaxID=16924 RepID=A0A5B6ZWG5_DAVIN
-----AWLVFFFVLIALVVLVVYQV---ICLADLEFDYINPY-DSASRI-NRVI-----L
PEFVMQ--GVLCF--LYLVTGHWVMCLLSIPYLYYNVR-L----YMRRQ----------H
LLDVTEIFN--LLNWEKKQRLFKLGYLIFLLCISLFWMIWSALEE-----
>UniRef90_A0A7I4AE64 Cornichon-like protein n=4 Tax=Physcomitrium patens TaxID=3218 RepID=A0A7I4AE64_PHYPA
------WLLCFFAVVSLLGVLVYQL---MCLSDLEFDYSNPF-DSSVNI-NSCI-----V
PEFFIH--GTLGC--TYLLTGHWWLFILNVPLAYYHTS-L----YLRKQ----------H
LLDVTEIFS--HLGREKKYRLVKLAFYLLLFVIVIFK-------------
>UniRef90_A0A834YDX2 Uncharacterized protein n=1 Tax=Tetracentron sinense TaxID=13715 RepID=A0A834YDX2_9MAGN
-----------------------------CLADLEFDYINPY-DSASRI-NSVV-----L
PEFATQ--GVLCF--FYLITGHWFMFLLCLPYMYYNVR-M----YMRRQ----------H
LVDITEIFN--QLNWEKKQRLFKLVYLIILLFLSIFWMIYTALEE-----
>UniRef90_A0A443PEX0 Protein cornichon 4-like protein n=1 Tax=Cinnamomum micranthum f. kanehirae TaxID=337451 RepID=A
------------ALIALLGLVVYQL---MCLADLEFDYINPY-DSASRI-NSVV-----M
PEFVTQ--GVLCL--LFLLSGHWVMFLLCAPNLYYNVR-M----YLQRQ----------H
LIDVTEIFN--LLSWEKKQRLFKLVYLVVLLFLSIFWMVWAAVE------
>UniRef90_A0A1D1XFY9 Protein cornichon 1 n=1 Tax=Anthurium amnicola TaxID=1678845 RepID=A0A1D1XFY9_9ARAE
------------STIALIALTAYQL---ICLSDLEFDYINPF-DSSSRI-NAVV-----V
PEFIVQ--GILCI--LFFLTWHWFPFLIMAPITYYHVK-L----YLRRK----------H
LIDVTEIFS--LLDGEKKYRLVKLAFYVSLFIIVIYRLVMAAVI------
>UniRef90_UPI000901D785 protein cornichon homolog 4-like n=2 Tax=Ipomoea TaxID=4119 RepID=UPI000901D785
-----AWMIFFFMLVALIVMVVFQL---MCLADLEFDYINPY-DSASRI-NKVI-----L
PEFITH--GVLCF--LYLVTGHWVAALLCVPYLYYNVR-L----YLERQ----------H
LIDVTEIFN--QLNYEKKRRLWKLAYLVLLLFMSLFMLIYSALEDDDD--
>UniRef90_A0A2C9V7I4 Protein cornichon homolog 1 n=4 Tax=Crotonoideae TaxID=235631 RepID=A0A2C9V7I4_MANES
-------LLSLLANFGLLAMVFHEL---LCLTDLEADQMNPF-EATASI-NNWI-----L
PEFVLQ--GVICI--LFLLTGHWVMFLMAAPLTLYHVM-L----FMKRE----------H
LIDVTEVFR--NLNSQKKFRLIKLGIYLIFFSILMFRIIAGSL-------
>UniRef90_A0A251SWH1 Putative cornichon n=1 Tax=Helianthus annuus TaxID=4232 RepID=A0A251SWH1_HELAN
------WLLFFFMLIAILVIVVYQL---ICLADLEFDYLNPY-DSASRI-NKVI-----L
PEYITQ--GVLCL--LYLMTGHWMMFILAAPYLYYNTR-L----YTRRQ----------H
LVDVTEIFN--QLDGAKKERLFKLGHLIFLLFITLFWMIYNALE------
>UniRef90_UPI0017464C94 protein cornichon homolog 4-like n=1 Tax=Molossus molossus TaxID=27622 RepID=UPI0017464C94
-----------------------------------CDYINAT-SCRSKL-NKWV-----I
PELIGH--TIVAL--LMLLSLHWFIFLLNLPVATWTIS-R----FIMVP---S---GNMG
EFDPTEIHSRGQLKSHMKEAMIKLGFHLLCFFMYLYSMILALI-------
>UniRef90_UPI001B887CDA protein cornichon homolog 4-like n=1 Tax=Gigantopelta aegis TaxID=1735272 RepID=UPI001B887CDA
--DSLLFIYALIDEGALLFLAVYFI---ITLSDLECDYLNAT-SCCEKL-NWYM-----L
PEIIAQ--DVMTV--LLLLSGHWIIFLMYAPLGAWLTY-K----YVMKP---S---GNIG
MFDPTEIHNRQQLKVYMKESLVRLGFHLLFFFIFLYWMIYSLVKGS----
>UniRef90_UPI00145881AA protein cornichon homolog 4-like isoform X1 n=4 Tax=Pectinidae TaxID=6566 RepID=UPI00145881AA
---SLLFVFSVIDEGALLFLVVYFV---ITLSDLECDYLNAT-SCCSKL-NKWV-----L
PELIAQ--SVLAF--FLLVTGHWILFLMYAPVTAWMVF-K----FVTKP---S---GNIG
LYDPTEIHNRHQLKTYLKENLIKLGSHLIFFFVFLYWMIICLLTN-----
>UniRef90_A0A1W0WL51 Protein cornichon n=1 Tax=Hypsibius dujardini TaxID=232323 RepID=A0A1W0WL51_HYPDU
-----------IVTAVLIFLAIFHM---IAFDELKTDYKNPV-DQCNTL-NPLV-----I
PEYGIH--MFICL--LFLLSGSWWTLLYNVPLIAYHVN-R----YRKRP---V--MSHHG
LYDPTTIMNADELNHAMREGWIKLAFYLISFFVYLYMMIYELVTN-----
>UniRef90_Q2QQ55 Protein cornichon homolog 2 n=4 Tax=Oryza TaxID=4527 RepID=CNIH2_ORYSJ
-----LWLFSFASIMVLIGLTAYQL---ICLSDLEFDYINPY-DSSSRI-NSVV-----L
IEYALQ--GALCA--SFLLTLHWFPFLVMAPVAYYHGK-L----YMDRK----------H
LVDVTEIFR--QLNWEKKYRMIKLAFYFSLFIITIYRLVMTAV-------
>UniRef90_UPI000901198F protein cornichon homolog 1 isoform X1 n=2 Tax=Ipomoea TaxID=4119 RepID=UPI000901198F
-----------LLNIALIALILYQI---VCLSDLEADYMNPY-ESSSRI-NNVI-----L
KEFVLQ--GAFCI--LFLVTGHWFLFLLTVLPSYYNVK-K----FLSRQ----------H
LIDVTEVFR--VIDFEKKLRIAKLAFYLIFFIIVLVRFS-----------
>UniRef90_A0A2G9IBG3 ER vesicle integral membrane protein n=1 Tax=Handroanthus impetiginosus TaxID=429701 RepID=A0A2G
------WVLFFFTLIALVVMIVFQL---MCLADLEFDYINPY-DTASRI-NAVV-----L
PEFITQ--GVLCL--LFLVTGHWAMSLLSIPYLYYNVR-L----YLRRE----------H
LIDVTEIFN--LLNWEKKQRLFKLGYIILLLFMCLFWLIYN---------
>UniRef90_A0A7R9QIL6 Uncharacterized protein n=1 Tax=Oppiella nova TaxID=334625 RepID=A0A7R9QIL6_9ACAR
----SLFVFALFDTSALLFLTVYIV---ITLSDLECDYLNAQ-QCCNKL-NKWV-----I
PELISY--AILVI--LLLFTNHWFIFLLNGPMLAWIGH-K----YYSIP---K---GNIG
FYDATEVHNRGNLKHLMKFSMIRLAFHLIHFFIYLYCMIIALLT------
>UniRef90_A0A835IEX7 Protein cornichon homolog 4 n=1 Tax=Coptis chinensis TaxID=261450 RepID=A0A835IEX7_9MAGN
------------FLISILGIVVYQL---MCLADLEFDYINPY-DSASRI-NRVV-----L
PEFIAQ--GVLCL--LFLVTGHWIMFLLSVPYLYYNAR-L----YMRRQ----------H
LVDITEIFN--QLNWEKKQRLVKLVYLVILLFLCIFWMIYSVL-------
>UniRef90_A0A2V0P406 Uncharacterized protein n=1 Tax=Raphidocelis subcapitata TaxID=307507 RepID=A0A2V0P406_9CHLO
-------VAALIMQSALLGRAMFAI---MSLSDLENDFLNPY-DLCGRL-NRYV-----G
VEYAVQ--GALAL--SLLLSGNWFTGAAHLAVLGYMVH-L----WAGNK----------V
YVDATDAFR--QLPEQKRQRLVQLGAHTALFMVVVYRLIET---------
>UniRef90_A0A6A4N0I7 Cornichon n=2 Tax=Lupinus TaxID=3869 RepID=A0A6A4N0I7_LUPAL
-----------------LASAFYQV---LMLSDLEADYINPY-DASSRI-NYFV-----L
PEFIAQ--VSMCL--LFLVTGHWVMFLITLPLTCYHIN-L----YVKRQ----------H
LVDVTEVFR--VLNAEKKFRLAKLAFYLVVLIITIFRLVLI---------
>UniRef90_A0A310SQD7 Protein cornichon n=1 Tax=Eufriesea mexicana TaxID=516756 RepID=A0A310SQD7_9HYME
---ASSYIVALIVDAFLLIFAIFHI---IAFDELKTGYKNPI-ELCNSL-NSLI-----I
PEYGLH--ISINI--LFLLSRQWLSLFLNIPLIIYHLW-Q----YYHRP---I--MSKPG
LYDPTSIMSAQALKIHQREGWYKLTLYFLSFFYYLYGMISSLI-------
>UniRef90_A0A194PJL3 Protein cornichon n=1 Tax=Papilio xuthus TaxID=66420 RepID=A0A194PJL3_PAPXU
---AFSYIIALIVDAFLIFFSIFHV---IAFDELKTDYKNPI-DQCNSL-NPLV-----L
PEYLLH--LLINL--LFLLSGEWFSLFLNVPLILYHIH-R----YRTRP---V--MSGPG
LYDPTSIMNADVLTICQREGWIKLAFYLLSFFFYLYG-------------
>UniRef90_B9GVT8 Cornichon family protein n=12 Tax=Saliceae TaxID=238069 RepID=B9GVT8_POPTR
------WLISFFILISLIVIVIFQL---MALADLEFDYINPY-DSSSRI-NKVI-----L
PEYITE--GVLCL--FFLVTGHWCMSLLCVPYLYYNAR-L----YTRRQ----------H
LVDVTEIFN--MLNWEKKQRLFKLGYLIVLLFLSIFWMILTALEDS----
>UniRef90_A0A445LQC2 Protein cornichon-like 1 isoform C n=1 Tax=Glycine soja TaxID=3848 RepID=A0A445LQC2_GLYSO
-----WLVICFPANIALLASTFYQV---LILSDLESDYINPF-DAASRI-NYFV-----L
PEYVGQ--GALCA--LCLFTGHWFMFLLTVPVTCYHLR-L----YVKRE----------H
LIDVTEVFR--VLNAEKKYRIAKLALYLTVLIVTIFRLLTSV--------
>UniRef90_D7TWE4 Protein cornichon-like 4 n=3 Tax=Vitis TaxID=3603 RepID=D7TWE4_VITVI
-----AWIFSFFILIALLVLVVYQL---MCLADLEFDYINPY-DSASRI-NKVV-----L
PEFITQ--GVLCL--FYSLTGHWFMSLLCGPYLYYNVR-L----YQRRQ----------H
LIDVTEIFN--LLNWEKKQRLFKLGYLIFLLFLSIFWMILSALEDH----
>UniRef90_A0A9D4XT62 Uncharacterized protein n=2 Tax=Pisum sativum TaxID=3888 RepID=A0A9D4XT62_PEA
-----WLLICFPFNVALLASAFYQV---LMLSDLEADYINPY-DASSRI-NYYV-----V
PEFIAQ--GLFCA--LFLFTGHWFMFLLMLPLASYHGM-L----YVKRQ----------H
LLDVTEVFR--VLNAEKKFRIAKLAFYLIMVIITIFRHIIRI--------
>UniRef90_A0A2Z7ACF2 Protein cornichon4 n=1 Tax=Dorcoceras hygrometricum TaxID=472368 RepID=A0A2Z7ACF2_9LAMI
-----AWLLFFFIVVALLVMIVFQL---MCLADLEFDYINPY-DSASRI-NSVV-----L
PEFITQ--GVLCA--LFLLTGHWVMSFLCLPYLYYNVR-L----YLRRQ----------H
LVDVTEIFN--LLSWEKKQRLFKLGYIILLLFMCLFWMIYNAL-------
>UniRef90_A0A6M2DHK3 Putative er-derived vesicles protein erv14 corethrella appendiculata n=3 Tax=Pulicidae TaxID=751
------FSFSLVETGAVLFLFVYFV---ITLSDLECDYLNAQ-ECCTKL-NAWV-----L
PKLIAH--SFLSF--ILILNGQWWLIIFNFPLISWMLY-E----FFKVP---K---GNLG
VYDPTEIHNRGQLKKHMRDCMINLCYHLILFFIYLYCMIISLLK------
>UniRef90_A0A8J5QNF1 Protein cornichon n=4 Tax=Microgastrinae TaxID=65207 RepID=A0A8J5QNF1_9HYME
--AAFSYIISLIVDAFLIFFAIFHV---IAFDELKTEYKNPI-EQCNSL-NPLV-----P
FEYGLH--LLINF--LFLISGEWFSILINAPLIAYHIN-R----YLTRP---V--MSGPG
LYDATSILNANVLARCQREGWIKLAFYLLCFFYYLY--------------
>UniRef90_UPI000D728C3D protein cornichon homolog 1-like n=1 Tax=Pomacea canaliculata TaxID=400727 RepID=UPI000D728C3
--AAFCYIVALVLSAVLIFFAIFHI---IAFDELKTDYKNPI-DQCSSL-NPLV-----L
PEYVLH--ISFTL--LFLFALQFGSFLWNLPLVVYHIR-R----YMHRP---V--MSCPG
LYDPTTIMNAEELNRAQKEGWIKLGFYLISFFYYLYSMIYVLVS------
>UniRef90_UPI00053C5AE0 protein cornichon homolog 5 n=1 Tax=Tarenaya hassleriana TaxID=28532 RepID=UPI00053C5AE0
-----AWLISFLFLVSLLIIVVYQL---VCLSDLEFDYVNPY-DSSIRI-NRVV-----I
PEFTVQ--GALTI--FYLLTGHWFMAILSLPYLCYNIK-L----YTSKE----------H
LTDVTEIYN--SLKREQKRRLFKLGHIALFLFITTFWLI-----------
>UniRef90_A0A8C6SCY4 Cornichon family AMPA receptor auxiliary protein 4 n=1 Tax=Neogobius melanostomus TaxID=47308 Re
------------------------I---ITLSDLECDYINAR-ACCSKL-NKWV-----I
PEMIGQ--CLSTM--LMLVSMHWFIFLLNFPVAVWNIY-R----YVKVP---M---GNMG
VFDPTEIHNRGQLKSHMKESMIKLGYHLLCFFIYLYR-------------
>UniRef90_A0A7J6GUG6 Uncharacterized protein n=1 Tax=Cannabis sativa TaxID=3483 RepID=A0A7J6GUG6_CANSA
-----TWLFSFFFILALLLLLGFQL---ICLVDLEYDYINPY-DSASRI-NNVV-----L
PEFITQ--GALCL--VLLATGHWLVCLLHLPYLYYNVR-Q----YIQGQ----------H
LVDVTEIYS--QLKVEKKKRFIKMGYLIFLFIFSLFWLLFNL--------
>UniRef90_UPI00158E392E protein cornichon homolog 4 n=1 Tax=Chelonus insularis TaxID=460826 RepID=UPI00158E392E
------FAFSLLDTGAILFVLVYFV---IALSDLECDYLNAQ-ECCSRL-NSWV-----V
PKIVAH--TLLNL--LLLLHGQWNLALVNLPMSLWLCY-E----FFTIP---Q---GNLG
VFDPTEIHNSGQLKKHTRDCMIYLGYYLIFFFIYLYCMIIALLR------
>UniRef90_T1FN82 Cornichon n=1 Tax=Helobdella robusta TaxID=6412 RepID=T1FN82_HELRO
---AFCYIIALIFTAILIFFVIYQI---IAFDELKTDYKNPI-DQCRSL-NPLV-----L
PEYGLH--AFFVL--LFIITFEWITVVLNLPLLFYHIH-R----YMNRP---V--MSCPG
LYDPTTIMNADELSRGNREGWIKLAFYIITFFYYLYSMIYVLVS------
>UniRef90_A0A0B2UYA9 Uncharacterized protein T09E8.3 n=4 Tax=Ascaridoidea TaxID=33256 RepID=A0A0B2UYA9_TOXCA
------YLFALIAVAFCIFFAIFTV---ICIDELKTDYKNPI-EQCKNL-NQLI-----L
PEYLLH--LFFSL--LFVLSLQWGAVCWNAPLIAYHLH-R----YMNRP---V--MTGPG
IYDPTTIMNADQLQRALREGWIKLGFYLISFFYYLYAMIYTLVTSS----
>UniRef90_A0A6P4CDZ2 Protein cornichon homolog 1 isoform X2 n=4 Tax=Arachis TaxID=3817 RepID=A0A6P4CDZ2_ARADU
----------FPSSIALLATTFYQV---LILSDLEADYINPF-DAASRI-NYFI-----L
PEYIGQ--GALCV--LCLFTGHWFMFLLSLPVTCYHIM-R----YVKRE----------H
LIDVTEVFR--GLNAERKFRLAKLVMYLILLIVVIFWLT-----------
>UniRef90_UPI000D6275E4 protein cornichon homolog 4-like n=1 Tax=Cynara cardunculus var. scolymus TaxID=59895 RepID=U
-----AWLLFFFVIISLLVVVVYQL---MCFADLEFDYSNPY-DCASRI-NCVI-----L
PEFITQ--AILCS--LYLLTGHWVMFLLASPYLYYNLR-L----YGRRE----------H
LVDVTEIFN--QLNREKKQRLFKLGYLIMLLFITLFWMIFNA--------
>UniRef90_A0A5E4NNL9 Cornichon n=1 Tax=Cinara cedri TaxID=506608 RepID=A0A5E4NNL9_9HEMI
------YIFAMISDAILIFFSIFHI---IAFDELKTDSKNPI-EQCNSL-NPLV-----L
PEYLIH--FSFNF--LFLLGGQWLFLAVNVPLMAYHII-R----YQNRP---I--MSGFG
LYDPTSIMNADKLYKYQREGWVKLAFYLLSFFFYFFGMIRSLI-------
>UniRef90_A0A1D1ULF7 Cornichon n=2 Tax=Ramazzottius varieornatus TaxID=947166 RepID=A0A1D1ULF7_RAMVA
---ALCFLLAMIITAVLIFLAIFHM---IAFDELKTDYKNPV-EQCNTL-NPLV-----L
PEYGLH--MFISF--LFMISGSFWTLMYNVPLIAYHVM-R----YRKRP---V--MSSHG
LYDPTSIMNADELSYNMREGWIKLAFYLISFFVYLYMMIYELVTS-----
>UniRef90_A0A834UEY4 Protein cornichon n=4 Tax=Vespinae TaxID=7439 RepID=A0A834UEY4_VESPE
--AAFSYIVALSIDAFLIFFVIFHV---IAFDELQSGQKNPI-DQCNSL-NPLV-----I
PEYVLH--VLINF--LFLISGQWFSLCFNIPLIAYHVW-R----YSNRP---V--MTGPG
LYDPTSILNAHDLAMYQREGWVKLTFYLLSFFYYLYGMISSLI-------
>UniRef90_A0A5A7PFB6 Cornichon family protein n=1 Tax=Striga asiatica TaxID=4170 RepID=A0A5A7PFB6_STRAF
-----AWLFSFFIVIALVGIILYQL---MCLADLECDYINPY-DSASRI-NKAV-----L
PEFVTQ--GVLCL--LHLITGHWTMFLLSVPYSYYNIT-L----YFRRQ----------H
LVDVTEIFN--QLPWEKKVRFYKLGYLVIFLALTIFLMIWSIV-------
>UniRef90_R7TQB5 Cornichon n=1 Tax=Capitella teleta TaxID=283909 RepID=R7TQB5_CAPTE
--AAFCYIVALILSAFLIFFVIYHI---IAFDELKTDYKNPI-DQCNSL-NPLV-----L
PEYILH--LFYNV--LFLFAWQWGTLILNVPLIAYHIN-R----YLHRP---V--MSGPG
LYDPTTIMNADELSRAQKEGWIKLAFYLLSFFYYLYSMIYELVS------
>UniRef90_UPI0018F810EF protein cornichon homolog 4-like n=3 Tax=Tripterygium wilfordii TaxID=458696 RepID=UPI0018F81
-------------IIALIVMIVFQL---MCLADLEFDYINPY-DSSSRI-NKAV-----L
PEYFTQ--GALCI--LYLITGHWCMALVCAPYLYYNVR-L----YTQKQ----------H
LVDVTEIFN--QLHWEKKQRLFKLGYLIINLFLAIFWMIMTALEDHDD--
>UniRef90_UPI000B8CBD36 protein cornichon homolog 4 n=1 Tax=Carica papaya TaxID=3649 RepID=UPI000B8CBD36
----------FFLLISLLVIVVYQL---MCLADLEFDYINPY-DSSSRI-NKVV-----L
PEFIVE--GVLCF--FYLITGHWFMSLLCVPYLYYNVR-L----YTSRQ----------H
LVDVTEIFN--LLNREKKKRLFKLAYIIILLFISIFWMIYCALSEE----
>UniRef90_B0W1J8 ER-derived vesicles protein ERV14 n=6 Tax=Culex TaxID=53527 RepID=B0W1J8_CULQU
-----VFAIAMLITGAILFLLIYFV---IILSDLECDYLNAQ-QCCSKL-NFWV-----V
PKLSAH--CFLAF--VLLLNGSWILFIANAPMVVWLLY-D----LIKVP---T---GNLG
IYDPAEIHNRGMVKRHLRDTMIGLGFYMIIFFVYLYCMIIAML-------
>UniRef90_A0A2J6KZP2 Uncharacterized protein n=1 Tax=Lactuca sativa TaxID=4236 RepID=A0A2J6KZP2_LACSA
-------------HIALLVVVVYQL---MCLADLEFDYINPY-DSASRI-NFVI-----L
PEFITH--GVLCL--IYLFTGHWVMVLLGLPYLYYNIR-L----YTRKQ----------H
LVDVTEIFN--HLSWEKKQRLFKLGYLIFLLFITLFWMIYNA--------
>UniRef90_A0A835UT88 Uncharacterized protein n=1 Tax=Vanilla planifolia TaxID=51239 RepID=A0A835UT88_VANPL
------------------------------LADLEFDYINAY-DTSSRI-NMVI-----V
PEFVLQ--GIFSL--LFLLSGHWIMFLFSAPLLYYNAR-L----YQKRK----------H
LIDVTEIFN--HLNVEKKRRLVKLVYLVFLLFLSLFWMIWSLLE------
>UniRef90_A0A0K0E408 Protein cornichon n=5 Tax=Strongyloididae TaxID=6246 RepID=A0A0K0E408_STRER
----FAYLIGMLAVGFGIFMAIMIV---ISIDELKTDYKNPI-DQCRSL-NNLV-----L
PEYAIQ--GGITL--LFLVTLQWCAIIWNVPLLAYHIN-R----YLNRP---R--MSTPG
IYDPTTIMKANELRLAYKEGWIKLGFYLISFFYYLYALIYTMVT------
>UniRef90_A0A7J7G468 Uncharacterized protein n=1 Tax=Camellia sinensis TaxID=4442 RepID=A0A7J7G468_CAMSI
------------------------------LADLEFDYINPY-DSASRI-NKMI-----M
PEFITQ--GVLCF--LYLITGHWFMSLLSVPYLYYNVR-V----YMLRQ----------H
LVDVTEIFN--SLHWEKKRRFFKLGYLVFLLCISLF--------------
>UniRef90_A0A0D2Q0V5 Cornichon family protein n=14 Tax=Gossypium TaxID=3633 RepID=A0A0D2Q0V5_GOSRA
------WLISFFILIALLVLIVYQL---MCLADLEFDYINPY-DSSSRI-NKVV-----L
PEFILQ--GFLCV--FYLLTGHWVMALLCGPYLYNNVR-L----YTQKK----------H
LVDVTEIFN--MLPREKKQRLFKLGYLVLLLFFSLFWMIWSTLED-----
>UniRef90_A0A0R0KXI8 Uncharacterized protein n=1 Tax=Glycine max TaxID=3847 RepID=A0A0R0KXI8_SOYBN
-----WLVICFPANIALLASTFYQV---LILSDLESDYINPF-DAASRI-NYFV-----L
PEYVGQ--GALCA--LCLFTGHWFMFLLTVPVTCYHLR-L----YVKRE----------H
LIDVTEVFR--VLNAEKKYRIAKLALYLTVLIVTIF--------------
>UniRef90_UPI001CFB786E protein cornichon homolog 4 n=1 Tax=Protopterus annectens TaxID=7888 RepID=UPI001CFB786E
--EAVIFVFSLIDCCALIFLAVYFI---ITLSDLECDYINAR-ACCSKL-NKWM-----F
PYLIGI--TIPCL--TMIVTHHWFEFFLNLKIATWDVV-R----FIMVP---S---GNVG
VFDPTEIHNRGQLKSHMKEAMIKLGFHLLCFFIYLYSMILALI-------
>UniRef90_A0A3S3MZC0 Protein cornichon 4 n=1 Tax=Cinnamomum micranthum f. kanehirae TaxID=337451 RepID=A0A3S3MZC0_9MA
------WIISFFVTIGILALAVYQL---ICLSDLEFDYINPY-DSSSRI-NAVV-----I
PEFMIQ--GALCA--VYLITWHWFMFLLTVPVTYFHIR-L----YMQRK----------H
LIDVTEIFS--LLNGEKKIRMIKIALYLTLFIIILYRLVASAV-------
>UniRef90_A0A6I9RZV5 Protein cornichon homolog 4 isoform X1 n=3 Tax=Arecaceae TaxID=4710 RepID=A0A6I9RZV5_ELAGV
---------------------IYQL---MCLADLEFDYINPY-DSSSRI-NKVV-----I
PEFVLQ--GVLCL--LFLLSGHWLMFLFCAPNLYYNVR-L----YQQRQ----------H
LVDVTEIFN--QLNGEKKRRLLKLINLVVLLFLSLFWMIWSVL-------
>UniRef90_T1K2W9 Protein cornichon n=2 Tax=Tetranychidae TaxID=32262 RepID=T1K2W9_TETUR
---AFSYVFALILDAFLIFFAVFHV---IAFDELKTDFKNPI-DQCNTL-NPLV-----L
PEYIIH--ITFNV--LFLFAGEWFTVLINIPLIAYHVY-R----YIHRP---AG-MSGPG
LYDPTTIMNADQMSRATREGWFKLAYYLLSFFYYLYGMISSLIA------
>UniRef90_UPI0010A2FF57 protein cornichon homolog 1-like n=2 Tax=Prosopis alba TaxID=207710 RepID=UPI0010A2FF57
-----WLLICFPLNIALLASTFYQV---LILTDLEADYVNPY-DASSRI-NYFV-----L
PEFIGQ--GLLCA--LFLFTGHWFMFLLTVPLTCYHVM-L----YVKRQ----------H
LLDVTEVFR--VLNAEKKYRIVKLAFYLSLLLITVFRLTLFIV-------
>UniRef90_A0A8W8MJH9 Protein cornichon-like protein 4 n=5 Tax=Crassostrea TaxID=6564 RepID=A0A8W8MJH9_CRAGI
----LLFILSVIDEGALLFLVVYFV---ITLSDLECDYLNAT-TCCTRL-NRFV-----L
PEIIAQ--SALAV--LLLITGHWILFLLYIPCTAWIVY-L----FVTKP---T---GNIG
LYDPAEIHNRHQLKAYMRDNMIKMGVHLIFFFIFLYWMIYSLLKD-----
>UniRef90_A0A6P6A3E0 Protein cornichon homolog 4-like n=1 Tax=Durio zibethinus TaxID=66656 RepID=A0A6P6A3E0_DURZI
------WLISFFILIALIVLIVYQL---MCLADLEFDYINPY-DSSSRI-NKVV-----L
PEFILQ--GFLCF--LYLSSGHWVMSLLCAPYLYYNVR-L----YTRKQ----------H
LVDVTEIFN--LLHREKKQRLFKLAYLVVLLFFAVFWMIWSAIEDAD---
>UniRef90_A0A4S8ITH1 Protein cornichon homolog 1 n=1 Tax=Musa balbisiana TaxID=52838 RepID=A0A4S8ITH1_MUSBA
-----LWLLAFAAVIALIGLSAYQL---ICLSDLEFDYINPY-DSSSRI-NAVV-----I
PEFLVQ--GILCI--LFLLTWHWFPFLIMAPITYYHIK-L----YMKGK----------H
LIDVTEIFR--LLNGEKKYRVIKLAFYCSFFIVVIYRQLQ----------
>UniRef90_A0A3S3QBM6 Protein cornichon 1 n=1 Tax=Cinnamomum micranthum f. kanehirae TaxID=337451 RepID=A0A3S3QBM6_9MA
---------------------FYQL---ICLSDLEFDYINPY-DSSSRI-NAVV-----I
PEFVIQ--GAVCA--LFLITWHWFMFLIMAPVTYFHIR-L----YLQRK----------H
LIDVTEVFR--LLNDEKKIRLVKLVFYLTLLFITIYRLVASAVTS-----
>UniRef90_A0A811RCI9 Cornichon family protein n=2 Tax=Miscanthus lutarioriparius TaxID=422564 RepID=A0A811RCI9_9POAL
----------------------------ICLSDLEYDYINPY-DSSSRI-NAVV-----L
IEYALQ--GALCA--SFLLTLHWFPFLVMAPVTYYHVK-L----YLARK----------H
LVDVTEIFR--QLSGEKKYRMIKLAFYFCLFIITIYRLVMTAV-------
>UniRef90_A0A6A3CEI6 Protein cornichon-like protein 4 n=4 Tax=Hibiscus syriacus TaxID=106335 RepID=A0A6A3CEI6_HIBSY
------------ILIALIALIVFQL---MCLADLEFDYINPY-DSSSRI-NKVV-----L
PEFIIQ--GLLCV--FYLLTGHWVMSLLCAPYLYYNVR-H----YTERK----------H
LADVTEIFN--MLPWEKKQRLFKLGYVIVLLFFSMFWMIWSTLD------
>UniRef90_UPI0010360DEC protein cornichon homolog 4-like isoform X1 n=1 Tax=Camellia sinensis TaxID=4442 RepID=UPI001
-----AWLLFFFVLIIIIVIVVYQL---MCLADLEFDYINPY-DSASRI-NKMI-----M
PEFITQ--GVLCF--LYLITGHWFMSLLSVPYLYYNVR-V----YMLRQ----------H
LVDVTEIFN--SLHWEKKRRFFKLGYLVFLLCISLFWTIWNAL-------
>UniRef90_A0A2U1KXJ3 Cornichon n=1 Tax=Artemisia annua TaxID=35608 RepID=A0A2U1KXJ3_ARTAN
-----AWLFSFFILLAVISLVLYQL---MCFLDLETDYINPY-ELATKI-NNIT-----L
PEFITQ--GALCF--LHLVSRHWMMFLLCLPYMCYNVN-I----YIHRQ----------H
LVYATEVFS--VMSREKNQRIFKLVYLACLLFFSIFWMIWSIVD------
>UniRef90_A0A8S0U7A6 Cornichon homolog 4-like n=3 Tax=Olea europaea subsp. europaea TaxID=158383 RepID=A0A8S0U7A6_OLE
-----AWLLFFFILIGILVMLVFQL---VCLADLEFDYINPY-DSSSRI-NKTV-----L
PEFITQ--GVLCF--LFLLTGHWVMSLLCIPYLYYNVR-L----YLRRQ----------H
LVDVTEIFN--LLSWEKKQRIIKLGYIVVLLFISLFWQVT----------
>UniRef90_UPI0020343D45 protein cornichon isoform X1 n=1 Tax=Athalia rosae TaxID=37344 RepID=UPI0020343D45
-----------------------FV---IAFDELKTEHKNPI-DQCNSL-NPIV-----V
PEYLLH--VLFNI--LFLLAGEWFSLLLNLPLLVYHFL-R----FRSRP---V--MSELG
LYDPTTIMNASDLTRCQREGWVKLAFYLLSFFYYLYGMISSLI-------
>UniRef90_A0A2P6RDT4 Cornichon n=3 Tax=Rosoideae TaxID=171638 RepID=A0A2P6RDT4_ROSCH
-WDLIYWLLCFCIDIALFASSLYQY---VMLTDLEADYINPF-ELSTRI-NQLV-----V
PEFIVH--GVFCA--LFLLAQRWFMFLFTVPLTYYIVM-L----FVKQK----------H
LIDVTEVFR--VLNTEKKCRLVKLGVYFCLLAIIIIRLTIS---------
>UniRef90_A0A8J6CTS4 Uncharacterized protein n=4 Tax=Gossypium TaxID=3633 RepID=A0A8J6CTS4_9ROSI
----------------------------MCLADLEFDYINPY-DSSSRI-NSVV-----L
PEFVVQ--GILCL--FYLLTGHWIMALISAPYLYYNVR-L----YTQRQ----------H
LVDVTEIFN--LLHREKKRRLFKLAYLVVLLFFDIFWMIWCAIEDD----
>UniRef90_A0A7N0SYY1 Cornichon family protein n=2 Tax=Kalanchoe fedtschenkoi TaxID=63787 RepID=A0A7N0SYY1_KALFE
------WLISFFVFIALIVLIVYQL---MCLADLEFDYINPY-DTASRV-NKVV-----L
PEFITQ--GLSCI--FLLLTGHWFMSLLGIPYLLYNAR-L----YSRRE----------H
LLDVTEIFN--TLNLEKKKRLFKLGYVIMLLCLSLFWLLLSAL-------
>UniRef90_A0A4Y7JCM7 Cornichon n=2 Tax=Papaver somniferum TaxID=3469 RepID=A0A4Y7JCM7_PAPSO
-----AWLLSFFLLIALLALLVYQL---MCLADLEFDYINPY-DSAARI-NSVV-----L
PEFIAQ--AVLAI--LFLLSGHWVMFLLNIPCLYYNVR-L----YIRKQ----------H
LVDVTEIFN--LLNWEKKQRLVKLVYLVLVLFLTLFWLIYSVLE------
>UniRef90_A0A8S1DZM4 Protein cornichon homolog 4 n=1 Tax=Cloeon dipterum TaxID=197152 RepID=A0A8S1DZM4_9INSE
---AFLFVIGLIDVGAVLFLLIYFI---ITLSDLECDYLNAQ-QCCSKL-NMWV-----I
PKLSAQ--ALFTF--FLLIHGKWMLLLLNLPMTAWLIY-E----LSNVP---M---GNTG
VYDPTEIHNRGQLKRHMRDCMISLGFYLLLFFVYLYCMIISLL-------
>UniRef90_A0A5D2JL82 Cornichon family protein n=15 Tax=Gossypium TaxID=3633 RepID=A0A5D2JL82_GOSTO
------WILSFFILIALIVLLVYQL---MCLADLEFDYINPY-DSSSRI-NSVV-----L
PEFVVQ--GILCL--FYLLTGHWIMALISAPYLYYNVR-L----YAQRP----------H
LVDVTEIFN--LLHREKKRRLFKLAYLVVLLFFDIFWMIWSAIEDD----
>UniRef90_A0A5A7PC76 Cornichon family protein n=1 Tax=Striga asiatica TaxID=4170 RepID=A0A5A7PC76_STRAF
------WLLFFFVAIALLVMVIFQL---MCLADLEFDYINPY-DSASRI-NKVV-----L
PEFITQ--GVLCF--LFLITGHWVMSLLCVPYLYYNVR-L----YLRRQ----------H
LVDVTEIFN--QLTWEKNQRFYKLGYIVLLIVMCLFWMIYNALE------
>UniRef90_Q3EDD7 Probable protein cornichon homolog 2 n=2 Tax=Arabidopsis thaliana TaxID=3702 RepID=CNIH2_ARATH
---------------------IFHL---VCLADLEFDYINPY-DSASRI-NSVV-----L
PEFIVQ--GVLCV--FYLLTGHWFMTLLCLPYLYYNFH-L----YSKRQ----------H
LVDVTEIFN--LLNWEKKKRLFKLAYIVLNLFLTIFWMIYSAL-------
>UniRef90_A0A8J4QNT9 Uncharacterized protein n=1 Tax=Castanea mollissima TaxID=60419 RepID=A0A8J4QNT9_9ROSI
-----LWLFSFFFILGLLCTIGFQL---ICLVDLESDYINPY-DSASRI-NSSV-----L
PEFIAQ--GLLCL--FFLLTGNWVMFLSSVPYLCYNVR-L----YVKQQ----------H
LVDVTEIYN--QLRWEKKLRFLKLAYLLFLFFISLFWLIWSIA-------
>UniRef90_UPI002166BD68 protein cornichon n=1 Tax=Anthonomus grandis grandis TaxID=2921223 RepID=UPI002166BD68
---AFAYITALIGDAFLIFFSLFHV---IAIDELKTDYKNPI-DQCNSL-NPLV-----L
PEYILH--TLFNL--LLVFSGEWLTFFINLPLILYHIN-R----YRTRP---V--MSTVG
IYDPTSIMNSDQLTLCQREGWIKLAFYLISFFYYLYGMIYTLI-------
>UniRef90_C0PIA4 Protein cornichon homolog 1 n=12 Tax=Panicoideae TaxID=147369 RepID=C0PIA4_MAIZE
------WLFSFVSVMVLIGLTAYQL---ICLSDLEYDYINPY-DSSSRI-NAVV-----L
IEYSLQ--GALCA--SFLLTLHWFPFLVMTPVTYYHVK-L----YLARK----------H
LVDVTEIFR--QLSDEKKYRMIKLAFYFCLFIITIYRLVMTAV-------
>UniRef90_A0A251VBW4 Putative cornichon n=1 Tax=Helianthus annuus TaxID=4232 RepID=A0A251VBW4_HELAN
-----AWLLSFFILIAVLALVLYQL---MCFLDLETDYINPY-ELATKI-NSIT-----L
PEFITQ--GVLCF--LHLVTRHWFMFLLCLPYLCYNVN-L----YIHKR----------H
LVYATEVFG--ELSREKKQRIFKLVYLAFLLFFSIFWMIWSIV-------
>UniRef90_UPI001263DE8C protein cornichon homolog 4-like isoform X1 n=4 Tax=Anacardiaceae TaxID=4011 RepID=UPI001263D
-----GWLLVFTLLISLLAILSYQLQ-LMCLTDLEVDYINPY-DSAAQI-NMLV-----L
PEFATQ--GILCI--IYLITGHWFMFLLSLPYLHYNVG-L----YRRRQ----------H
LVDVTEIYS--QLNGEKKQRLFKLCYLIILLVLCIFWLL-----------
>UniRef90_A0A2I0V8V5 Protein cornichon like 4 n=2 Tax=Dendrobium TaxID=37818 RepID=A0A2I0V8V5_9ASPA
--------------------VIYQL---MSLADLEFDYINPY-DSSSRI-NAVI-----L
PEFVLQ--GILCL--LFLVSGHWMMFLFAAPMLYYNVR-L----YQQQK----------H
LIDVTEIFS--QLNEEKKRRLIKLIYLVTLLFLSLFWMIWSVLE------
>UniRef90_A0A834XVC7 Odorant receptor n=2 Tax=Aphidius gifuensis TaxID=684658 RepID=A0A834XVC7_9HYME
----------------------------IAFDELKTEYKNPI-EQCSNL-NNLV-----L
PEYALH--IFFNL--LFLISGEWVSLLINAPLIAYHIN-R----YLTRP---I--MSGPG
LYDATSILNANVLSRCQQEGYVKLAFYLLTFFYYLY--------------
>UniRef90_A0A913XT50 Uncharacterized protein n=1 Tax=Exaiptasia diaphana TaxID=2652724 RepID=A0A913XT50_EXADI
---AGLYIFGLIDGAALLFLTVFFI---INLSDLECDYINAT-TCCKRL-NIWV-----L
PELIAH--GLITI--LLLLHFQFVFFGINLPLMVWNIY-R----FINKP---A---GNLG
LYDPAEIHNRSQLKGFLKESMVKLAFHLIFFFLYLYSMISALLEENN---
>UniRef90_A0A6A2X442 Protein cornichon-like protein 4 n=1 Tax=Hibiscus syriacus TaxID=106335 RepID=A0A6A2X442_HIBSY
------WLISFFILIALLVLIVYQL---MCLADLEFDYINPY-DSSSRI-NKVV-----L
PEFILQ--GVLCV--FLLSTGHWVMSLICAPYLYYNVR-L----YTQKK----------H
LADVTEIFN--TLPWEKKQRLFKLGYVVVLLFFSIFWMIWSTLD------
>UniRef90_A0A4D6MUR9 Cornichon n=1 Tax=Vigna unguiculata TaxID=3917 RepID=A0A4D6MUR9_VIGUN
-----WLLICFPANIALLASTFYQV---LILSDLESDYVNPF-DASSRI-NYFV-----L
PEFIGQ--GALCV--LCLFTGHWFMFLLTVPVTVYHAR-L----YMKRE----------H
LIDVTEVFR--VVNAEKKFRIVKLALYLTVLIVTIFRLTLIAV-------
>UniRef90_A0A444YHG3 Protein cornichon n=4 Tax=Arachis TaxID=3817 RepID=A0A444YHG3_ARAHY
--------LCFPLNIAFFASSFYQV---LILSDLEDDYMNPF-DASSRV-NYFV-----V
PEFIGQ--GLLCA--LCLLTGHWIMFLLTLPLACYHAN-L----FMKRQ----------H
LLDVTEVFR--VLKAEKKFRIVKLAFYLSVLIITIFRFVMPL--------
>UniRef90_A0A1W4XUS8 Protein cornichon homolog 4 n=1 Tax=Agrilus planipennis TaxID=224129 RepID=A0A1W4XUS8_AGRPL
-----VFSFALIDSGAVLFLLIYFV---ITLSDLECDYLNAQ-QCCSKL-NVWI-----M
PKLIAH--VFLQS--LLLLHGHWLLMLANIPMTAWLAY-E----ILKVP---K---GNLG
VYDPTEIHNRGQLKKHMRDCMIYVGYYMLFFFIYLYCMIVSLLKD-----
>UniRef90_A0A1S3UZ89 Protein cornichon homolog 1 isoform X1 n=5 Tax=Vigna TaxID=3913 RepID=A0A1S3UZ89_VIGRR
-----WLLICFPANIALLASTFYQV---LILSDLESDYVNPF-DASSRI-NYFV-----L
PEFIGQ--GALCA--LCLFTGHWFMFLLTVPVTCYHAR-L----YVKRE----------H
LIDVTEVFR--VVNAEKKFRIVKLALYLTVLIVTIFRMLAA---------
>UniRef90_A0A8J5KGK6 Cornichon n=2 Tax=Zingiber officinale TaxID=94328 RepID=A0A8J5KGK6_ZINOF
-------------------LVIYQL---MCLADLEFDYINPY-DSASRI-NKVI-----Y
PEFGLQ--AALCL--LFLLSGNWWMILLSAPYLYYNVR-L----YQRQR----------H
LIDVTEIFN--QLNQEKKIRLFKLVNLVILLFLSLFWMIYSIIED-----
>UniRef90_A0A383VZH0 Uncharacterized protein n=1 Tax=Tetradesmus obliquus TaxID=3088 RepID=A0A383VZH0_TETOB
-------VAAMILQSTLLGRNMYAI---VCLTDLENDFINPF-DLSSKM-NRFV-----T
HELVAH--AVMAA--LLLLSGNWFSGACLAAVLAYMLH-L----HTHRL----------L
HVDTTDAFR--QLPQQKKQRFILLGAHLLLFVLVVYRLIET---------
>UniRef90_A0A1B6C678 Protein cornichon homolog 4 n=1 Tax=Clastoptera arizonana TaxID=38151 RepID=A0A1B6C678_9HEMI
----LLFAFSIVDTGAVLFLLVYFV---ITLSDLECDYLNAQ-QCCSKL-NMWV-----I
PKIVAN--AILVV--LFIIYGCWYLVLANLPVVGYLIY-E----FVTVP---S---GNTG
VYDPTEIHNRGQLKRHMRDCMIYLGYYLICFFIYLYCMIIALLKD-----
>UniRef90_A0A3Q3D1G6 Cornichon family AMPA receptor auxiliary protein 4 n=1 Tax=Hippocampus comes TaxID=109280 RepID=
-MDAAVFILSLIDCCALIFLAVYFI---ITLSDLECDYINAR-ACCSKL-NKWV-----I
PEMVGQ--CLSTV--LMLVSTHWFIFFLNLPVAAWDIY-R----YVKVP---M---GNMG
VFDPTEIHNRGQLKSHMKEAMIKLGYHLTTQHNDMLKMV-----------
>UniRef90_UPI0020344507 protein cornichon isoform X3 n=1 Tax=Athalia rosae TaxID=37344 RepID=UPI0020344507
------------------------V---IAFDELKTEHKNPI-DQCNSL-NPIV-----V
PEYLLH--VLFNI--LFLLAGEWFSLLLNLPLLVYHFL-R----FRSRP---V--MSELG
LYDPTTIMNASDLTRCQREGWVKLAFYLLSFFYYLYGMISSLI-------
>UniRef90_A0A3Q7XP25 Protein cornichon homolog 1 isoform X2 n=1 Tax=Cicer arietinum TaxID=3827 RepID=A0A3Q7XP25_CICAR
-----WLFISFPFNVALLASAFYQV---LMLSDLEGDYLNPY-DASSRI-NYFV-----V
PEFIGQ--GLLCA--LFLFTGHWFMFFFMLPLASYHVM-L----YVKRQ----------H
LLDVTEVFR--VLNAEKKFRIAKLAFYLTMVIITIFRLVLIAV-------
>UniRef90_A0A443RLX9 Protein cornichon-like protein n=1 Tax=Dinothrombium tinctorium TaxID=1965070 RepID=A0A443RLX9_9
--------SPSVDNAFLIFFAVFHI---IAFDELKTDFKNPI-DQCNTL-NPLV-----L
PEYIIH--ILFNL--LFLLCGEFFTLMLNIPLIAYHIH-R----YLHRP---V--MSGPG
LYDPTTIMNADQLTRATNEGWIKLGFYLLSFFYYLYGMISSLIT------
>UniRef90_A0A9D5CCZ4 Uncharacterized protein n=1 Tax=Dioscorea zingiberensis TaxID=325984 RepID=A0A9D5CCZ4_9LILI
------WLIAFFLLVALLIMLVYQL---MCLADLEFDYINPY-DSASRI-NCVV-----L
PEYVLL--GVLSL--LFLLSGHWLMFLFSAPAVYYYVK-L----YQQRQ----------H
LIDVTEIFN--LLNREKKRRLFKLVYFVCLLFLSLFWMIWSVME------
>UniRef90_A0A8W8HML6 Protein cornichon n=5 Tax=Ostreidae TaxID=6563 RepID=A0A8W8HML6_CRAGI
--AAFCYILALILTAVLIFFAIFHI---IAFDELKTDYKNPI-DQCGSL-NPLV-----L
PEYFIH--ILFTF--LFITAMEWFTVLLNIPLIIYHIR-R----YINRP---V--MSGPG
LYDPTTIMNADELNRAQKEGWIKLAFYLISFFYYLYCMIYTLVS------
>UniRef90_A0A7J7JEF6 CNIH1 n=1 Tax=Bugula neritina TaxID=10212 RepID=A0A7J7JEF6_BUGNE
--AAFCYILALILSAVLIFFAIYHI---IAFDELKTDYKNPI-DQCNTL-NPLV-----L
PEYAIH--IFFNI--LFLFAGQFGSLALNIPLIAYHVH-R----YITRP---V--MSGPG
LYDPTTVMNADSLSRCMKEGWVKLAFYLISFFYYLYSMIYVLVT------
>UniRef90_A0A8B6H650 Protein cornichon n=2 Tax=Mytilus galloprovincialis TaxID=29158 RepID=A0A8B6H650_MYTGA
---AFCYIFALILSAVLIFFAIFHI---IAFDELKTDYKNPV-DQCRSL-NPLV-----L
PEYLIH--VLYTI--LFVFAQQWGTLIMNIPLIAYHVR-R----YMNRP---V--MSCPG
LYDPTSIMNADELSRAQREGWIKLAFYLISFFYYLYSMIYVLVS------
>UniRef90_Q9BJN0 Cornichon n=1 Tax=Boltenia villosa TaxID=63515 RepID=Q9BJN0_BOLVI
---AFCYIAAIILTAFLIFFAIWQI---IAFDELKTDYKNPI-DQCNSL-NPLV-----L
PEYAIH--IFFTL--LFLWGGEWVTVALNMPLIGYNVW-R----YLHRP---V--MSAPG
LYDPTTVMNADVLTYCMREGWCKLAFYLISFFYYLYRMIYVLV-------
>UniRef90_A0A498I0K8 Cornichon n=1 Tax=Malus domestica TaxID=3750 RepID=A0A498I0K8_MALDO
-WELMYWLICFCVDLALFASSLYQY---VMLTDLEADYINPY-ELSNRI-NQLV-----V
PEFILH--IVFCA--FFLLARRWFMFLVTVPLTSYIVM-L----FVKQQ----------H
LIDVTEVFR--VLNTEKKCRLVKLGFYFCLLAVIIIRIAI----------
>UniRef90_A0A8X8YU59 Cornichon n=1 Tax=Salvia splendens TaxID=180675 RepID=A0A8X8YU59_SALSN
----------------------------MCLADLEFDYINPY-DTASRV-NKAV-----L
PEFIAE--GVLCL--LLLITGHWAMCLLGLPYAYYNVT-I----YTRRQ----------H
FLDVTEIFN--QLHWEKKVRFIKIGYLIIFLALTIFWMIWSIVD------
>UniRef90_A0A9D4R3H8 Uncharacterized protein n=1 Tax=Dreissena polymorpha TaxID=45954 RepID=A0A9D4R3H8_DREPO
-----LFIFSLIDEGFLLFLVVYFV---ITLSDLESDYLNAR-TCCEKL-NYWV-----F
PEMVPQ--AVLSV--LLLFTGHWILFILYAPCTAWIVY-R----YVSKP---S---GNIG
IFDPTEIHNRQQLKFLLKESLCKMGFHLIFFFVYLYMMIYTLIA------
>UniRef90_UPI0021F5D8CA protein cornichon homolog 4 n=2 Tax=Leptopilina TaxID=63429 RepID=UPI0021F5D8CA
-----IFAFALVDTGAVLFLLVYFL---IVLSDLECDYLNAQ-QCCSRL-NAWV-----T
PKLAAH--TVLFI--ILVIFGQWGISALNLPMTAWLFY-E----YFNVP---R---GNMG
VYDPTEIHNRGQLKKHTRDCLIFLGYYLIFFFIYLYCLIVTLLK------
>UniRef90_A0A8R7RD72 Protein cornichon-like protein 1 n=8 Tax=Triticeae TaxID=147389 RepID=A0A8R7RD72_TRIUA
-----LWLFSFASVMALVGLTAYQL---ICLSDLEFDYINPY-DSSSRI-NAVV-----I
IEYVLQ--GVLCA--SFLLTLNWFPFLVMAPVTYYHVK-L----YMNRK----------H
LIDVTEIFR--QLHGEKKYRMIKLAFYFALFIISIYRLVMTAV-------
>UniRef90_UPI0010A35E9F protein cornichon homolog 1-like isoform X1 n=4 Tax=Prosopis alba TaxID=207710 RepID=UPI0010A
-----WLIICFPLNVALLASTFYQI---LILTDLEADYVNPY-EASSRI-NYFV-----V
PEFIGQ--AALCA--LFLLTGHWFMIFLTVPITAYHMT-L----YAKQQ----------H
LLDVTEMFR--VVNAEKKYRIVKFALYLLTLAVVVFRSSCRIIA------
>UniRef90_A0A396JS81 Uncharacterized protein n=2 Tax=Medicago truncatula TaxID=3880 RepID=A0A396JS81_MEDTR
-----WLVICFPTNIALLASNFYQV---LILSDLESDYINPF-EASSRI-NYFI-----L
PEFIGQ--GVLCA--LCLLTGHWLMFLLNVPVTCYHAM-L----YVKRE----------H
LIDVTEVFR--VLSAEKKFRIAKLVLYLIVLIVVIFRLTLI---------
>UniRef90_A0A151U3T0 ER-derived vesicles protein ERV14 n=3 Tax=Phaseoleae TaxID=163735 RepID=A0A151U3T0_CAJCA
-----WLLICFPANIALLASTFYQV---LILSDLESDYINPF-DAASRI-NYFV-----L
PEFVGQ--GALCA--LCLFTGHWFMFLLTVPVTCYHVM-L----YVKRE----------H
LIDVTEVFR--VINAEKKLRIAKLALYLIVLIVTIFRFVTP---------
>UniRef90_UPI0009E206D1 protein cornichon homolog 4-like n=1 Tax=Phalaenopsis equestris TaxID=78828 RepID=UPI0009E206
--------------------VIYQL---MSLADLEFDYINPY-DSSSSI-NAVI-----L
PEFVLQ--GILCL--LFLVSGHWMMFLLAAPMLYYNVR-L----YQRRK----------H
LVDVTEIFN--QLNNEKKCRLIKLIYLVVLLFLSLFCMIWSLLE------
>UniRef90_A0A336L0B5 CSON002304 protein n=1 Tax=Culicoides sonorensis TaxID=179676 RepID=A0A336L0B5_CULSO
----LLFIISMAITGSLLFLLVYFV---IILSDLECDYINAQ-TCCAKL-NFWV-----I
PKLGAH--AFLAF--LLLIHQNWGLFLLNIPGVAWMLY-E----KLKIP---S---GNIG
VYDPAEIHNRGMIRKHLRDCMIYLGFYLLIFFVYLYYMIIALLK------
>UniRef90_A0A8T3AYL6 Uncharacterized protein n=5 Tax=Epidendroideae TaxID=158332 RepID=A0A8T3AYL6_DENNO
------WIVSFVIVIALIAVDAYQL---ICLSDLECDYINPY-DSSSRV-NAVV-----V
PEFIVQ--GFLSS--LFLMTWQLIPFIIMAPITYYHVQ-M----FWKRK----------H
LLDVTEIFR--QIEGQKKYRMVKLAFYFTMFILVIYRLVVCAV-------
>UniRef90_A0A5J4ZY06 Cornichon family protein n=1 Tax=Nyssa sinensis TaxID=561372 RepID=A0A5J4ZY06_9ASTE
-----AWLVFFFVLIALFVLVVYQV---VSLADLEFDYINPY-DSASRI-NRVI-----L
PEFVTQ--GVLCF--LYLITGHWVMCLLSLPYLYYNVR-L----YIRKQ----------H
LLDVTEIFN--LLNWEKKQRLFKLGYLIFLLCISL---------------
>UniRef90_A0A1U8GP92 Protein cornichon-like protein 3 n=2 Tax=Solanoideae TaxID=424551 RepID=A0A1U8GP92_CAPAN
-------------------------------PDLEQDYVNPY-DSATRI-NRIV-----V
PEFALQ--GALCF--LHLVTGHWLMFLICLPYLYYNVQ-V----YTERC----------H
LVYVTEIFN--QLPWEKKIRLYKLGYLVILLAFSIFWMVWSIVD------
>UniRef90_A0A7N0ZZD3 Cornichon family protein n=1 Tax=Kalanchoe fedtschenkoi TaxID=63787 RepID=A0A7N0ZZD3_KALFE
---------SFIVLISLLLTVVYQL---MCLADLEFDYTNPY-DSSSRI-NRVI-----L
PEFIAQ--AALCL--FYLLTAHWLMSLLSSPYLFYNLR-L----YTRRE----------H
LVDVTEIFN--TLHWEKKQRLFKLAYLIFLLFASIFWMIMSILTE-----
>UniRef90_Q8GWT5 Protein cornichon homolog 3 n=16 Tax=Brassicaceae TaxID=3700 RepID=CNIH3_ARATH
---VWTWIISFLILITLLGLIVYQL---ISLADLEFDYINPY-DSASRI-NFVV-----L
PESILQ--GFLCV--FYLVTGHWFMALLCVPYLYYNFH-L----YSRKQ----------H
LIDVTEIFN--LLDWEKKKRLFKLAYIILTLFLTIFWLIYSTL-------
>UniRef90_UPI002161B448 protein cornichon homolog 4-like isoform X1 n=3 Tax=Quercus TaxID=3511 RepID=UPI002161B448
------WLFSFFFILGLLCTIGFQL---ICLVDLESDYINPY-DSASRI-NSSV-----L
PEFIAQ--GLLSL--FFLLTGNWVMFLSSLPYLCYNVR-L----YMKQQ----------H
LVDVTEIYN--QLRWEKKLRFLKLAYLLFLFFVSLF--------------
>UniRef90_UPI001F5F8154 protein cornichon isoform X2 n=1 Tax=Schistocerca piceifrons TaxID=274613 RepID=UPI001F5F8154
------------------------V---IAFDELKTDYKNPI-DQCNNL-NPLV-----L
PEYLVH--LFFNI--LFLTAGEWFSLCLNIPLIAYHFH-R----YRTRP---V--MSGPG
LYDPTSIMNADVLNRCQKEGWIKLAFYLLSFFYYLYGMIYSLIS------
>UniRef90_A0A1S3ZS20 Protein cornichon homolog 4-like n=1 Tax=Nicotiana tabacum TaxID=4097 RepID=A0A1S3ZS20_TOBAC
-----SWLFSFFLLVAVLATILYQL---MCLADLEYDYVNPY-DSASRI-NRAV-----V
PEFVLH--GALCF--LHLVTGHWLMFLICLPYLYYNIK-V----YADRS----------H
LVDVTEIFN--QLPWEKKIRLYKLGYLVILLAFSIF--------------
>UniRef90_UPI0021764EBC protein cornichon homolog 1 isoform X2 n=3 Tax=Rosoideae TaxID=171638 RepID=UPI0021764EBC
--------------IALFASSLYQY---VMLTDLEADYINPF-ELSTRI-NQLV-----L
PEFIAH--GVFCA--LFLLAQRWFMFLFTVPLTYYIVM-L----FIKQK----------H
LIDVTEVFR--VLNTEKKCRLVKLGVYFCLLAIIIIRILISAI-------
>UniRef90_A0A3S5C6B1 Cornichon n=1 Tax=Protopolystoma xenopodis TaxID=117903 RepID=A0A3S5C6B1_9PLAT
-------IIALILCIGLIFLTIYHI---IAFEELKTDYKNPV-DQCRSL-NPLV-----I
PEYSIH--GFFTL--LFLLTGQLWTVLFNIPLIAYNIN-R----YLNRP---L--ISGRG
LYDPTTIMNNDELSRAMKEGWIKIVFYVLSFFYYLY--------------
>UniRef90_A0A6I9TJT9 Protein cornichon homolog 4 n=7 Tax=Lamiales TaxID=4143 RepID=A0A6I9TJT9_SESIN
-----AWLLFFFILIALLVMIVFQL---MCLADLEFDYINPY-DSASRI-NNVV-----L
PEFITQ--GVLCF--LFLVTGHWVMSLLCVPYLYYNVR-L----YLRRQ----------H
LIDVTEIFN--LLNWEKKQRLFKLGYIILLLFMCLFWMIFNALEED----
>UniRef90_A0A067ETQ0 Uncharacterized protein n=2 Tax=Citrus TaxID=2706 RepID=A0A067ETQ0_CITSI
---------MSAINIALIASTFYQL---LCLLDLESDDINPF-EASSRI-NFWV-----E
PEFLLQ--GLFCI--LLLVTGHWIMFLLGVPLVCYHVN-L----YMKRK----------H
LIDVTEVFR--NLKVEKKFRLAKLGFYVIFFALVIAKLAMA---------
>UniRef90_UPI00077B015C protein cornichon homolog 4-like n=1 Tax=Acropora digitifera TaxID=70779 RepID=UPI00077B015C
-----------------LFLTVYFI---INLSDLECDYINAT-TCCRRL-NVWI-----L
PEMVAH--GVITA--LLLVHFQWTFFILNAPLLGLLIY-R----FMNKP---P---GNVG
LYDPAEIYNRHELRWFLKEAMVKLGFHVVFFFLYLYSMISSLVAS-----
>UniRef90_A0A835DHQ0 Cornichon n=1 Tax=Tetracentron sinense TaxID=13715 RepID=A0A835DHQ0_9MAGN
AWELILWLISFCIAMALLALTIYQL---MCLSDMEFDCLNPY-DTSSRI-NTVV-----I
PEFVIQ--GALCV--IFLLTWHWFMFLITAPVAYYNMK-L----FVKGK----------H
LIDVTEIYR--LLNGEKKYRIVKLIFYFVLFGIVIFRLVETAVT------
>UniRef90_A0A7C8ZWK6 Uncharacterized protein n=1 Tax=Opuntia streptacantha TaxID=393608 RepID=A0A7C8ZWK6_OPUST
-----AWLISFFVLIALIVIVVYQL---ICLADLEFDYINPY-DSATRI-NQVI-----L
PEFITQ--AGLCL--FFLVTGHWFMSLLCVPYLYYNVK-M----YMGNQ----------H
LVDVTEIFN--QLNWEKKKRLFKLGYNIFILFLSLFWLIWSTL-------
>UniRef90_A0A7M7RDU6 Protein cornichon n=2 Tax=Echinacea TaxID=7674 RepID=A0A7M7RDU6_STRPU
----LCYLLAMILAAVLIFFAIFHI---IAFDELKTDYKNPI-DQCNSL-NPLV-----L
PEYIIH--IFYNV--LFLIAGQLFTVVLNLPLMGYHIY-R----YANRP---V--MSGPG
LYDATTIMNADILSRCMREGWIKLAFYLLSFFYYLYSMIYVLVS------
>UniRef90_A0A8X7V451 Protein cornichon homolog 4-like n=7 Tax=Brassiceae TaxID=981071 RepID=A0A8X7V451_BRACI
---VWTWIISFLILITLIGFIVYQL---ICLADLEFDYINPY-DSASRI-NFVV-----L
PEFILQ--GFLCF--FYLITGHWFMALLGVPYLYYNFQ-L----YSKRQ----------H
LVDVTEIFN--LLDWEKKKRLFKLAYMILTLFLTIFWLIYSTLDD-----
>UniRef90_A0A1I8CR12 Protein cornichon n=1 Tax=Rhabditophanes sp. KR3021 TaxID=114890 RepID=A0A1I8CR12_9BILA
----FAYLFAMIAVGFGIFIAIMTV---ISIDELKTDYKNPI-EQCRSL-NSLV-----L
PEYGVH--GAITI--LFLVTLQLGGIIWNLPLLAYHVH-R----YLNRP---R--MSNPG
IYDPTTIMRANELRVAYREGWVKLGFYLLSFFYYLYALIYTMVT------
>UniRef90_A0A2Z6MLD3 Protein cornichon homolog 1 n=4 Tax=IRL clade TaxID=2233839 RepID=A0A2Z6MLD3_TRISU
-----WLIICFPINIALLASTFYQV---LILYDLEADYINPF-DASSRI-NYFI-----L
PEFIGQ--GVLCA--LCLFTGHWFMFLLNVPITCYHAM-L----YVKRE----------H
LIDVTEVFR--VLNAEKKLRIAKLALYLIVLIVTIFRLTLI---------
>UniRef90_A0A1S3Y922 Protein cornichon homolog 4-like n=4 Tax=Nicotiana TaxID=4085 RepID=A0A1S3Y922_TOBAC
----------FFLLVAVLAAVLYQV---MCLADLENDYINPY-DSASEI-NRLV-----V
PEFVLQ--GALCF--VHLVMGHWFMCLICLPYLYYDVK-V----YTDRR----------H
LLDVTEIFN--QLPWEKKIRLYKLGYLGILLVFSIISMVWSIVAE-----
>UniRef90_A0A251T101 Putative cornichon n=1 Tax=Helianthus annuus TaxID=4232 RepID=A0A251T101_HELAN
---------------------LYQI---MCFLDLEIDYINPY-ELTTKI-NNIT-----L
PEFITQ--GALCF--LHLVARHWMMFFLCLPYLYYNVN-L----YIHRR----------H
LVYATEVFS--ELSREKKQRIFKLVYLAVLLFFSLFWMIWSIVDDYEDD-
>UniRef90_UPI0007EF8E22 protein cornichon homolog 4-like n=1 Tax=Daucus carota subsp. sativus TaxID=79200 RepID=UPI00
----MAWILFFFILIGLIILVVYQL---MCLSDLEFDYINPY-DSASRI-NQVI-----F
PEFITE--GVLCF--LFLVTGHWIMSLLAVPYLYYNVR-L----YMQRE----------H
LIDVTEIFN--LLDREKKRRLFKLGYLVILLFLSLFWLIYSAL-------
>UniRef90_B7FKS0 Cornichon family protein n=2 Tax=Medicago truncatula TaxID=3880 RepID=B7FKS0_MEDTR
-----WLLICFPLNIAFLASAFYQV---LMLSDLEADYINPY-DASSKI-NYFV-----V
PEFIGQ--GLLCA--LFLFTGHWVMFLLMLPLASYHVM-L----YVKRQ----------H
LLDVTGVFR--VLNAEKKFRIVKLTFYLTLVMITIFRLVLIVV-------
>UniRef90_UPI0006258DC6 protein cornichon homolog 4 n=1 Tax=Orussus abietinus TaxID=222816 RepID=UPI0006258DC6
-----LFALALVDTGVVLFMLVYFV---ITLSDLECDYLNAR-QCCSKL-NQWV-----V
PKLVAH--TFLVL--VLLLYGQWILTLGNLPMIIWLFY-E----YFTVP---K---GNMG
IYDPTEIHNRGQLKRHIRDCMIYLGHYLIFFFIYLYGMIIALLK------
>UniRef90_A0A183VRG9 Protein cornichon n=1 Tax=Trichobilharzia regenti TaxID=157069 RepID=A0A183VRG9_TRIRE
----IAYILALVFTIALIFFVIFQI---ISFDELRTDYKNPV-DQCKSL-NPLV-----L
PEYGLH--ATYTL--LFLLTAQIGTFLLNIPLLAYHIY-R----YKNRP---V--MSCPG
LYDPTTIINQSELSRAMKEGMVKLAFYVLSFFYYLYGMIYVLVT------
>UniRef90_UPI000C2057E5 protein cornichon homolog 4 n=1 Tax=Onthophagus taurus TaxID=166361 RepID=UPI000C2057E5
----FVFALALINTGALLFLWIYYI---ITISDLECDYLNAQ-QCCSKL-NFWV-----T
PKLCFH--SGMVF--LLLITGHWILVIFNMPLTAHMIY-E----IMKVP---K---GNIG
VYEPTEIYFHGRIKRYMRDCMINLGYYLVLFFTYLYSMITAILNEN----
>UniRef90_A0A445FGJ5 Protein cornichon-like 1 isoform A n=3 Tax=Glycine subgen. Soja TaxID=1462606 RepID=A0A445FGJ5_G
-----WFVLCLPLNFAFLASTFYQV---LMLSDLEADFINPY-DAASRI-NYFI-----V
PEFIGQ--GLLCA--FCLLTGHWIMFLITVPVTCYHVM-L----YMKRK----------H
LIDVTEVFR--LLNAEKKFRIAKIAYYLTIIFISIFRLVLMLV-------
>UniRef90_UPI00083FE96A protein cornichon homolog 4 n=1 Tax=Ceratina calcarata TaxID=156304 RepID=UPI00083FE96A
-----LFVLALIDTGSLLFILVYFI---IALSDLECDYLNAQ-QCCSKL-NTWV-----V
PKIIVH--SFLEV--LLLLHGQLILYLVNLPMTLWLLY-E----YFGVP---S---GNMG
VYDPTEIHNRGQLKRHTRDCMICIGYYLIFFFIYIYCMIMALLK------
>UniRef90_A0A4S4DAE4 Cornichon n=2 Tax=Camellia sinensis TaxID=4442 RepID=A0A4S4DAE4_CAMSI
-------VIFFIFNMTLLALDFYQI---VCLSDLEADYMNLY-ESSSRI-NAVI-----V
PEFVVH--GLFCS--LFLVTAHWFMFLLMLPIAYYNTM-L----FIKRQ----------H
LIDVTEVFR--FLKAEKKYRVIKLSLYLVLLVLVIFRFVLSMLNS-----
>UniRef90_A0A0B7BGZ1 Cornichon n=1 Tax=Arion vulgaris TaxID=1028688 RepID=A0A0B7BGZ1_9EUPU
---AFCYILALILTAVLLFLVIFHI---IAFDELKTDYKNPI-DQCNSL-NPLV-----I
PEYVIH--IFFTV--LFLFSVQLGAVLFNLPLIAYHIK-R----YLSRP---V--MSGMG
LYDPTSIMNADELSRAQREGWAKLGFYLLSFFYYLYSMIYVLVS------
>UniRef90_A0A022RLG4 Cornichon family protein n=1 Tax=Erythranthe guttata TaxID=4155 RepID=A0A022RLG4_ERYGU
-----AWALFFFILIALVIMLVYQL---MCLTDLEFDYINPY-DSASRI-NNVV-----L
PEIITE--GVLCL--LFLLTGHWVMSLFCLPYLYYNVM-L----YLKKK----------H
LVDVTEIFN--LLNWEKKQRLFKLGYVILLLFMCLFWMIYNA--------
>UniRef90_A0A5A7QFT6 Cornichon family protein n=1 Tax=Striga asiatica TaxID=4170 RepID=A0A5A7QFT6_STRAF
-----AWLLFFFILVALAVMIIFQF---MCLADLECDYINPY-DSASGI-NKAV-----L
PEFITQ--GVLCF--LFLVTGHWFMSLLCVPYLYYNIR-L----YLRRQ----------H
LVDVTEIFN--QLNWEKRLRLVKLGYIAILLVMSLFWMIYSAL-------
>UniRef90_A0A5C7I0W9 Uncharacterized protein n=1 Tax=Acer yangbiense TaxID=1000413 RepID=A0A5C7I0W9_9ROSI
-----SWLLVFFFIISLLAIIGYQL---MSLTDLEVDYINPY-DSAARI-NMLV-----M
PEFVTQ--GILCI--IFLVAGHWFMFLLSLPYLYFNVR-L----YQKRQ----------H
LLDVTEIYN--QMHWEKKQRLFKLGYLVTLLVICLFWLL-----------
>UniRef90_A0A830BLU6 Protein cornichon homolog 4 n=1 Tax=Phtheirospermum japonicum TaxID=374723 RepID=A0A830BLU6_9LAM
----WAWLLFFIILIALIGMLVFQL---MCLADLEFDYINPY-DSASRI-NMVV-----L
PEFITQ--GLLCF--LFIMTGHWIMALISIPYLYYNVR-L----YVHGQ----------H
RVDVTEIFN--LLSWEKKQRFFKLGYMVLLLFMSLF--------------
>UniRef90_A0A6P7SYT6 Protein cornichon homolog 1 n=1 Tax=Octopus vulgaris TaxID=6645 RepID=A0A6P7SYT6_OCTVU
--AAFCYILALILTAILIFFVIFHI---IAFDELKTEYKNPI-DQCNSL-NPLV-----L
PEYLLH--IIFNL--LFLFAGEWLSLILNMPLIAYHVR-R----YLTRP---S-YMTGHG
LYDPTTIMNADELSRAMKEGWVKMAFYLLSFFYYLYSMIYVLVS------
>UniRef90_A0A182Q7J6 Protein cornichon homolog 4 n=1 Tax=Anopheles farauti TaxID=69004 RepID=A0A182Q7J6_9DIPT
------------------------L---IILSDLECDYLNAQ-ECCSKL-NFWS-----I
PKLAAH--GFLAF--LLIIHGNWILCLVNLPMLGWLMY-E----QYRVP---P---GNFG
IYDPAEIHNRGMVKKHLRDTMIGLGFYLIIFFVYLYCMIIALLK------
>UniRef90_A0A251VFX2 Putative cornichon n=4 Tax=Asteraceae TaxID=4210 RepID=A0A251VFX2_HELAN
------WLLFFFILIALLVVVIYQL---MCLADLEFDYINPY-DSASRI-NFVI-----L
PEFITH--GVLCL--IYLFTGHWVMFLLALPYLCYNVR-L----YTRNQ----------H
LVDVTEIFN--QLNWEKKQRLFKLGYLVFLLFITLFWLIY----------
>UniRef90_UPI001CC4704E protein cornichon homolog 4-like n=2 Tax=Proteaceae TaxID=4328 RepID=UPI001CC4704E
---------------ALVGIIVYQL---MCLADLEFDYINPY-DSTRRI-NSVV-----F
PEFFTQ--GILSF--LFLVTGHWFMFLLCVPYLYYNVR-M----YMQRQ----------H
LVDITEIFN--MLNWEKKQRLVKLAYLVIFLFLTIFWLIYSVL-------
>UniRef90_A7STH0 Uncharacterized protein n=2 Tax=Nematostella vectensis TaxID=45351 RepID=A7STH0_NEMVE
------------------------I---IAFDDLKTDYKNPV-DLCNSL-NPLV-----L
PEMGIH--AFITL--LFLVGGQFTAVVFNLPLIVYHVR-R----YMNRP---M--MSSPG
IYDPTEVMNASELWKCQKEGWIKLAFYLVSFFYYLYR-------------
>UniRef90_A0A8J5HT98 Cornichon n=2 Tax=Zingiber officinale TaxID=94328 RepID=A0A8J5HT98_ZINOF
------WLTAFFLIVALIVLVIYQL---MCLADLEFDHINPY-DSASQI-NKVI-----Y
PEFGLQ--GFLCL--LFLMSGNWWMVLLSVPYLYYNAR-L----YQRRQ----------H
LIDVTEIFN--QLNQEKKRRLFKLINLVILLFLSLFWMIYSILE------
>UniRef90_D7U7S7 Protein cornichon-like 4 n=1 Tax=Vitis vinifera TaxID=29760 RepID=D7U7S7_VITVI
----------------LVGLIGYQL---MCLADLEFDYMNPY-DSSSRI-NRVI-----L
PEFIIQ--GVLCL--IHLVTGHWFMFLVSLPYLYYNVR-L----YMRRQ----------H
LLDVTEIFN--QLNREKQLRIFKLVHLIVLLTTSIFWMI-----------
>UniRef90_A0A1Q3BR36 Cornichon domain-containing protein n=1 Tax=Cephalotus follicularis TaxID=3775 RepID=A0A1Q3BR36_
--------------------IVYQL---MCLADLEFDYINPY-DSSSRI-NKVI-----I
PEFIAQ--GALCL--LYLVTGHWMMSLLCGPYLYYNVR-L----YTRKQ----------H
LVDVTEIFN--LLHWEKKQRLIKLGYLIFLLFLTIFWMIYN---------
>UniRef90_A0A8J5APV9 Uncharacterized protein n=2 Tax=Bradysia TaxID=35571 RepID=A0A8J5APV9_9DIPT
-----LFVIILVLTGSLLFLLVYFV---ILLTDVESDYLNAN-QCCNTL-NFWV-----I
PKVTMH--TFVAL--LQLLTGHWWLLLCNLPPVIWQIR-E----IYRMP---R---GNIG
LYDPTEIHNRGMVKIHMRNCLIFMAFYLIMFFIYLYCMIHAML-------
>UniRef90_A0A3Q7Y9K9 Protein cornichon homolog 1 isoform X1 n=1 Tax=Cicer arietinum TaxID=3827 RepID=A0A3Q7Y9K9_CICAR
-----WLFISFPFNVALLASAFYQV---LMLSDLEGDYLNPY-DASSRI-NYFV-----V
PEFIGQ--GLLCA--LFLFTGHWFMFFFMLPLASYHVM-L----YVKRQ----------H
LLDVTEVFR--VLNAEKKFRIAKLAFYLTMVIITIFRQRIRI--------
>UniRef90_A0A2P5BHU8 Cornichon n=2 Tax=Cannabaceae TaxID=3481 RepID=A0A2P5BHU8_PARAD
------WLISFFFILALLLLLGFQL---ICLVDLEYDYINPY-DSASRI-NMVV-----L
PEFITQ--GVLCV--LLLVTGHWLVCLLSLPYLYYNVR-L----YMQGQ----------H
LVDVTEIYS--QLNVEKKKRFIKIGYLIVLFIFSLFWLLFTL--------
>UniRef90_A0A8T1PA11 Protein cornichon homolog 1 n=3 Tax=Juglandaceae TaxID=16714 RepID=A0A8T1PA11_CARIL
---------SFFIDLALMASTFYQL---VILTDLEADYINIY-DTASRI-NRIV-----I
PEFIVQ--GVLCA--VFLITWHWFMFLMTVPLACYHVM-L----FLKRQ----------H
LFDVTEAFR--FLSAEKKFRMIKLGFYLAVFAIITFRLALSV--------
>UniRef90_A0A8J6BQP6 Uncharacterized protein n=1 Tax=Zizania palustris TaxID=103762 RepID=A0A8J6BQP6_ZIZPA
-----LWLFSFASIMVLIGLTAYQL---ICLSDLEFDYINPY-DSSSRI-NSVV-----L
IEYSLQ--GALCA--SFLLTLHWFPLLVMAPVTYYHAK-L----YMDRK----------H
LVDVTEIFR--QLNWEKKYRMIKLAFYFSLFIITIYRIVMTAL-------
>UniRef90_B0FWS1 Cornichon protein n=1 Tax=Artemia franciscana TaxID=6661 RepID=B0FWS1_ARTSF
---ALSYIVALVLDAVLIFFSIFHV---IAFDELKTEYKNPI-DHCSSL-NPLV-----L
PEYLMH--IFMNL--LFLFAGEWTTVALNVPLIAYHCY-R----YSKRP---L--MSSYG
LYDPTNIMNADVLNACMREGWIKMIFYLLSFFYYLYGMIYSLIS------
>UniRef90_A0A445J6Q8 Protein cornichon-like 4 isoform B n=1 Tax=Glycine soja TaxID=3848 RepID=A0A445J6Q8_GLYSO
------WISTFVLILTLLCILGYQL---ILLVDLEFDYINPY-DSTSRI-NQVV-----L
PEFIIH--GIFCF--TNLIAGHWFIFLLSLPFLYYNLR-L----YIKRE----------H
LADVTEIYN--KLYWEKKKRLFKVGYLVLVFVFSIVR-------------
>UniRef90_Q84W04 Protein cornichon homolog 4 n=33 Tax=Brassicaceae TaxID=3700 RepID=CNIH4_ARATH
-------------LIALVGIIVYQL---VCLADLEFDYINPY-DSASRI-NSVV-----L
PEFIVQ--GVLCV--FYLLTGHWFMTLLCLPYLYYNFH-L----YSKRQ----------H
LVDVTEIFN--LLNWEKKKRLFKLAYIVLNLFLTIFWMIYSAL-------
>UniRef90_A0A9E7JT85 Protein cornichon n=2 Tax=Musa TaxID=4640 RepID=A0A9E7JT85_9LILI
------------------------------LADLEFDCINPY-DSASQI-NKVI-----V
PEFVLQ--GSLCL--LFLLSGHWLMFLFCVPNLYYNFR-L----YQRRQ----------H
LIDVTEVFN--QINREKKRRLIKVVSVVGLLLMSLFWMLRS---------
>UniRef90_G3MKY7 Cornichon n=13 Tax=Ixodidae TaxID=6939 RepID=G3MKY7_AMBMU
-----LFVFSLFDTGALLFLTVYVV---ITLSDLECDYLNAQ-QCCSKL-NGWV-----L
PEVIAQ--AVLTVL-LFFVNFHWILFGLNVPMVVWQVY-K----YLSVP---D---CNFG
VYDPTEIHNRGNLKRHLRDSMIRLAFYLLFFFIYLYCMIIALLTSNPD--
>UniRef90_UPI0010A32238 protein cornichon homolog 4-like n=1 Tax=Prosopis alba TaxID=207710 RepID=UPI0010A32238
------WLLTFFLILALLCLLGYQL---ILLVDLEFDYINPY-DSASRI-NWVV-----L
PEFIVQ--GVLCF--ILLVTGNWFMFLMSLPYLYYNVK-L----YMTRQ----------H
LVDVTEIYN--QLKWEKKKRFIKVGYLILLFLVSVFWLVWS---------
>UniRef90_A0A6P7FJI9 Protein cornichon homolog 4 n=2 Tax=Diabrotica virgifera virgifera TaxID=50390 RepID=A0A6P7FJI9_
-----LFCVSLLDTGALLFLLIYFV---ITLSDLECDYLNAQ-ECCSRL-NQWV-----M
PKFIAH--TFLSV--LLLIHGHWVLMSLNLPMTFWLIY-E----IYTVP---R---GNLG
VYDAIEIHNRGQIKKHMRDCMIYLGYYLLFFFLYLYCLITSLL-------
>UniRef90_A0A022QT59 Cornichon family protein n=1 Tax=Erythranthe guttata TaxID=4155 RepID=A0A022QT59_ERYGU
---------------------VFQL---MCLADLEFDYINPY-DTASRI-NNTV-----L
PEFITQ--GVLCL--LFLVTGHWVMSLFCAPYLYYNVR-L----YLRRE----------H
LMDVTEIFN--MLNWEKKQRLFKLGYTILLIFMCLFWMIYKALEE-----
>UniRef90_A0A915H1E3 Uncharacterized protein n=1 Tax=Mesorhabditis belari TaxID=2138241 RepID=A0A915H1E3_9BILA
----LCYLIALIAVAFCIFFAIYTV---ICIDELKTDYKNPI-EQCRSL-NQLI-----L
PEYIVH--GIFTV--LFLLSWQLFSILINSPLVAYHVM-S----YMRRP---V--MSGPG
IYDPTRILNRLELSHHMRVAWIKLAFYLISFFYYLYALIYTLVTAS----
>UniRef90_UPI000874CBA8 protein cornichon homolog 4 n=1 Tax=Anoplophora glabripennis TaxID=217634 RepID=UPI000874CBA8
-----LFAISLADTGAILFLLVYFI---ITLSDLECDYLNAQ-QCCSRL-NQWV-----L
PKIIAH--IFLSF--LLLIHGHWILMFVNLPMAGWMAY-E----VISVP---R---GNLG
VYDPTEIHNRGQLKRHMRDCMVNLGYYLIFFFIYLYCMIVSLLK------
>UniRef90_A0A7J7L6P1 Uncharacterized protein n=1 Tax=Kingdonia uniflora TaxID=39325 RepID=A0A7J7L6P1_9MAGN
------------------------L---MCLADLEFDYINPY-DSARRI-NGVV-----L
PEFISQ--GALCF--LFLVSGHWVMFLISVPYAYYNVR-M----YMQRQ----------H
LVDITEIFN--LLNWEKKQRLFKLVYLVVLLFMSIFWMIWSVLEDHDDN-
>UniRef90_A0A7J6ZI25 Lipase domain-containing protein n=1 Tax=Abscondita terminalis TaxID=2069292 RepID=A0A7J6ZI25_9C
---AFSYIIALIGDAFLIFFSLFHV---IAFDELKTDYKNPI-DQCNSL-NPLV-----L
PEYLLH--LLFNI--LFAAAGEWLSLIINMPLIAYHIN-R----YRTRP---V--MSGPG
LYDPTSIMNADTLTRCQREGWIKLAFYLLSFFYYLYGYVITL--------
>UniRef90_UPI0021E70C59 protein cornichon homolog 4-like isoform X1 n=2 Tax=Andrographis paniculata TaxID=175694 RepI
--------------------GKLKI---VCLADLEYDYINPY-DSASRI-NAVI-----L
PEFAIQ--ATLCL--LHLITWHWGMFLLCLPYLYYNVK-L----YTQKQ----------H
LVDVTEIFN--QLPKEKKIRFFKLGYIAVFLALSIFWMVWSIV-------
>UniRef90_A0A067FKN5 Cornichon family protein n=3 Tax=Citrus TaxID=2706 RepID=A0A067FKN5_CITSI
-------------------LVVYQL---MCLADLEFDYINPY-DSSSRI-NKVV-----L
PEFITE--GVLCV--FFLITGHWFMSLLCVPYLYYNVR-L----YTQRQ----------H
LVDVTEIFN--QLHWEKKQRLFKLAYLIFLLFLSIFWMIWCAL-------
>UniRef90_A0A7J6ZWY3 Protein cornichon homolog 4 n=1 Tax=Abscondita terminalis TaxID=2069292 RepID=A0A7J6ZWY3_9COLE
-----LFSLALLDTGAILFLLIYFV---ITLSDLECDYLNAQ-QCCSKL-NPWV-----L
PKVIAH--TFITV--ILILHGHWVLCLINIPMVVWLGY-E----IAYIP---S---GNLG
VYDPTEIHNRGQLKRHMRDCMIYLGYYLIFFFIYLYGMIVSLLK------
>UniRef90_A0A4Y2P263 Protein cornichon n=7 Tax=Entelegynae TaxID=74971 RepID=A0A4Y2P263_ARAVE
---AFCYIVALILTAFLIFFAVFHV---IAFDELKSDYKNPI-DQCNSL-NPLV-----L
PEYFLH--LFYTL--LFLFAFEWLTVLLNVPLIIYHFQ-R----YRTRP---V--MSRPG
LYDPTTIMNADQLSRAMKEGWIKLGFYIVSFFYYLYGMIYTLVS------
>UniRef90_A0A6P8E704 Protein cornichon homolog 4 n=2 Tax=Punica granatum TaxID=22663 RepID=A0A6P8E704_PUNGR
------WLVSFFFIVALLVIIVWQL---MCLADLEFDYINPY-DSSSRI-NRVI-----M
PEFLVQ--GVLCF--FYLVTGHWAMALLSVPYLYYNVD-L----YMRRQ----------H
LVDVTEIYN--MLKWEKKQRLFKLAYLILLLFLTIFWMIMAALDE-----
>UniRef90_A0A6P3WRK4 Protein cornichon n=10 Tax=Formicidae TaxID=36668 RepID=A0A6P3WRK4_DINQU
--AAFSYIVALISDAFLIFFAIFHV---ITFDELKTGYKNPI-DQCNNL-NPLV-----L
PEYILH--IVINI--LFLVSEQYFTLFINIPLIAYHVW-R----YINRP---V--MTEPG
LYDPTSIMNAYDLSMYQREGWVKLAFYLISFFYYLYGMISSLI-------
>UniRef90_A0A7N2N8F9 Protein cornichon homolog 1 n=4 Tax=Fagaceae TaxID=3503 RepID=A0A7N2N8F9_QUELO
----FFWIIAFLINLALMASTFYQI---VILTDLEADYINIY-DSATSI-NRIV-----L
PEFIVQ--GVFCA--SFLLTWHWFMFLITVPVTCYHVM-L----FLKRQ----------H
LFDVTEAFR--FLNAEKKFRLIKLGFYLVIFAIITGRLALSV--------
>UniRef90_UPI000CD7B975 protein cornichon homolog 4 n=1 Tax=Cryptotermes secundus TaxID=105785 RepID=UPI000CD7B975
----YLFTFSLIDTGAVLFLLVYFV---ITLSDLECDYLNAQ-QCCSKL-NAWV-----L
PKLAAH--GFMTL--LLLFHAHWILAVANLPLALWLSY-E----YFTVP---R---GNTG
VFDPTEIHNRGQLKKHMRDCMIYLGYYLVFFFIYLYCLIISLLQ------
>UniRef90_A0A5P1FXE9 Uncharacterized protein n=1 Tax=Asparagus officinalis TaxID=4686 RepID=A0A5P1FXE9_ASPOF
------WLYAFASVIGLVALTAYQL---ICLSDLEYDYINPY-DSSARI-NAVV-----I
PEFVVQ--GALCT--LLFLTWHWFPFLLMAPVTYYHIR-L----FMERK----------H
HIDVTEIFR--VLNVEKKYRMVKLALYFIIFFIVIYSLVVSAIV------
>UniRef90_UPI00090121C6 protein cornichon homolog 4-like isoform X1 n=3 Tax=Ipomoea TaxID=4119 RepID=UPI00090121C6
---------------AITILVVFQL---TCLADLECDYINPY-DSASRI-NKVV-----L
PEYIVQ--GVLCL--LYLGTGHWIMALLCGPYLYHNVQ-L----YLQRQ----------H
LIDVTEIFN--QLNREKNQRLWKLGYLVILVFISLVMLIFST--------
>UniRef90_UPI001E279716 protein cornichon homolog 4 n=2 Tax=Coccinellini TaxID=263631 RepID=UPI001E279716
---SFLFILALLDTGAILFLLIYFV---ITLSDLECDYLNAQ-QCCSKL-NQWM-----L
PKLIAH--TILSC--LLLVHGHWLLVMINFPMALWCGY-E----ILSIP---S---GNLG
VFDPTEIHNRGQLKNHMRDCMIHLGYYLLFFFLYLYCLIISFLK------
>UniRef90_A0A445CLC0 Uncharacterized protein n=1 Tax=Arachis hypogaea TaxID=3818 RepID=A0A445CLC0_ARAHY
--------LCFPLNIAFFASSFYQV---LILSDLEDDYMNPF-DASSRV-NYFV-----I
PEFIGQ--GLLCA--LCLLTGHWIMFLLTLPLACYHAN-L----FMKRQ----------H
LLDVTEVFR--VLKAEKKFRIVKLAFYLSVLIITIFRA------------
>UniRef90_C6SYL0 Uncharacterized protein n=5 Tax=Glycine subgen. Soja TaxID=1462606 RepID=C6SYL0_SOYBN
------WISTFVLILTLLCILGYQL---ILLVDLEFDYINPY-DSTSQI-NQVV-----L
PEFIIH--GIFCF--TNLIAGHWFIFLISLPFLYYNLR-L----YIKRE----------H
LADVTEIYN--KLNWEKKKRLFKVAYLVLVFAFCIVSLVWTL--------
>UniRef90_A0A3Q7GXD4 Cornichon family protein n=11 Tax=Solanaceae TaxID=4070 RepID=A0A3Q7GXD4_SOLLC
-----AWLLFFFILIALLVMVVFQL---MCLSDLEFDYINPY-DSASRI-NAVV-----L
PEFITQ--GVLCL--LYLITGHWVMALLCVPYMYYNYR-L----YTRRQ----------H
LVDVTEIFN--LLNWEKKQRLFKLGYIVLLLFISLFWLIYSALE------
>UniRef90_UPI001C9CAEEC protein cornichon homolog 4 n=1 Tax=Venturia canescens TaxID=32260 RepID=UPI001C9CAEEC
-----LYAFALVDTGTILFVLVYFV---IALSDLECDYLNAQ-QCCSSL-NKWV-----M
PKILAH--TFLNF--MLLIHADWLLALVNLPMTIWLWY-E----YCAVP---Q---GNLG
IFDPTEIHNRRQLKKHTRDCMIYLGYYLIFFFIYLYCMIIALLR------
>UniRef90_W9RYM4 Protein cornichon-4-like protein n=1 Tax=Morus notabilis TaxID=981085 RepID=W9RYM4_9ROSA
---------------------VYQL---MSLADLEFDYINPY-DSSIRI-NRVI-----L
PEYITQ--GVLCV--FFLLMGHWFMSLLCVPYLYYNVR-L----YSRKQ----------H
LIDVTEIFN--LLDKEKKQRLFKLFYLVFLLFLCIFWMILTALEDHDD--
>UniRef90_A0A1S3Z374 Protein cornichon homolog 4-like isoform X1 n=6 Tax=Nicotiana TaxID=4085 RepID=A0A1S3Z374_TOBAC
-----TWLLFFFIVIAILIMVIFQL---ICLSDLEFDYINPY-DTASRV-NKVV-----L
PEFITQ--GVLCF--LYLITGHWVMSLLCVPYLYYNVK-L----YMQRR----------H
LVDVTEIFN--MLNWEKKQRLFKLGNMVILLLISLFWVIYSALEDHDDF-
>UniRef90_A0A834NNF6 Uncharacterized protein n=1 Tax=Vespula germanica TaxID=30212 RepID=A0A834NNF6_VESGE
--AAFSYIVALSIDAFLIFFVIFHV---IAFDELQSGQKNPI-DQCNSL-NPLV-----I
PEYVLH--ILINF--LFLISGQWFSLCFNIPLIAYHVW-R----YSNRP---V--MTGPG
LYDPTSILNAHDLAMYQREGWVKLTFYLLSFFYYLYGMISSLI-------
>UniRef90_A0A2N9EJU5 Cornichon family protein n=5 Tax=Fagaceae TaxID=3503 RepID=A0A2N9EJU5_FAGSY
------------------------------LADLEFDYINPY-DSSSRI-NRVI-----L
PEFITQ--GVLCL--FYLVTGHWFMSLMSLPYLYYNVR-L----YLQRK----------H
QVDVTEIFN--LLNWEKKQRLFKLFYLIFLLFLSIFWMILTALD------
>UniRef90_A0A6P8Y8Q3 Protein cornichon homolog 4 n=1 Tax=Thrips palmi TaxID=161013 RepID=A0A6P8Y8Q3_THRPL
-----LFAVCMLETGAALFLLVYFI---ITLSDLECDYLNAQ-QCCSTL-NQYV-----I
PKMVGH--LSMTA--ILLLHGHWVLFLTALPIALWILY-E----YFKVP---A---GNPG
VYDPTEIHNRGQLKRHMRDSLIHLGYNLLAFFMYLYCMIISILKD-----
>UniRef90_UPI001458C4C6 protein cornichon homolog 1-like n=1 Tax=Pecten maximus TaxID=6579 RepID=UPI001458C4C6
--AAFCYILALILSAVLIFFAIFHI---IAFDELKTDYKNPV-DQCSSL-NPLV-----L
PEYFIH--IFFTV--LFVFAMQWKTVILNVPLITYHIR-R----YIHRP---V--MSGPG
LYDPTTIMNADELSRAQKEGWVKLAFYLISFFYYLYSMIYVLVS------
>UniRef90_A0A0K9P4B2 ER-derived vesicles protein ERV14 n=1 Tax=Zostera marina TaxID=29655 RepID=A0A0K9P4B2_ZOSMR
----------------VLALVVYQL---MCLADLEFDYINLY-DSAERI-NSVV-----I
PEFILQ--GALSL--LFLLFGHWMMFLFCAPNLYYNVK-Q----YRQNR----------H
ILDVTEIFN--MLNREKKIRIIKLTYYFLLIFFSLFWLIWN---------
>UniRef90_A0A7M7MII1 Uncharacterized protein n=3 Tax=Varroa destructor TaxID=109461 RepID=A0A7M7MII1_VARDE
------------------------V---ITLSDLECDYLNAQ-ECCTKL-NKWV-----L
VELTAQ--AFLTI-FLLLINGHWILFLANAPLTGWLLY-R----VLKVP---G---GNVG
VYDPTEIHNRGGLKLHMRDSMIRLAFYLIMFFIYLYCMIIGLLTR-----
>UniRef90_U5EVP4 Putative er-derived vesicles protein erv14 n=1 Tax=Corethrella appendiculata TaxID=1370023 RepID=U5E
--------FALLDTAAILFLLVYYV---IILSDLECDYLNAQ-QCCTKL-NFWV-----I
PKISAH--SFLTF--LLLIHGNWFLVLINSPIIIWLIY-D----LYKLP---T---GNMG
IYDPAEIHNRGMVKKHMRDCMIQLVFYLLIFFVYLYCMIIALLK------
>UniRef90_A0A5S6R1G7 Cornichon n=1 Tax=Trichuris muris TaxID=70415 RepID=A0A5S6R1G7_TRIMR
-----TYIFALIITAFLLFFAIYHI---IAFEELKTDYRNPI-EQCNSL-NPLI-----I
PEYGMH--LFFNI--LFLFSMEFFSLAINIPLLAYHIH-K----YLNRP---V--MSSPG
IYDPTTIMNADHLNRAIREGWAKLLFYIISFFYYLYCMISTLVAS-----
>UniRef90_A0A498IGB3 Cornichon n=6 Tax=Malus TaxID=3749 RepID=A0A498IGB3_MALDO
AWELIYWLICFCVDLALFASSLYQY---VMLTDLEADYLNPY-ELSNRI-NQLV-----V
PEFIVH--IVFCS--FFLLAQRWFMFLITVPLTCYIAM-L----FVKQQ----------H
LIDVTEVFR--VLNTEKKCRLVKLGFYFSLLAVIIIRIAI----------
>UniRef90_A0A2H9ZVG8 Protein cornichon like 1 n=1 Tax=Apostasia shenzhenica TaxID=1088818 RepID=A0A2H9ZVG8_9ASPA
------WLLAFVGVIALVALDAYQL---ICLSDLESDFINPY-DSSSRI-NAVV-----I
PEFIVQ--GSLCS--LFLLTWQLIPFIIMAPITYYHVQ-L----FRKRK----------H
LMDVTEIFR--QIDEQKKSRMVKLAFYFTMFILVIYRLVVCAV-------
>UniRef90_UPI000B77C506 protein cornichon homolog 4-like isoform X1 n=1 Tax=Hevea brasiliensis TaxID=3981 RepID=UPI00
-----TWLLNLFLLISVIGLIAFQL---MCLTDLEFDYMNPY-DSASRI-NVVI-----L
PEYFVQ--ALLCL--TFLITGHWFFFLLSLPYLYYNIT-L----YLQRR----------H
LVDVTEIYN--QLNREKQRRLFKLGFLVILLVLCIFW-------------
>UniRef90_A0A8I6TFE0 Uncharacterized protein n=1 Tax=Cimex lectularius TaxID=79782 RepID=A0A8I6TFE0_CIMLE
---SWVFAFSLLDTGALLFLLAYFI---ITISDLECDYLNVW-QCCAKL-NIWI-----V
PKLVAH--GVLIP--LFLLCGHWVLALINLPPVAWMAY-E----YLKVP---L---GNTG
VYDPTEIHGKGELNRHMRNCMIYLGWYLISFFIYLYCLIISILNE-----
>UniRef90_A0A834YIJ8 Uncharacterized protein n=1 Tax=Tetracentron sinense TaxID=13715 RepID=A0A834YIJ8_9MAGN
-----AWLLSFFILVALLSLLVYQL---MCLADLEFDYINPY-DSTSRI-NSVV-----L
PEFITQ--GVLCF--LYLITGHWLMFLLCVPYLYYNVR-M----YMQRK----------H
LVDVTEIFN--MLNWEKKQRLFKLAYLVILLFISIFWPLVTALLT-----
>UniRef90_A0A835UK91 Uncharacterized protein n=1 Tax=Vanilla planifolia TaxID=51239 RepID=A0A835UK91_VANPL
------------GIIALVAVDAYQL---ICLSDLESDYINPY-DCSARI-NGVV-----I
PEFILQ--GILSG--LFLLTWQLIPFLLMAPITYFHLQ-T----FLKRK----------H
LMDVTEIFR--QIDGQKKYRVVKLAFYFTMFILIIYRLVVCAV-------
>UniRef90_A0A1Q3B7L1 Cornichon domain-containing protein n=1 Tax=Cephalotus follicularis TaxID=3775 RepID=A0A1Q3B7L1_
------WLIAFFVNMAIFAMNIHQL---TCLADLQADYMNPY-ETSSIV-NTWV-----V
REFILQ--QILCA--SFLVTGHWFFFLLTVPVTCYHVM-M----FMKQR----------Y
LIDVTEVFR--VLEAEKKMRMIKMAFYLTTLLIILFRVVIVT--------
>UniRef90_A0A915EPH8 Uncharacterized protein n=1 Tax=Ditylenchus dipsaci TaxID=166011 RepID=A0A915EPH8_9BILA
---AFCYLIALIAVAFCIFFAIYTV---ICVDELRTDYKNPI-EQCKNL-NQLI-----L
PEYGIH--LVFSM--LFVCSFQIFAIVWNAPLVAYHVH-R----YMKRP---I--MSGPG
IYDPTTIMNHDQLQKVSREGWIKLGFYLLSFFYYLYAMIYTMV-------
>UniRef90_A0A0L9TVC5 Uncharacterized protein n=1 Tax=Phaseolus angularis TaxID=3914 RepID=A0A0L9TVC5_PHAAN
-----WLLICFPANIALLASTFYQV---LILSDLESDYVNPF-DASSRI-NYFV-----L
PEFIGQ--GALCA--LCLFTGHWFMFLLTVPVTCYHAR-L----YVKRE----------H
LIDVTEVFR--VVNAEKKFRIVKLALYLTVLIVTIFRFV-----------
>UniRef90_UPI00077FD6AE protein cornichon homolog 4 n=1 Tax=Parasteatoda tepidariorum TaxID=114398 RepID=UPI00077FD6A
-----LFVFSLIDIGALLFLTVYVV---ITLSDLECDYLNAQ-QCCSKL-NRWV-----L
AEIIAQ--ALVTL--FLLIEWHWILFLINLPMTCWQVY-K----KVTVP---S---GNFG
IYDPTEIHNRGNLKQHMRDSMIRLAFYLIFFFVYLYCMIISLLMKSP---
>UniRef90_A0A6P6Y6N9 Protein cornichon-like n=4 Tax=Psoroptidia TaxID=223472 RepID=A0A6P6Y6N9_DERPT
---AFTYILALILDAFLIFFSVFHV---IAFDELKNDFKNPI-TQCNTL-NPLV-----L
PEFGIH--IFFNI--LFLICGEWLTLIINAPLIAYHIH-R----YMNRP---V--MSSPG
LYDPTTIMNADQLSRATKEGWGKLAFYLLSFFYYLYGMIYNL--------
>UniRef90_A0A7R9FPQ8 Protein cornichon n=1 Tax=Darwinula stevensoni TaxID=69355 RepID=A0A7R9FPQ8_9CRUS
----------------------------IAFDELKTDYKNPI-DQCQSL-NPLV-----L
PEYGIH--IFFNL--LFLFCGEWITLMVNIPLIAYNIN-R----YKNRP---V--MSGPG
LYDPTSIMNADVLTKCQREGWFKLAFYVFCFFYYLY--------------
>UniRef90_A0A1D2NJP9 Protein cornichon 4 n=1 Tax=Orchesella cincta TaxID=48709 RepID=A0A1D2NJP9_ORCCI
----FLFIFSMIITGLLAFIYVYFI---ITLSDLECDYINAQ-QCCDRL-NMWM-----M
PLLSGQ--GFVNV--FFLLHGHFWLFFFNLPITAWSGY-E----LIKVP---S---GNLG
VFDPTEIYNRGQLKTHMRDVLIKIAFFLVAFFVYLYSMIVSMLT------
>UniRef90_UPI00225BED66 protein cornichon homolog 4-like n=1 Tax=Diospyros lotus TaxID=55363 RepID=UPI00225BED66
-----AWLLSFFFVIGVLGIILFQL---MCLVDLESDYVNPY-DSASRI-NKAV-----M
PEFITH--GSLCL--LHLITGHWFMFLICLPYSYYNFR-L----YSRKR----------H
LVDVTEIFN--QLPWEKKLRIFKLVYLVIVLCVSIFWMIWTIV-------
>UniRef90_C6T3T1 Protein cornichon homolog 1 n=3 Tax=Glycine subgen. Soja TaxID=1462606 RepID=C6T3T1_SOYBN
-----WFVLCLPLNFAFLASTFYQV---LMLSDLEADFINPY-DAASRI-NYFI-----V
PEFIGQ--GLLCA--FCLLTGHWIMFLITVPVTCYHVM-L----YMKRK----------H
LIDVTEVFR--LLNAEKKFRIAKIAYYLTIIFISIFRLVLMLV-------
>UniRef90_UPI000B8FEA7C protein cornichon homolog 4 isoform X1 n=1 Tax=Helianthus annuus TaxID=4232 RepID=UPI000B8FEA
-----AWLLSFFILIAVLALVLYQL---MCFLDLETDYINPY-ELATKI-NSIT-----L
PEFITQ--GVLCF--LHLVTRHWFMFLLCLPYLCYNVN-L----YIHKR----------H
LVYATEVFG--ELSREKKQRIFKLD-------------------------
>UniRef90_A0A3Q0J7T1 Protein cornichon n=1 Tax=Diaphorina citri TaxID=121845 RepID=A0A3Q0J7T1_DIACI
-------------------DFHFQV---IAFDELKVDYKNPI-DQCNSL-NPLV-----L
PEYLAH--AIFNL--FYVLCGEFVSFLINLPLLVYHIN-R----YRNRP---V--MSGYG
LYDPTSIMNADTLNKCQREGWIKLAFYLLSFFYYLY--------------
>UniRef90_UPI00217684EA protein cornichon homolog 1 isoform X1 n=1 Tax=Potentilla anserina TaxID=57926 RepID=UPI00217
--------------IALFASSLYQY---VMLTDLEADYINPF-ELSTRI-NQLV-----L
PEFIAH--GVFCA--LFLLAQRWFMFLFTVPLTYYIVM-L----FIKQK----------H
LIDVTEVFR--VLNTEKKCRLVKLGVYFCLLAIIIIRV------------
>UniRef90_UPI0022DE9EFA protein cornichon homolog 4-like n=1 Tax=Mya arenaria TaxID=6604 RepID=UPI0022DE9EFA
---APLFIFALVDEGYLLFLVVYFV---ITLSDLECDYLNAR-TCCEKL-NFWV-----L
PEIIPQ--AVLTV--LLLITGHPFLFVLYGLCTAWIIY-R----YAKKP---T---GNIG
LFDPTEIHNRQQLKSHMKENLCKMGFHLVFFFIYLYLMIYSLIKGDD---
>UniRef90_B7QAI8 Cornichon, putative n=4 Tax=Ixodes TaxID=6944 RepID=B7QAI8_IXOSC
-----LFVFTLFDTGALLFLTVYVV---ITLSDLECDYLNAQ-QCCSKL-NIWV-----L
PEVIAQ--VAMTVA-LFLVNFHWILFGLNVPMVCWQVY-K----YLSVP---D---CNFG
VYDPTEIHNRGNLKRHLRDSMIRLAFYLLFFFIYLYCMIIALLT------
>UniRef90_I1II65 Cornichon family protein n=5 Tax=Poaceae TaxID=4479 RepID=I1II65_BRADI
-----LWLFSFASVMVLVGLTAYQL---ICLSDLEFDYINPY-DSSSRI-NAVV-----I
IEYALQ--AVLCA--AFLLTLNWFPFLVMAPVTYYHVK-L----YMNRK----------H
LVDVTEIFR--QLHGEKKYRMIKLAFYFGLFIITIYRLVMTAV-------
>UniRef90_UPI0006265942 protein cornichon homolog 4 n=1 Tax=Athalia rosae TaxID=37344 RepID=UPI0006265942
-----LFAFALFDTGAVLFLLVYFV---ITLSDLECDYLNAQ-QCCSKL-NMWV-----V
PKIVGH--VFLVL--LLLLHGQWILMIINLPMALWLMY-E----YFTIP---T---GNMG
IYDPTEIHNHGQLRKHQRDIMVYLGYYLIFFFIYLYCMIIALLK------
>UniRef90_V4SCQ2 Protein cornichon homolog 1 n=2 Tax=Citrus TaxID=2706 RepID=V4SCQ2_CITCL
---------MSAINIALIASTFYQL---LCLLDLESDDINPF-EASSRI-NFWV-----E
PEFLLQ--GLFCI--LLLVTGHWIMFLLGVPLVCYHVN-L----YMKRK----------H
LIDVTEVFR--NLKVEKKFRLAKLGFYVIFFALVIANI------------
>UniRef90_A0A6A1W1H7 Protein cornichon 4 n=1 Tax=Morella rubra TaxID=262757 RepID=A0A6A1W1H7_9ROSI
-----LWLFSFFLLIGLLCTLGFQI---VCLVDLEFDYINPY-DSASRI-NKTI-----L
PEFIVQ--GLLCF--FSLITGNWLVFLFSLPYLFYNVR-M----YMQRQ----------H
LVDVTEIYN--QMRWEKKKRFFKIANVLVLFFLSLFWLIWSI--------
>UniRef90_A0A443SW38 Protein cornichon n=1 Tax=Leptotrombidium deliense TaxID=299467 RepID=A0A443SW38_9ACAR
---AFSYISALILDAFLIFFAVFHI---IAFDELKTDFKNPI-DQCNTL-NPLV-----L
PEYVAH--IFLNA--LFLVCGEFFTLMLNVPLIGYHIH-R----YLHRP---V--MSGPG
LYDPTTIMNADQLSRATNEGWIKLAFYLLSFFYYLYGMISSLIA------
>UniRef90_A0A8T2I3V3 Uncharacterized protein n=1 Tax=Chlorella desiccata (nom. nud.) TaxID=1650286 RepID=A0A8T2I3V3_9
------------------GVSMYQL---VQLTDLEADFINPH-EASKNY-NRLV-----V
PEFGAQ--AALTG--MMLLTGNWVLGILQLAALAYNVQ-Q----YRLNC----------H
LVDVTEVFR--QVKPRKKALTAKLIFNLLLFVWTVYRFIEILV-------
>UniRef90_UPI000623860F protein cornichon isoform X1 n=2 Tax=Linepithema humile TaxID=83485 RepID=UPI000623860F
----SSYIVALIGDAFLVFFAIFHV---ITFDELKTGYKNPI-DQCNNL-NPLV-----L
PEYLLH--MVINV--LFLLSEQYFSLFINIPLMAYHVW-R----YINRP---V--MSECG
LYDPTSIMNAYDLSVYQREGWVKLAFYLLSFFYYLYGMISTLI-------
>UniRef90_UPI000CED48D7 protein cornichon homolog 4 n=1 Tax=Morus notabilis TaxID=981085 RepID=UPI000CED48D7
----------FFFILALLLILGFQL---VCLVDLEYDYINPY-DSASRI-NRVV-----L
PEFITQ--AVLCF--VLLVTGHWVAFLLSLPYLYYNVR-Q----YMQGK----------H
LVDVTEIYS--QLNQEKNKRFFKMGYLIIVFIISLFWLLFTL--------
>UniRef90_A0A8S3TPW2 Cornichon-like protein n=1 Tax=Mytilus edulis TaxID=6550 RepID=A0A8S3TPW2_MYTED
----------------------------ITLSDLECDYLNAT-NCCDKL-NKWV-----L
VEAIAQ--CVLAV--LLLLTGHWILFLMYAPVTAWLVY-K----LVNKP---S---GDIG
MYDPTEIHNRQQLKTYMKENLIKMGSHLIFFFIFLYWMIYSLI-------
>UniRef90_UPI00098E7B37 protein cornichon homolog 1-like isoform X1 n=1 Tax=Asparagus officinalis TaxID=4686 RepID=UP
------WLYAFASVIGLVALTAYQL---ICLSDLEYDYINPY-DSSARI-NAVV-----I
PEFVVQ--GALCT--LLFLTWHWFPFLLMAPVTYYHIR-L----FMERK----------H
HIDVTEIFR--VLNVEKKYRMVKLALYFIIFFIVIYRDF-----------
>UniRef90_A0A7R8Z2U3 Protein cornichon n=2 Tax=Timema TaxID=61471 RepID=A0A7R8Z2U3_TIMDO
----------------------------IAFDELKTDYKNPI-DQCNSL-NPLV-----L
PEYLLH--LLFNL--LFLFSGEWFSLCVNIPLIAYHIN-R----YRTRP---V--MTGPG
LYDPTSIMNSDVLTKCQREGWIKLAFYLLSFFYYLY--------------
>UniRef90_A0A3S1BKS0 Cornichon n=1 Tax=Elysia chlorotica TaxID=188477 RepID=A0A3S1BKS0_ELYCH
-----LFIFSLLDEGALLCLAVYFV---ITLSDLECDYLNAR-SCCDKL-NYWV-----V
IELVAH--NVLAV--LLLLCGHWILFLMYCPLGAWLTY-K----FLTKP---S---GDIG
MFDPTEIHNQKHLKIYMRESLIRLGFHLIFFFIYLYWMIYSLV-------
>UniRef90_UPI000B79875F probable protein cornichon homolog 2 isoform X2 n=2 Tax=Hevea brasiliensis TaxID=3981 RepID=U
-----------------------------CLTDLEFDYMNPY-DSASRI-NVVI-----L
PEYFVQ--ALLCL--TFLITGHWFFFLLSLPYLYYNIT-L----YLQRR----------H
LVDVTEIYN--QLNREKQRRLFKLGFLVILLVLCIFW-------------
>UniRef90_UPI001CB8FD63 protein cornichon homolog 4-like n=1 Tax=Erigeron canadensis TaxID=72917 RepID=UPI001CB8FD63
-----AWLLCFFIIIVIIVIVFYQL---ICSADLEFDYINPY-DSASWI-NKVI-----L
PEFIIQ--GVLCL--LYLVTGHWMMFILAVPYLYYNMR-L----YARKQ----------H
IVDVTEIFN--QLNQAKMQWIFNIGHFCSLLFITLFWNIY----------
>UniRef90_A0A6P9EIV6 Protein cornichon homolog 4-like n=4 Tax=Juglandaceae TaxID=16714 RepID=A0A6P9EIV6_JUGRE
----WLWLLSFFFLVGLLCTLGFQL---MCLVDLEFDYINPY-DSASRI-NGVV-----L
PEFIVQ--GVLCF--FFLLTRNWLMFVFSLPYLCYNVR-L----YMQRQ----------H
LVDVTEIYN--QLRWEKKLRFFKIGYLIILFFLSLYWLISSISE------
>UniRef90_A0A5N5HX13 Cornichon-like protein 1 n=5 Tax=Maleae TaxID=721813 RepID=A0A5N5HX13_9ROSA
AWELVYWLICFCVDLALFASSLYQY---VMLTDLEADYLNPY-ELSNRI-NQLV-----V
PEFIVH--IVFCS--FFLLAQRWFMFLITVPLTCYIAM-L----FVKQQ----------H
LIDVTEVFR--VLNTEKKCRLVKLGFYFSLLAVIIIRLTLAA--------
>UniRef90_A0A154PEW7 Protein cornichon like protein 4 n=1 Tax=Dufourea novaeangliae TaxID=178035 RepID=A0A154PEW7_DUF
-----LFVLALINTFSVLFVLVYFV---ITLADLECDYLNAW-QCCSKL-NMWV-----G
PKLKAH--AFLEF--LLLTHGQFVLFVVNLPMTVWLFY-E----YFGVP---R---GNMG
VYDPTEIHNCGQLKRHTRDCMIHLGYYLVFFFIYLYCMIISLLK------
>UniRef90_A0A1X7VL90 Cornichon n=2 Tax=Amphimedon queenslandica TaxID=400682 RepID=A0A1X7VL90_AMPQE
----YVFLLVMLVSIGLLFMMVWHL---IMVDELKNDYRNPV-DFASNQ-NMLV-----F
PEYGLH--LFIVL--LLLMFGYWFTFMWNVPLLAYHIW-R----FVKRP---S--ASGYG
LYDPTIVMNRDNLIFYNREGFIKLGYYVLSFLIYLYNMMVALVV------
>UniRef90_A0A162A0J0 Cornichon family protein n=2 Tax=Daucus carota subsp. sativus TaxID=79200 RepID=A0A162A0J0_DAUCS
------------------------------LADLEFDYINPY-DSASRI-NLVI-----L
PEFITE--GVLCF--LYLVTGHWIMSLFSVPYLYYNVR-L----YMRRQ----------H
LIDVTEIFN--QLDWEKKKRLFKLGYLVFLLFLSLFWLIYSAL-------
>UniRef90_UPI00053C853B protein cornichon homolog 4 n=2 Tax=Tarenaya hassleriana TaxID=28532 RepID=UPI00053C853B
-------------LIALVGIIVYQL---VCLADLEFDYINPY-DSASRI-NFVV-----L
PEFILQ--GTLCF--YYLVTGHWLMTLFCLPYLFYDYQ-L----YSKGQ----------H
LIDVTEIFN--LLNREKKKRLFKLGYIILILFLTIFWMIYSAL-------
>UniRef90_V4AG76 Uncharacterized protein n=1 Tax=Lottia gigantea TaxID=225164 RepID=V4AG76_LOTGI
---AMLFIFALLDEGALLFLSVYFV---ITLSDLESDYLNAT-TCCDKL-NLWM-----L
PEIIGQ--FLPSI--LFLITGHWILFLLYTPLGAWLTF-K----MATKP---S---GNIG
MFDPTEIHNRQQLKLYMRESLIRLGTHLFFFFVFLYLMIYNLVK------
>UniRef90_U5G5M1 Protein cornichon homolog 1 n=6 Tax=Saliceae TaxID=238069 RepID=U5G5M1_POPTR
------WILCLLINFGLLAIVFYAL---LCLTDLEVDQMDPF-VATANI-NRWI-----L
PEFVLQ--AVLSL--LLLLTGHWILFLLAVPLTCYHAI-L----FIRRQ----------H
LIDVTEVFR--NLNTDKKRRMIKLGVYMIFFTIFIFRVVLFAV-------
>UniRef90_A0A6J8BM11 CNIH n=1 Tax=Mytilus coruscus TaxID=42192 RepID=A0A6J8BM11_MYTCO
---AFCYIFALILSAVLIFFAIFHI---ISFDELKTDYKNPV-DQCRSL-NPLV-----L
PEYLIH--VLYTI--LFVFAQQWGTLIMNIPLIAYHVR-R----YMNRP---V--MSCPG
LYDPTSIMNADELSRAQKEGWIKLAFYLISFFYYLYSMIYVLVS------
>UniRef90_A0A1S3A6J9 Protein cornichon homolog 4 n=1 Tax=Erinaceus europaeus TaxID=9365 RepID=A0A1S3A6J9_ERIEU
--EAVVFVFSLIDCCVLIFLSVYFI---ITLSDLECDYINAR-ACCSKL-NK--------
--VRPS--PLFSV--LGILTAHWLIYRLVL-VTRASLP-R----FITVP---S---GNMG
VFDPTEIHNRGQLKSHMKEAMIKLGFHLLCFFMYLYSMILALI-------
>UniRef90_A0A6J1QCJ1 Protein cornichon n=1 Tax=Temnothorax curvispinosus TaxID=300111 RepID=A0A6J1QCJ1_9HYME
--AAFSYIVALISDAFLIFFAIFHV---ITFDELKTGYKNPI-DQCNNL-NPLV-----L
PEYILH--AVSSI--LFLFAEQYFSLFLNVPLIAYHVW-R----YMNRP---L--MTESG
LYDPTSIMNAYDLSMYHREGWIKLAFYLLSFFYYLYGMISTLI-------
>UniRef90_A0A484K7K7 Cornichon n=2 Tax=Cuscuta sect. Cleistogrammica TaxID=1824901 RepID=A0A484K7K7_9ASTE
------WLIFLFMDISLLCMNLYQI---VCLSDLEADYLNPY-ESASRI-NNLV-----L
KEFLLH--GVFSI--SLLVTRHWFLFFLSLLPNYINAK-K----FLARQ----------H
LIDVTEVFR--VIDSEKKIRVAKLAFYLIFFIIILIRSSI----------
>UniRef90_A0A1I8A5L2 Protein cornichon n=1 Tax=Steinernema glaseri TaxID=37863 RepID=A0A1I8A5L2_9BILA
------------------------------IDELRTDYKNPI-EQCRNL-NQLI-----L
PEYGIH--LVFSI--LFVLSVQLGAVIWNLPLLAYHVH-R----YMNRP---V--MSGPG
IYDPTTIMNQDNLSKAYREGWVKLGFYLISFFYYLYALIYTLVT------
>UniRef90_A0A5J4YRM4 ER-derived vesicles protein ERV14 n=1 Tax=Porphyridium purpureum TaxID=35688 RepID=A0A5J4YRM4_PO
--------------AVLLFITVYTL---ILFSDLLIDYINPL-ELCDRV-NQLA-----L
PEFAVH--ALITC--GLLVRYHYFFFVANLPLCVYHVR-A----YADRS---C-------
FLESNTVFA--ELPRRRKVTETKLAFYVCLFLLYVASFVSSLIRHDG---
>UniRef90_A0A835U5Z5 Uncharacterized protein n=3 Tax=Vanilla planifolia TaxID=51239 RepID=A0A835U5Z5_VANPL
-------------------LVIYQL---ISLADLEFDYINPY-DSSSRI-NAVV-----L
PEFVLQ--GILCL--LYLVFGHWMMFLFSVPLVYYNVR-L----YQQRR----------H
LVDVTEIFN--QLHGEKKRRLIKLIYLVFLLFLSLFWMIWSVL-------
>UniRef90_A0A3P6BNN4 General transcription and DNA repair factor IIH subunit TFB5 n=3 Tax=Brassica TaxID=3705 RepID=A
-------------LIALVGIIVYQL---VCLADLEFDYINPY-DSASRI-NSVV-----L
PEFIIQ--GVLCV--FYLLTGHWFISLLCLPYLYYNFQ-L----YSKRQ----------H
LVDVTEIFN--LLNWEKKKRLFKLAYIILNLFLTIFC-------------
>UniRef90_A0A6A3C6A4 Protein cornichon-like protein 4 n=2 Tax=Hibiscus syriacus TaxID=106335 RepID=A0A6A3C6A4_HIBSY
------WLISFFILIALVVLLIYQL---TCLADLEFDYINPY-DSSSRI-NKVV-----L
PEFFLQ--GFLCL--FYLLTGHWVMSLLCTPYLYYNVT-L----YTSKQ----------H
LVDVTEIFN--LLQREKNQRYYKLAYLVVLLFLSLFWIIFSSL-------
>UniRef90_UPI0021E92E29 protein cornichon homolog 4-like n=1 Tax=Andrographis paniculata TaxID=175694 RepID=UPI0021E9
-------------------MIVIQL---VCLADLELDYINPY-DSTKKI-NKFV-----M
PEFITQ--GVLCF--LFLATGHWIMSLLCVPYLYYNVR-L----YLKGQ----------H
LVDVTEIFN--LLNWEKKQRLFKLGYILLLLFMSLVWLIFNALEE-----
>UniRef90_I3TAE6 Protein cornichon homolog 1 n=1 Tax=Lotus japonicus TaxID=34305 RepID=I3TAE6_LOTJA
-----------PSNIALLASTFYQI---LILSDLEADYVNPF-DASSRI-NYFV-----L
PEFIGQ--GVLCA--LCLFTGHWVMFLLTVPVTCYHVM-L----YVKRQ----------H
LIDVTEVFR--VLNAEKRFRIAKLVLYLTVLIVTIFRLTLIAV-------
>UniRef90_A0A835HD86 Protein cornichon homolog 1 n=1 Tax=Coptis chinensis TaxID=261450 RepID=A0A835HD86_9MAGN
-------------VGTLIYANLHQI---FLLEDLESDYINPY-DLAARI-NFVV-----T
KEFLVQ--GALCI--LFLLTQHWFMLLLSAPVTYYHFR-L----YKKRK----------H
LIDVTEAFT--VLSFERHYRLVKLGFYVTLCLTLMFSL------------
>UniRef90_UPI00098D76C0 protein cornichon homolog 4 n=1 Tax=Cajanus cajan TaxID=3821 RepID=UPI00098D76C0
------WILTFVLILTILCILGYQL---ILLVDLEFDYINPY-DSTSRI-NQVV-----L
PEFIIH--GIFCF--INLTGGHWFIFLISLPCLYYNVR-L----YIKRE----------H
LADVTEIYN--KLNWEKKRRLFKVAYLVVVFVISIVSLVWTLT-------
>UniRef90_A0A6I9RLR3 Protein cornichon homolog 1 n=3 Tax=Arecaceae TaxID=4710 RepID=A0A6I9RLR3_ELAGV
-----LWLYAFASVIALIALTAYQL---VNLSDLEFDYINPY-DSSSCI-NAVV-----V
PEFMVQ--GILCA--SFLLTWHWFPFLIMAPITYCHVN-L----FMNRR----------H
LIDVTEIFR--LLNGEKKFRIIKISVYFSIFVIVIYRLVMSAV-------
>UniRef90_A0A232FHR2 Magnesium transporter NIPA2 n=1 Tax=Trichomalopsis sarcophagae TaxID=543379 RepID=A0A232FHR2_9HY
-----------------------------TFDELKTEFKDPI-DQCNSL-NPLV-----L
PEYGLH--ILINF--LFLISGQWLSLFLNIPLIAYHIN-R----YRTRP---V--MTGPG
LYDPTSIMNMNDLNKCQREGWVKLAFYLMSFFYYLYGMISSLI-------
>UniRef90_A0A6J1SNH5 Protein cornichon homolog 4 n=1 Tax=Frankliniella occidentalis TaxID=133901 RepID=A0A6J1SNH5_FRA
-----LFALCMVETGAALFLLVYFI---ITLSDLECDYLNAQ-QCCSTL-NMYV-----I
PKMVAH--LLMTV--MLILHWHWVLFLTALPIAVWIVY-E----YIKVP---A---GNPG
VFDPTEIHNRGQLKRHMRDSLIHLGYNLLAFFMYLYCMIIALLKD-----
>UniRef90_R7UXC3 Cornichon n=1 Tax=Capitella teleta TaxID=283909 RepID=R7UXC3_CAPTE
-----VFLICLLDDTILLFLAVYYI---ITLSDLECDYINAT-TCCSRL-NKWI-----I
PEIVCH--VIEVF--LLLISFHWIIFLLTIPMTAWIIY-H----YVKTP---S---GNIG
VYDAAEIHNRQLLKSFMKEAMVKLGHHLVFFFIFLYSMIITLL-------
>UniRef90_A0A371HBF4 Protein cornichon-like 1 n=1 Tax=Mucuna pruriens TaxID=157652 RepID=A0A371HBF4_MUCPR
-----WLVICFPANIALLASTFYQV---LILSDLEYDYINPF-DASSRI-NYFI-----L
PEFIGQ--GVLCA--LCLFTGHWFMFLLTLPLACYHVM-L----YVKRE----------H
LIDVTEVFR--VLNAEKKFRIAKLALYLIVLIVTIFRMW-----------
>UniRef90_UPI001C4E4D14 protein cornichon homolog 4-like n=2 Tax=Proteaceae TaxID=4328 RepID=UPI001C4E4D14
------WLLFFFLLIALVCLIVYQL---ICLADLEFDYINPY-DSARRI-NSVV-----L
PEFVTQ--GVLSI--LFLITGHWVMFLLCVPYLYYNFR-S----YTQKQ----------H
FVDITEIFN--MLNWEKKLRLFKLAYVIILLCLTLFWMIYSVLE------
>UniRef90_A0A813XYR4 Mic1 domain-containing protein n=2 Tax=Didymodactylos carnosus TaxID=1234261 RepID=A0A813XYR4_9B
---AFAYILALILTALLIFFAIWHI---IAFDELKNDHKNPI-DQCNSL-NPLV-----L
PEYIIH--GFINL--LFLFGFEWISIIINVPLLAYHIN-R----FRTRP---V--RDGLG
LYDPTTIMNQHELSTATREGWIKLGFYMITFFYYLYWYYMS---------
>UniRef90_UPI001425A343 protein cornichon homolog 4-like n=1 Tax=Anneissia japonica TaxID=1529436 RepID=UPI001425A343
----FTYLLTLIDSTLLLFLAVYFI---ITLSDLESDYLNAQ-SCCSKL-NTWV-----I
PEMLAS--LCATL--LLLFNLHWFLFLYTLPLSGFLVY-R----YLNIP---A---GNFG
MFDPTEIHNRGYLKSYMKETMVKMGFHLISFFIYLYCMISVLV-------
>UniRef90_M4EDW2 ATP-dependent Clp protease proteolytic subunit n=4 Tax=Brassica TaxID=3705 RepID=M4EDW2_BRARP
-------------SCLALVSDQNLL---VCLADLEFDYINPY-DSASRI-NSVV-----L
PEFIVQ--GVLCV--FYLITGHWFMALLCLPYLYYNFQ-L----YSKRQ----------H
LVDVTEIFN--LLNWEKKKRLFKLAYIILNLFLTIFC-------------
>UniRef90_A0A151TB91 ER-derived vesicles protein ERV14 n=1 Tax=Cajanus cajan TaxID=3821 RepID=A0A151TB91_CAJCA
----------------------KLL---ILLVDLEFDYINPY-DSTSRI-NQVV-----L
PEFIIH--GIFCF--INLTGGHWFIFLISLPCLYYNVR-L----YIKRE----------H
LADVTEIYN--KLNWEKKRRLFKVAYLVVVFVISIVSLVWTLT-------
>UniRef90_UPI0007722B60 protein cornichon homolog 1 n=1 Tax=Ricinus communis TaxID=3988 RepID=UPI0007722B60
--------------FGLLAMVFHEL---LCLTDLEADHMNLF-EATATI-NQWV-----M
PEFVLQ--GFICI--LFLLTRHWLMFLLALPLTCYHFM-R----FWKRE----------H
LIDVTEVFR--NINYEKKYRIIKLGIYLTFFIILMFRVTL----------
>UniRef90_A0A2C9WPS9 Cornichon family protein n=1 Tax=Manihot esculenta TaxID=3983 RepID=A0A2C9WPS9_MANES
------WLLNCFLLISVMGLVAFQL---IMLMDLEFDYMNPY-DTASRM-NLVT-----L
PEYFAH--GLLCI--AFLFTGHWFFFLLSLPYLYNNIR-M----YLQRR----------H
LVDVTEIYN--QLSTEKQQRLFKLGYLVILLVLCIF--------------
>UniRef90_A0A2P2JGV6 Protein cornichon homolog 1 n=1 Tax=Rhizophora mucronata TaxID=61149 RepID=A0A2P2JGV6_RHIMU
--------------LGLLAILFYEL---LALTDLEADQVNPF-EATALI-NNWV-----L
PEFALQ--GLLCL--LFLLTGHWLMFLLALPLSCYHAM-L----FMKRQ----------H
LIDVTEVFR--SLNSEKKCRVIKLVFYSIFLAIIMIRLVFT---------
>UniRef90_A0A7N1A888 Cornichon family protein n=1 Tax=Kalanchoe fedtschenkoi TaxID=63787 RepID=A0A7N1A888_KALFE
-----VWLFSFFVFIFLLGLLVYQL---MCLADLEFDYINPY-DTATRV-NRLV-----L
PEYFTQ--AGLCV--FFLITGHWAMALFGLPYLYYNYR-L----YVTKR----------H
LVDVTEIFN--LLSREKKQRVFKLGYLVCLLFFSIF--------------
>UniRef90_UPI000B5D5D0B probable protein cornichon homolog 2 isoform X3 n=1 Tax=Manihot esculenta TaxID=3983 RepID=UP
------------------------L---MCLADLEFDYINPY-DSSSRI-NKVI-----L
PEYITE--GVLGL--FYLLTGHWCMSLLCGPYLYYNVR-L----YTGKQ----------H
LVDVTEIFN--MLHWEKKQRLFKLFYLIFLLFLTIFWMIFTALEE-----
>UniRef90_A0A1S3TNF8 Protein cornichon homolog 1 isoform X1 n=7 Tax=Phaseoleae TaxID=163735 RepID=A0A1S3TNF8_VIGRR
----------------FLASTFYQV---LMLTDLEADFINPY-DASSRI-NYFI-----V
PEFIGQ--GLLCA--FCLLTGHWIMFLMTVPVTCYHVM-L----YMKQQ----------H
LIDVTEVFR--ALNSEKKFRLAKLAYYLTIIIITVFRLVLMLV-------
>UniRef90_A0A2A3EEW9 Phenylalanine--tRNA ligase beta subunit n=6 Tax=Apis TaxID=7459 RepID=A0A2A3EEW9_APICC
--AAFSYIVALIVDAFLIIFTIFHV---AAFDELKTGYKNPI-EQCNNL-NSLI-----I
PEYGLH--ILINI--LFLSSGQWFSLFLNIPLIIYHLW-Q----YYHRP---I--MSKPG
IYDPTSIMCVQVLKVHQREGWSKLTFYLLLFFYYLYGI------------
>UniRef90_F6TIT1 Protein cornichon homolog 4 n=1 Tax=Ciona intestinalis TaxID=7719 RepID=F6TIT1_CIOIN
---ALLLCIALIDSAILLFLSVYFI---ITLSDLECDFLNSS-TCCAKL-NRWV-----L
PEVIAA--CFCPL--VTIFAGHWILFIVNLPFPIYLVN-R----YLKVS---A---GNIG
VFDPTEIHNRGLLKGHMKETMVKLGYYVVFFFIYLYSFVYVLVS------
>UniRef90_A0A0D2N173 Cornichon family protein n=9 Tax=Malvoideae TaxID=214907 RepID=A0A0D2N173_GOSRA
-----IWLFSFFILVALLIILVYQL---ICLADLEFDYINPY-DSSSRI-NKVV-----L
PEFILE--GFLCF--FYLLTGHWVMSLLCAPYLYYNVR-L----YTRKQ----------H
LVDVTEIFN--LLHWEKKKRLFKLTYVVILLFFAVFWMIYSAL-------
>UniRef90_D7KNC1 Cornichon family protein n=6 Tax=Arabidopsis TaxID=3701 RepID=D7KNC1_ARALL
-----AWLISFFFLIALVGIIVYQL---VCLADLEFDYINPY-DSASRI-NSVV-----L
PEFIVQ--GVLCV--FYLLTGHWVMTLLCLPYLYYNFQ-L----YSKRQ----------H
LVDVTEIFN--LLNWEKKKRLFKLAYIVLNLFLTIFWMIYSAL-------
>UniRef90_A0A8T0V9L8 Uncharacterized protein n=2 Tax=Panicum virgatum TaxID=38727 RepID=A0A8T0V9L8_PANVG
-----MWLFSFASVMVLIGLTAYQL---ICLSDLEYDYINPY-DSSSRI-NAVV-----L
IEYLLQ--AALCA--SFLLTLHWFPFLVMAPVTYYHVK-L----FMARK----------H
LVDVTEIFR--QLNGEKKYRMIKLAFYFCLFIITIYRLVMSAV-------
>UniRef90_UPI001015FFFE protein cornichon homolog 4-like n=1 Tax=Vigna unguiculata TaxID=3917 RepID=UPI001015FFFE
------WISTFALILTLLCILGYQL---LLLVDLEFDYINPY-DSTSRI-NKVV-----V
PEFIVQ--GILCF--VNLIAGHWFIFFLSLPSLYYNVR-S----YSRRE----------H
LADVTEIYN--KLNSEKKKLLFKVAYLVAVFVIAVVSLVWTL--------
>UniRef90_A0A0K9PCM6 ER-derived vesicles protein ERV14 n=1 Tax=Zostera marina TaxID=29655 RepID=A0A0K9PCM6_ZOSMR
------WLLVFFLLIFLISLVVYQL---MCLADLEFDYINPY-DSSARI-NRVV-----L
PEFALQ--AALTL--LFLLSWHWGMFLICVPNLYYNVT-Q----YQKKK----------H
LVDVTEIFN--QLNMEKKIRLIKTVYLIVLLFMSMFWLIWDIV-------
>UniRef90_A0A6I9U2I1 Protein cornichon homolog 4-like n=1 Tax=Sesamum indicum TaxID=4182 RepID=A0A6I9U2I1_SESIN
-----AWLISFFLVIAVIGIILFEL---MCLADLEYDYINPY-DSASRI-NKAV-----L
PEFVVQ--GVLCF--LHLITGHWVMFLLCVPCTYYNVT-L----YTRRR----------H
LVDVTEIFN--QLPWEKKVKLYKLGYLVILLALTIFWMIWTIVD------
>UniRef90_A0A7R9KMQ9 Protein cornichon n=2 Tax=Medioppia subpectinata TaxID=1979941 RepID=A0A7R9KMQ9_9ACAR
----------ILLDAFLIFFALFQI---ISFDELRSDYRNPI-DLCKQL-NPLV-----L
PEYLIH--SVITA--LFLISGQWFSLLINIPLVVYHIQ-R----YRNRP---L--MTDPG
VYDPTTIMYAKQQWLTNREAWIRLAFYVTTFFYYLVALIYVLI-------
>UniRef90_A0A5N4A6S4 Cornichon n=2 Tax=Photinus pyralis TaxID=7054 RepID=A0A5N4A6S4_PHOPY
-----LFSLALLDTGAILFLLIYFV---ITLSDLECDYLNAQ-QCCSKL-NPWV-----A
PKLIAH--VFITV--FIGLQGHWLLMLANLPMIGWLTY-E----IINIP---K---GNLG
LYDPTEIHNRGQLKRSMRDCMVYLGYYLIFFFIYLYCMIVSLLKE-----
>UniRef90_A0A0K9S0Z1 Uncharacterized protein n=1 Tax=Spinacia oleracea TaxID=3562 RepID=A0A0K9S0Z1_SPIOL
-----AWLISFFVLIALLVLVVYQL---MCLADLEFDYINPY-DSTVRI-NQVV-----L
PEYVIQ--GGLFL--LFLLTGHWIMALLCAPYLYFNVK-M----YMENK----------H
FVDVTEIFN--LLNWEKKKRLIKLGYLLFILFLSLFWMIWTTLED-----
>UniRef90_A0A2P6SG78 Cornichon n=9 Tax=Rosaceae TaxID=3745 RepID=A0A2P6SG78_ROSCH
-----TWLLSFFFILTLLCLLGYQL---VCLVDLEFDYINPY-DSSSRI-NNTV-----L
PEFIVQ--GVLCV--ILLITRHWFMLLLALPHLYYNVN-S----YMKGR----------H
LVDVTEIYN--QLSWEKKQRFFKIGYLLVLFILSLFWLLWS---------
>UniRef90_UPI001ED8B49B protein cornichon homolog 4 n=1 Tax=Ischnura elegans TaxID=197161 RepID=UPI001ED8B49B
-----LFAFALVDTGSILFLLVYFV---ITLSDLECDYLNAR-QCCAKL-NVWV-----L
PKMIAH--GFLTV--LLLLHGHFYLTIFNVPVIGWLIY-E----YCTVP---S---GNYG
VFDPTEIHNRGQLKRHMRDCVIYLGYYLIFFFIYLYCMIISML-------
>UniRef90_A0A7D9EC85 Cornichon homolog 4-like n=2 Tax=Alcyonacea TaxID=40677 RepID=A0A7D9EC85_PARCT
---TYLFISSLVDAAGLLFLTVFFI---INLSDLECDYINAT-VCCERL-NKFV-----I
PEIIAQ--LYFPV--MFFIHFHWIYFIITLPLSIWLIY-R----FLNKP---S---GNVG
IYDPAEIHNRSELKGFLKEAMIKLGFHLISFFLYLYSMISVLIAKK----
>UniRef90_A0A5J4ZR70 Protein cornichon homolog 4 n=1 Tax=Nyssa sinensis TaxID=561372 RepID=A0A5J4ZR70_9ASTE
-----AWLLSFFLLIGVLGILLYQL---MCLADLEFDYINPY-DSAARI-NKVV-----L
PEFITQ--GILCF--LHLITGHWFMFVLCLPYLYYNAN-L----YTRRR----------H
LVDVTEIFN--QLPWEKRLRFYKLVYLIALLCLSIFWMIWSIV-------
>UniRef90_UPI00057AF584 protein cornichon homolog 1-like isoform X1 n=1 Tax=Populus euphratica TaxID=75702 RepID=UPI0
------WILCLLINFGLLAIVFYAL---LCLTDLEVDQMDPF-VATANI-NRWI-----L
PEFVLQ--AVLSL--LLLLTGHWILFLLAVPLTCYHAM-L----FIRRQ----------H
LIDVTEVFR--NLNTDKKRRMIKLGVYMIFFTIFIFRFVLTS--------
>UniRef90_C1LI91 GTP-binding-protein n=3 Tax=Schistosoma TaxID=6181 RepID=C1LI91_SCHJA
-----AYILALIFTIALIFLVIFQV---ISFDELRTDYKNPV-DQCKSL-NPLV-----L
PEYALH--AAYTL--LFLFTAQIGSVMLNVPLLAYNIY-R----YKNRP---I--MSYPG
LYDPTTIMNHDELNRAMKEGWVKLAFFIISFFYYLYGMIYVLVT------
>UniRef90_A0A0D2P2P7 Cornichon family protein n=13 Tax=Gossypium TaxID=3633 RepID=A0A0D2P2P7_GOSRA
------WLISFFIIIAIIVLLIYQL---TCLADLEFDYINPY-DSSSRI-NKVV-----L
PEFFVQ--GFLCL--FYLVTGHWVMSLLCTPYLYYNVK-V----YMLKQ----------H
LVDVTEIFN--SLNREKNRRYYKLAYLVILLFISLFWIIFSAL-------
>UniRef90_A0A1S2Z4E2 Protein cornichon homolog 1-like n=1 Tax=Cicer arietinum TaxID=3827 RepID=A0A1S2Z4E2_CICAR
---------CFPTNIALLASTFYQV---LILSDLEADYINPF-DASSRI-NYFI-----L
PEFIGQ--GVLCA--LCLFTGHWVMFLLNAPLAGYHAM-L----YVKRE----------H
LIDVTEVFR--VLSVEKKFRIAKLALYLIVLIVTIFRLTL----------
>UniRef90_UPI0007F03156 protein cornichon homolog 4-like isoform X1 n=2 Tax=Daucus carota subsp. sativus TaxID=79200
------WLLSFFILIITLGIVLYQL---MCLADLELDFINPY-DLATRI-NKVV-----M
LEFLSH--GSLCV--LHLLSGHWLMFLLCLPYVYYNAT-L----YSQRQ----------H
LVDVTEIFN--QLKWQKMQRICKLGYLACLVMLSIFWMIWSIL-------
>UniRef90_A0A8S9NFE7 Uncharacterized protein n=1 Tax=Brassica cretica TaxID=69181 RepID=A0A8S9NFE7_BRACR
---VWTWIISFLILITLVGFIVYQL---ICLADLEFDYINPY-DSASRI-NFVV-----L
PEFFLQ--GFLCF--FYLVTGHWFMALLGVPYLYYNFQ-L----YSKRQ----------H
LVDVTEIFN--LLDWEKKKRLFKLAYMILTLFLTIFC-------------
>UniRef90_A0A2G9I1Z2 ER vesicle integral membrane protein n=1 Tax=Handroanthus impetiginosus TaxID=429701 RepID=A0A2G
-----AWLISFFLVIAVIGIILYQL---MCLADLEYDYINPY-DSTSRI-NKAV-----L
PEFVAE--GVLCF--LHLVTGHWVMFLLCLPYTYYNVA-L----YTQGR----------H
LVDVTEIFN--QLSQEKKVRLYKLGYLVILVALTIFWMIWSIVD------
>UniRef90_A0A2P6TUZ4 Cornichon-like protein 1 n=1 Tax=Chlorella sorokiniana TaxID=3076 RepID=A0A2P6TUZ4_CHLSO
---------------------MYQL---IQLSDLESDYINPH-DATNNV-NWVV-----L
PEYGCQ--AALTA--VLLLTGHWLYGGLHAVLLAYHVR-Q----FLRRQ----------H
LADVTEIFR--QVGPRKQREMAKLVFYLLTFILAIYKLIEVIV-------
>UniRef90_UPI000771890C protein cornichon homolog 4 n=1 Tax=Cephus cinctus TaxID=211228 RepID=UPI000771890C
-----LFAFALVDTGAVLFLLVYFV---ITLSDLECDYLNAP-QCCSKL-NRWV-----M
PKLIAH--VFIVL--LMLLHGHWILTLVNLPMTFWLAY-E----FLTVP---M---GNMG
VYDPTEIHNHGQLKVHFRDCMIYLGYYLIFFFIYLYCIIIALLK------
>UniRef90_A0A7J7B6P5 Lipase domain-containing protein n=1 Tax=Abscondita terminalis TaxID=2069292 RepID=A0A7J7B6P5_9C
---AFSYIIALIGDAFLIFFSLFHV---IAFDELKTDYKNPI-DQCNSL-NPLV-----L
PEYLLH--LLFNI--LFAAAGEWLSLIINMPLIAYHIN-R----YRTRP---V--MSGPG
LYDPTSIMNADTLTRCQREGWIKLAFYLLSFFYYLYGG------------
>UniRef90_A0A813PA77 Cornichon n=1 Tax=Brachionus calyciflorus TaxID=104777 RepID=A0A813PA77_9BILA
---AFAYIIALIFTAFLIFFAIWHV---IAFDELKNDQKNPI-EQCKTL-NPLV-----L
PEYLGH--GLMVL--LVLLGGDFITVVFNIPLMLYNIR-K----YKNRP---V--MTGFG
IYDPTLVMNGDILNREMREGWIKLGFYMISFFYYLYSFISTLIT------
>UniRef90_A0A8J5RMU0 Uncharacterized protein n=1 Tax=Zizania palustris TaxID=103762 RepID=A0A8J5RMU0_ZIZPA
-----LWLFSFASIMVLVGLTAYQL---ICLSDLEFDYINPY-DSSSRI-NSVV-----L
IEYSLQ--GALCV--SFLLTLHWLPLLVMAPVTYYHAK-L----YMDQK----------H
LVDVTEIFR--QLNWEKKYRMIKLAFYFSLFILTIYRLVMMAL-------
>UniRef90_UPI0018F7F5F0 protein cornichon homolog 4-like n=1 Tax=Tripterygium wilfordii TaxID=458696 RepID=UPI0018F7F
------WLLTFLLLISLLGILGFQL---MCLTDLEFDYINPY-DSTYRA-NKAI-----F
PEFITH--GVLCI--VHLVTGHWLMFLLSLPYLLYNVR-L----YTQRR----------H
LLHVTDIYT--NLNWEKTQRLFKLGYILIIFVLSLFWLL-----------
>UniRef90_A0A5N5M9R1 Protein cornichon homolog 1 n=5 Tax=Saliceae TaxID=238069 RepID=A0A5N5M9R1_9ROSI
-----FWILCLLINFGLLAIVFYAL---LCITDLEVDQMDPF-VATANI-NRWI-----L
PEFVLQ--AVLSL--LLLLTGHWILFLLAVPLTCYHAM-L----FIRRQ----------H
LIDVTEVFR--NLNTDKKRRMIKLGVYMIFFAIFIFRLFI----------
>UniRef90_UPI00234E6DC9 protein cornichon homolog 4-like n=1 Tax=Mercenaria mercenaria TaxID=6596 RepID=UPI00234E6DC9
---APLFIFSLIDEGYLLFLIVYFV---ITLSDLECDYLNAR-TCCEKL-NFWV-----L
PEIVPQ--AILTV--LLLFTGHWLIFLVYGTCTAWIIY-R----YVTKP---S---GNIG
IYDPTEIHNRQQLKYHMKENLCKMGFHLVFFFVYLYLMIYSLIKGDD---
>UniRef90_A0A0E0RHP3 Cornichon family protein n=3 Tax=Oryza TaxID=4527 RepID=A0A0E0RHP3_ORYRU
------------------------L---ICLSDLEFDYINPY-DSSSRI-NSVV-----L
IEYALQ--GALCA--SFLLTLHWFPFLVMAPVAYYHGK-L----YMDRK----------H
LVDVTEIFR--QLNWEKKYRMIKLAFYFSLFIITIYSEVKLV--------
>UniRef90_A0A1D6MXY5 Protein cornichon homolog 1 n=1 Tax=Zea mays TaxID=4577 RepID=A0A1D6MXY5_MAIZE
-----LWLFSFASVVLLVGLTVYQL---LCLVDLEYDYINPF-DSSSRV-NAVV-----M
KEYSLQ--GALCA--SFLLTLHWLPFLLMAPVTYYHVK-L----YLARK----------H
LVDVTEIFR--QLNGEKKYRTIKLAFYFCLFIVTIYRFDF----------
>UniRef90_A0A8S0VF57 Cornichon homolog 4-like n=3 Tax=Olea europaea subsp. europaea TaxID=158383 RepID=A0A8S0VF57_OLE
-----AWLISFFLLIAILGILLYQL---MCLADLEYDYINPY-DSASQI-NKVV-----F
PEYITE--GVLCF--LHLITGHWVLFLLCLPSSCYNAK-L----YSERR----------H
LVDVTEIFN--QLPWEKKRRLYKLGYLVIILALSIFWMIWSIVD------
>UniRef90_A0A3M7RR18 Cornichon-like protein n=1 Tax=Brachionus plicatilis TaxID=10195 RepID=A0A3M7RR18_BRAPC
---AFAYMIALILTAILIFFAIWHV---IAFDELKNDQKNPI-EQCNTL-NPLV-----L
PEYISH--TVMVL--LIVLGGDLLTFFLNLPILIFNFN-K----YKNRP---V--MSRFG
IYDPTLVMNGDVLNREMKEGWIKLAFYMVSFFYYLYSFISTLIS------
>UniRef90_A0A6P5XX11 Protein cornichon homolog 3-like n=3 Tax=Malvaceae TaxID=3629 RepID=A0A6P5XX11_DURZI
------WLISFFILIALLVLLVYQL---MCLADLEFDYINPY-DSSSRI-NNVV-----L
PEFFLQ--GFLCL--FYLLTGHWVMSLLCAPYLYYNGR-L----YTRKQ----------H
LMDVTEIFN--LLHWEKKQRLFKLAYLVVLLFFSIFWIIWSTLEDVDDD-
>UniRef90_A0A8B8DNB0 Protein cornichon homolog 4-like isoform X2 n=1 Tax=Crassostrea virginica TaxID=6565 RepID=A0A8B
----LLFILSVIGEGGLLFLVVFFV---ITLSDLECDYLNAT-TCCSRL-NKFV-----F
PEILVQ--SVLAS--LLLITGHWILFLMYAPCTAWIVY-L----FVTKP---S---GNIG
FYDPAEIHNRHQLKAYMRDNMIKMGVHLIFFFIFLYWMIYSLI-------
>UniRef90_M1V6Y1 Similar to ER-derived vesicles protein Erv14 n=1 Tax=Cyanidioschyzon merolae (strain NIES-3377 / 10D
------WLISFTLTVGILFINIMFL---ILCKDLEQDYVNPI-EFTENL-NKLV-----V
PEYSAE--GLLCA--VLLVGGHWIVGLTLAPLVYLNVK-R----WMQHR----------H
VFESTSAFN--VLPLARRQSQVKLGCFALLFFYLLYSFVYFLV-------
>UniRef90_M4EDZ9 Uncharacterized protein n=2 Tax=Brassica campestris TaxID=3711 RepID=M4EDZ9_BRARP
---VWTWIISFLIHITLVGFIVYQL---ICLADLEFDYINPY-DSASRI-NFVV-----L
PEFFLQ--GFLCF--FYLVTGHWFMSLLGVPYLYYNFQ-L----YSKRQ----------H
LVDVTEIFN--LLDWEKKKRLFKLAYMILTLFLTIF--------------
>UniRef90_A0A8J2MAI6 Uncharacterized protein n=1 Tax=Allacma fusca TaxID=39272 RepID=A0A8J2MAI6_9HEXA
---AFSYIIALILDAFLIFFSIFHI---IAFDELKTDYKNPI-EQCQSL-NPLV-----L
PEYGIH--AFFNI--LFLISGEWFSLLLNAPLLAYHIN-R----YRTRP---V--MSGLG
IYDPTSIMNTEVLNKCQREGWIKY--------------------------
>UniRef90_UPI001929EA09 protein cornichon homolog 4-like n=1 Tax=Dioscorea cayennensis subsp. rotundata TaxID=55577 R
-----LWLFVFLLIMALFLLTVYQL---MCCADLEMDYTNTY-DFASEI-NSMV-----L
PEFALQ--GILIS--CFLFSQNWVLFLLCVPLLYYHFR-R----YMHRQ----------H
IVYATEVFY--QLGREKKVRLVKLGYYMFLFFLSSFLMVVKMMNE-----
>UniRef90_A0A835K792 Uncharacterized protein n=1 Tax=Salix dunnii TaxID=1413687 RepID=A0A835K792_9ROSI
----------------------------LCITDLEVDQMDPF-VATANI-NRWI-----L
PEFVLQ--AVLSL--LLLLTGHWILFLLAVPLTCYHAM-L----FIRRQ----------H
LIDVTEVFR--NLNTDKKRRMIKLGVYMIFFAIFIFRLFI----------
>UniRef90_J3NDM6 Uncharacterized protein n=1 Tax=Oryza brachyantha TaxID=4533 RepID=J3NDM6_ORYBR
-------------------RLTGQL---ICLSDLEFDYINPY-DSSSRI-NSVV-----L
IEYLLQ--GALCA--SFLLTLHWFPFLVMAPVAYYHGK-L----YMDRK----------H
LVDVTEIFR--QLNWEKKYRMIKLAFYFSLFIITIYRSEKL---------
>UniRef90_A0A6I9WKW7 Protein cornichon n=17 Tax=Formicidae TaxID=36668 RepID=A0A6I9WKW7_9HYME
----FSYIVALIGDAFLIFFAIFHV---ITFDELKTGYKNPI-DQCNNL-NPLV-----L
PEYILH--IVINV--LFLIGEQYFSLFINIPLIAYHVW-R----YMNRP---L--MTESG
LYDPTSIMNAYDLSMYHREGWIKLAFYLLSFFYYLYGMISSLI-------
>UniRef90_UPI001F035B4F protein cornichon homolog 4-like n=1 Tax=Xenia sp. Carnegie-2017 TaxID=2897299 RepID=UPI001F0
---TYLFIFSMIDSAGLIFLVVFFI---INLSDLECDYINAT-VCCDRL-NKFI-----I
PEIVAM--LCLTA--IFFVHFHWIYFLLTLPLSLWLVY-R----YLNKP---A---GNMG
IYDPAEIHNRSELKGFLKEAMVKLGFHLISFFIYLYSVISVLISKK----
>UniRef90_H2ZDF6 Uncharacterized protein n=2 Tax=Ciona savignyi TaxID=51511 RepID=H2ZDF6_CIOSA
---ALLLCLALVDSAIMLFLSVYFI---ITLSDLECDYLNSS-TCCEKL-NRWV-----L
PEVIAS--CLCPV--ITLFSGHWILSLLTLPFPLYLTN-R----YLRVS---A---GNIG
IYDPTEIHNRGLLKGHMKETMVKLAYFIVLFFLYLYCFVYALVS------
>UniRef90_A0A0L9U7V5 Uncharacterized protein n=1 Tax=Phaseolus angularis TaxID=3914 RepID=A0A0L9U7V5_PHAAN
----------------------------LMLTDLEADFINPY-DASSRI-NYFI-----V
PEFIGQ--GLLCA--FCLLTGHWIMFLLTVPVTCYHVM-L----YMKQQ----------H
LIDVTEVFR--ALNSEKKFRLAKLAYYLTIIIITVFRQA-----------
>UniRef90_A0A8C4WZX0 Cornichon family AMPA receptor auxiliary protein 4 n=1 Tax=Eptatretus burgeri TaxID=7764 RepID=A
--------------------------------------------CCSRL-NKWV-----L
PELVAH--TGVTV--LMLITMHWLVFLLNVPLAAWNIC-K----YFSIP---S---GNVG
LYDPTEIHNRGKLKFCMKEAMAKLGYHLLLFFIYLYSMIFAMVS------
>UniRef90_A0A540MX74 Cornichon family protein n=6 Tax=Maleae TaxID=721813 RepID=A0A540MX74_MALBA
---------SFFFILALLCILGYQL---VCLVDLEYDYINPY-DSSSRI-NNVI-----L
PEFIIQ--GVLCF--ILLIARHWFMLFMALPHLYYNVN-L----YMTRR----------H
LVDVTEIYN--QLSWEKKQRFLKIGYLLVLFILSLFWLLWS---------
>UniRef90_A0A0L8GYY2 Cornichon n=2 Tax=Octopus TaxID=6643 RepID=A0A0L8GYY2_OCTBM
----LVFIFALIDDALLLSLTVYFV---ITLSDLECDYLNAR-SCCGKL-NKWV-----L
PEIVAH--GLVSF--SLIISGHWILFCLYSAMTAWVIY-T----FVCIP---S---GNIG
MYDPAEIHNRQQLKNCMRECLIKLVFHLVFFFVFLYNMILSLLT------
>UniRef90_A0A061G4K4 Cornichon family protein isoform 1 n=4 Tax=Theobroma cacao TaxID=3641 RepID=A0A061G4K4_THECC
------WLISFFILIALLVLLVYQL---MCLADLEFDYINPY-DSSSRI-NKVV-----L
PEYVLQ--GFLCL--FYLLTGHWAMSLLCAPYLYYNVR-L----YTRKE----------H
LVDVTEIFN--LLHWEKKQRLFKLAYLVVLLFFAIF--------------
>UniRef90_H2XL14 Cornichon n=5 Tax=Phlebobranchia TaxID=7716 RepID=H2XL14_CIOIN
----------------------WQI---IAFDELKTDYKNPI-DQCNSL-NPLV-----L
PEYAIH--VFYNL--LFLWAFEWLTVLLNLPLIAYNVY-R----YSKRP---V--MSGPG
LYDPTTIMNADILSYCMKEGWGKLAFYLLSFFYYLYRMIYVLV-------
>UniRef90_A0A2C9L4C2 Uncharacterized protein n=1 Tax=Biomphalaria glabrata TaxID=6526 RepID=A0A2C9L4C2_BIOGL
----LLFIFSLLDEAALLLLAVYFV---ITLSDLECDYLNAR-VCCDKL-NYWT-----V
LELLCH--NVLSL--LLLLCGHWLLFLIYSPLGLWLVY-K----YVKKP---S---GNIG
VFDPTEIHNQKHLKTYMRESLVRLGFHLIFFFVYLYWMIYSLV-------
>UniRef90_A0A6P4AYG4 Protein cornichon homolog 4-like n=3 Tax=Ziziphus jujuba TaxID=326968 RepID=A0A6P4AYG4_ZIZJJ
-----TWLFSFFFILAILIIIGFQL---VCLIDLEYDYINPY-DSASRI-NRVI-----L
PEFITQ--GVLCF--ILLITGHWLMCFLSLPYLYYNVT-S----YLQGE----------H
LVDVTEIYN--QLNREKKKRFVKIIYMICLFIFSLFWLLFNL--------
>UniRef90_A0A914IR51 Uncharacterized protein n=1 Tax=Panagrolaimus sp. JU765 TaxID=591449 RepID=A0A914IR51_9BILA
----------------------------ICIDELKTDYKNPI-DQCRSL-NQLV-----L
PEYGLH--FAYTV--LFVLSTQLFAICWNVPLAAYHIH-R----YLNRP---V--MTGPG
IYDPTSIMNQNELSRAHREGWIKLGFYLISFFYYLYAMIYTMV-------
>UniRef90_A0A4U5LVW3 Protein cornichon n=1 Tax=Steinernema carpocapsae TaxID=34508 RepID=A0A4U5LVW3_STECR
-----CYLIALIAIAFCIFFAIFTV---ISIDELRTEYRNPI-EQCRNL-NQLI-----L
PEYGLH--VVFTV--LFVFSVQMGAVIWNLPLLAYHIH-R----YMNRP---V--MSGPG
IYDPTSIMNQDQLSKAYREGWIKLGFYLISFFYYLYALIYTLVTS-----
>UniRef90_UPI001015DC2A protein cornichon homolog 4-like n=1 Tax=Vigna unguiculata TaxID=3917 RepID=UPI001015DC2A
-----AWLISFFILIALIVLVIYQL---MCLADLEFDYINPY-DSASRI-NKVV-----L
PEYIIV--GVLCS--FYLVTGHWFMALFCAPYIYYNVR-L----YRQGT----------H
LIDVTEIFN--LLPKEKKQRLVKLFYLVFILFLSLFWMIYTSLE------
>UniRef90_UPI00130466B8 protein cornichon homolog 4 n=1 Tax=Nomia melanderi TaxID=2448451 RepID=UPI00130466B8
-----LFVLALIDTGSVLFLLVYFL---ITISDLECDYLNAQ-QCCSKL-NTWV-----V
PKLVAH--VFLEF--LLLTHGQLILWLVNLPMTLWLLY-E----YFGVP---K---GNMG
VYDPTEIHNRGQLKRHTRDCMIYLGYYLIFFFIYLYCMIIALLK------
>UniRef90_A0A445DE24 Protein cornichon n=5 Tax=Arachis TaxID=3817 RepID=A0A445DE24_ARAHY
------WIFTFLLILALLGLLGYQL---IMLVDLEFDYINPY-DSTSRI-NQVI-----L
PEFIIQ--GIFCV--TNLLAGHWVIFLIGLPCMYYNVR-L----YIKKE----------H
LADVTEIYN--KLNWEKKMRLFKVGHSVLLFVLSVLRM------------
>UniRef90_A0A8S3TPQ8 CNIH n=1 Tax=Mytilus edulis TaxID=6550 RepID=A0A8S3TPQ8_MYTED
----------------------------ITLSDLECDYLNAT-NCCDKL-NKWV-----L
VEAIAQ--CVLAV--LLLLTGHWILFLMYAPVTAWLVY-K----LVNKP---S---GDIG
MYDPTEIHNRQQLKTYMKENLIKMGSHLIFFFIFLYWMTISLL-------
>UniRef90_A0A068VAM9 Protein cornichon homolog 4-like n=3 Tax=Coffea TaxID=13442 RepID=A0A068VAM9_COFCA
------WLLSFFILIALLGIILYQL---MCLADLEFDYINPF-DSASKI-NNVV-----L
PEFITQ--GVLCF--LHLVTGHWMMFLLCLPYLYYDFK-L----YTERR----------H
LVDVTEIFN--QLPWEKKIRLYKLGYLIVLMACSIFWMIWSIVE------
>UniRef90_A0A813XJC7 Uncharacterized protein n=1 Tax=Didymodactylos carnosus TaxID=1234261 RepID=A0A813XJC7_9BILA
----------------------------IVLSDLESDLMNVR-QCCEKL-NRLF-----L
PEAGLH--LLLTI--LFLFNGNWFVFLLNVPMDLWSIY-K----YFMRQ-KSP---GQLG
YYDPLEINNNRKIKSHMQELLVRLAFYLIGFFVYLFLLIHALI-------
>UniRef90_UPI0009957471 protein cornichon n=1 Tax=Pseudomyrmex gracilis TaxID=219809 RepID=UPI0009957471
---AFSYIVALIGDVFLIFFAIFHV---ITFDELKTGYKNPI-DQCNNL-NPLV-----L
PEYILH--IVINV--LFLFSEQYFSLFINIPLIAYHVW-R----YMHRP---L--MTESG
LYDPTSIMNAYDLSMYQREGWIKLAFYLLTFFYYLYGMIRSLI-------
>UniRef90_A0A8I6Y8Z8 Protein cornichon homolog 1 n=2 Tax=Hordeum vulgare subsp. vulgare TaxID=112509 RepID=A0A8I6Y8Z8
-----LWLFSFASVMALVGLTAYQL---ICLSDLEFDYINPY-DSSSRI-NAVV-----I
IEYTLQ--GVLCA--SFLLTLNWFPFLVMAPVTYYHVK-L----YMNRK----------H
LIDVTEIFR--QLHGEKKYRLIKLAFYFALFIISIYS-------------
>UniRef90_A0A6A5MKD9 Cornichon family protein n=3 Tax=Lupinus TaxID=3869 RepID=A0A6A5MKD9_LUPAL
-----AWLISFFILIALLVLVTYQL---MCLADLEFDYINPY-ESSSRI-NKVV-----L
PEFITH--GVLCC--FYLITGHWIMSLFAAPYLYFNVR-L----YRERK----------H
LIDVTEIFN--LLSWEKKQRLVKLFYLIFTLFFSVFWMIYT---------
>UniRef90_A0A0B0NWM5 Protein cornichon homolog 4-like n=5 Tax=Malvoideae TaxID=214907 RepID=A0A0B0NWM5_GOSAR
------WLISFFIIIAIIVLLIYQL---TCLADLEFDYINPY-DSSSRI-NKVV-----L
PEFFVQ--GFLCL--FYLVTGHWFMSLLCTPYLYYNVK-V----YMSKQ----------H
LVDVTEIFN--SLNREKNRRYYKLAYL-----------------------
>UniRef90_A0A3Q7HKF7 Cornichon family protein n=6 Tax=Solanum TaxID=4107 RepID=A0A3Q7HKF7_SOLLC
------WLLFFFIVVAILVMVIFQL---ISLTDLEFDYINPY-ETASRI-NKVV-----L
PEFITQ--GVLCF--LYLVTGHWAMSLYCVPYLYYNVN-M----YMQRR----------H
LIDVTEIFN--MLSWEKKQRIFKLAHIIILLVISLFWVIYSAL-------
>UniRef90_A0A061RLB8 Cornichon-like protein n=1 Tax=Tetraselmis sp. GSL018 TaxID=582737 RepID=A0A061RLB8_9CHLO
---------------AILGILMYSL---ICLSDLENDFINPH-DSTTRI-NRWV-----V
PEYLVQ--ALLSC--LLLLSGKWFTGLVQLAVLGFHLR-S----YFRNE----------H
FADVTEIFK--QLPLQKKHRIFKLAIYLICFVMIIYRLVEAAV-------
>UniRef90_M4DJU6 General transcription and DNA repair factor IIH subunit TFB5 n=1 Tax=Brassica rapa subsp. pekinensis
------------------------L---VCLADLEFDYINPY-DSASRI-NSVV-----L
PEFIIQ--GVLCV--FYLLTRHWFMSLLCLPYLFYNFQ-L----YSKRQ----------H
LVDVTEIFN--LLNWEKKKRLFKLAYIILNLFLTIFWL------------
>UniRef90_A0A2P6VG97 Cornichon-like protein 1 n=1 Tax=Micractinium conductrix TaxID=554055 RepID=A0A2P6VG97_9CHLO
---------------------MYQL---IQLSDLEADFLNPH-DAARNI-NRVV-----L
PEYGAQ--AALTV--LLLGTGRWFYGGVHAVLLAYHAR-Q----YLRRQ----------H
LADVTEIFR--QVGERKQRETLKMVFYLLTFIVAIYKFIEVVV-------
>UniRef90_A0A0A0KMS0 Cornichon family protein n=9 Tax=Cucurbitaceae TaxID=3650 RepID=A0A0A0KMS0_CUCSA
------------------MLVVFQL---MCLADLEFDYINPY-DSSSRI-NKVV-----V
PEFITQ--GVLCI--FYLLSGHWVMSLLCMPCLYYNLR-M----YTQRK----------H
LVDVTEIFN--QLPWEKKQRLFKLVYLVSLLFLSIFWLIYSA--------
>UniRef90_W1PYW1 Uncharacterized protein n=2 Tax=Amborella trichopoda TaxID=13333 RepID=W1PYW1_AMBTC
-----LWLLAFFLLIALLGLMVYQL---MCLVDLEFDYINPY-DSASQI-NRVI-----L
PEFIIQ--GILSL--SFLLSGHWVMFLICSPYLYYSVR-L----YMLKQ----------H
LIDVTEIFN--LLKREKKRRLFKLLYLFIVLVSTIFGMVFSVL-------
>UniRef90_UPI0005AC2F7B protein cornichon homolog 4 n=2 Tax=Opiinae TaxID=68883 RepID=UPI0005AC2F7B
-----LFAVALLDTGAVLFVLVYFV---IALSDLECDYLNAQ-QCCLRL-NQWV-----V
PKLVAH--TLVNV--ILLIHGQWLLALANLPMSLWLCG-E----YLTVP---Q---GNMG
VFDPTEIHNRGQLKKHTRDCLIYLGYYLIFFFIYLYCLIIALLR------
>UniRef90_A0A200QB52 Cornichon n=1 Tax=Macleaya cordata TaxID=56857 RepID=A0A200QB52_9MAGN
------WLLSFFLLIALLALLVYQL---MCLADLEFDYINPY-DSAARI-NTVV-----L
PEFVSQ--GVLCV--LFLISGHWVMFLLCTPCLYYNVR-L----YMQRQ----------H
LVDVTEIFN--LLNWEKKQRLIKLVYLVILLFLTLF--------------
>UniRef90_A0A7M7KPD5 Protein cornichon n=2 Tax=Dermanyssoidea TaxID=41438 RepID=A0A7M7KPD5_VARDE
------YGVGMIFTGILMFGAVYHI---IAIDDLRSSQTSPI-EQCRHL-NSLI-----L
PEYLIH--GIFSV--LFLLAGEFLTVLINLPLDAFHIM-K----YMNRP---V--MSGPG
IYDPTTIMNANVRDQAYKEGWCKMAFYLLSFFYYLYGLVSSL--------
>UniRef90_A0A9D4QXU6 Uncharacterized protein n=2 Tax=Neoheterodontei TaxID=2908833 RepID=A0A9D4QXU6_DREPO
-----CYILALILSAVLIFFAIFHI---IAFDELKTDYKNPI-DQCNSL-NPLV-----L
PEYVLH--IFFTV--LFVFAMQFTTVILNLPLIVYHIR-R----YQCRP---V--MSAPG
LYDPTTIMNADQLNRAMREGWIKLAFYLISFFYYLYSMIYELVS------
>UniRef90_A0A158QAZ9 Cornichon protein n=1 Tax=Enterobius vermicularis TaxID=51028 RepID=A0A158QAZ9_ENTVE
-----CYLIALIAVAFCIFFAIFTF---ICIDELKTEYKNPI-EQCRIL-NQLI-----L
PEYLLH--FGFSS--LFVFSMQWGGVIWNAPLIAYHIH-R----YMNRP---V--MSDSG
IYDPTTIMSQSELQNALREGWIKLGFYLISFFYYLYSMIYTLVT------
>UniRef90_A0A2H5NTH6 Cornichon family protein n=1 Tax=Citrus unshiu TaxID=55188 RepID=A0A2H5NTH6_CITUN
-------------------LVVYQL---MCLADLEFDYINPY-DSSSRI-NKVV-----L
PEFITE--GVLCV--FFLITGHWFMSLLCVPYLYYNVR-L----YTQRQ----------H
LVDVTEIFN--QLHWEKKQRLFKLAYLIFLLFLSIF--------------
>UniRef90_A0A059CIB0 Cornichon family protein n=4 Tax=Myrtoideae TaxID=1699513 RepID=A0A059CIB0_EUCGR
------WLGAFFIIIALLIVIVFQL---MCLADLEFDYINPY-DSSSRI-NSVV-----M
PEFIGQ--GVLCF--FYLVTGHWFMSLLCVPYLYHNVQ-S----YMRRE----------H
LVDVTEIYN--MLKWEKKQRLFKLAYLIILLFLSIFWMIMGALNE-----
>UniRef90_A0A7J6I0T6 Uncharacterized protein n=1 Tax=Cannabis sativa TaxID=3483 RepID=A0A7J6I0T6_CANSA
------WLISFFILIALLILIVYQL---MCLADLEFDYINPY-DSSARV-NRVI-----L
PEFITQ--GLLCV--FFFLSGHWVMSLLCGPYLYYNVQ-L----YARKQ----------H
LVDVTEIFN--MLHKEKKQRLFKLFYLIIQLFLCIFWMILTALED-----
>UniRef90_A0A8K0HAS3 Uncharacterized protein n=1 Tax=Rhamnella rubrinervis TaxID=2594499 RepID=A0A8K0HAS3_9ROSA
--------------------VVYQL---MCLADLEFDYINPY-DSSARI-NRVI-----L
PEFIAQ--GVLCA--FFLLTGHWVMTLLCGPYLYYNVN-Q----YMRKQ----------H
LVDVTEIFN--MLHKEKKQRLFKLFYLIFLLFLSIFWMILTALEE-----
>UniRef90_A0A8X8WZU3 Cornichon n=5 Tax=Salvia TaxID=21880 RepID=A0A8X8WZU3_SALSN
----------------------------MCLADLEFDYINPY-DTASRV-NKAV-----L
PEFIAE--GVLCL--LLLITGHWAMCLLGLPYAYYNVT-I----YTRRQ----------H
FLDVTEIFN--QLHWEKKVRFI----LIIFLALTIFWMIWSI--------
>UniRef90_A0A2J6KTM5 Cornichon family protein n=1 Tax=Lactuca sativa TaxID=4236 RepID=A0A2J6KTM5_LACSA
-----AWLFSFFILLAVIALVLYQI---MCFLDLETDYINPY-ELATKI-NNIM-----L
PEMITQ--GGLCF--LHLVTRHWIMFLFCLPYLSYNVH-L----YIHGR----------H
VVYATEVFN--ELSSQKKHRIFKLCYLGFLLFFSIFWMIWSIVDE-----
>UniRef90_C1BUM3 CNIH n=1 Tax=Lepeophtheirus salmonis TaxID=72036 RepID=C1BUM3_LEPSM
---AFSYIMALIVDAFLIFFAIYHI---IAFDELKTDYKNPI-DQCNNL-NPLV-----P
IEYGLH--VFFNL--LFLISEEFISLFINVPLIAYHIY-R----YQNRP---V--MSGFG
LYDPTSIMNANTLNKCHREGWIKLAFYVLSFIYYIYGFIYSLVV------
>UniRef90_A0A2I4HPZ0 Protein cornichon homolog 1-like n=2 Tax=Juglans TaxID=16718 RepID=A0A2I4HPZ0_JUGRE
------------VHLAIMASTYYQL---VILSDLEGDYINIY-DTASLI-NCMT-----V
PEFIAQ--GILSA--IFLLTCHWFMFLMTVPLTCYHVR-L----FFKQQ----------H
LIDVTDAFR--FPSAEKKFRLIKFGFYLVVFAIITFRLALSVF-------
>UniRef90_A0A2P5C8Q9 Cornichon n=2 Tax=Cannabaceae TaxID=3481 RepID=A0A2P5C8Q9_PARAD
--------------------IVYQL---MCLADLEFDYINPY-DSSTRV-NSVI-----L
PEFITQ--GVLCA--FFFLTGHWAMSLLCGPYLYYNVK-L----YMRKQ----------H
LVDVTEIFN--MLHKEKKQRLFKLFYLIVLLFLCIFWMIVSAVED-----
>UniRef90_A0A199U9R0 Cornichon family protein n=9 Tax=Malpighiales TaxID=3646 RepID=A0A199U9R0_MANES
-----------------------QL---MCLADLEFDYINPY-DSSSRI-NKVI-----L
PEYIAE--GVLCL--FYLLTGHWCMSLLCVPYLYYNVR-L----YTRRQ----------H
LVDVTEIFN--LLSWEKKQRLFKLFYLIFLLFLTIFWMILTAL-------
>UniRef90_A0A0A0L2G6 Protein cornichon homolog 4-like n=4 Tax=Cucurbitaceae TaxID=3650 RepID=A0A0A0L2G6_CUCSA
-------------------VLVYQL---MCLADLEFDYINPF-DSASRI-NKVI-----M
PEFIVM--GVLCL--FYLLTGHWGMSLLSGPYIYYNVR-L----YLRRQ----------H
LIDVTEIFN--MLNWEKKQRLFKLAYLVVLLFLSIFWMIYH---------
>UniRef90_A0A1E5WFT5 Protein cornichon-like protein 1 n=1 Tax=Dichanthelium oligosanthes TaxID=888268 RepID=A0A1E5WFT
-----LWLFSFASVMVLIGLTAYQL---ICLSDLEYDYINPY-DSSSRI-NAVV-----V
IEYSLQ--AALCT--SFLLTLHWFPFLVMAPVTYYHVK-L----YMARK----------H
LVDVTEIFR--QLNGEKKYRMIKLAFYFCLFIITIYRFD-----------
>UniRef90_A0A7R9KTT8 FERM domain-containing protein n=1 Tax=Medioppia subpectinata TaxID=1979941 RepID=A0A7R9KTT8_9AC
----SLFVFALFDTSALLFLTVYIV---ITLSDLECDYLNAH-QCCNKL-NKWV-----I
PELISY--AILVI--LLLFTNHWFLFILNGPMLSWIGY-K----YYSIP---K---GNIG
FYDATEVHNRGNLKQLMKFSMIRLAFHLIHFFIYLYCMIIALIE------
>UniRef90_A0A498KKC9 Uncharacterized protein n=1 Tax=Malus domestica TaxID=3750 RepID=A0A498KKC9_MALDO
-----------------------------CLVDLEYDYINPY-DSSSRI-NSVI-----L
PEFIVQ--GVLCF--ILLIAQHWFMLFMALPHLYYNVN-L----YMTRR----------H
LVDVTEIYN--QLSWEKKQRFFKIGYLLALFILSLF--------------
>UniRef90_A0A016VNR4 Cornichon protein n=7 Tax=Strongylida TaxID=6308 RepID=A0A016VNR4_9BILA
---AFAYLIALIAVAFCIFFAIYTV---ICIDELKTDYKNPI-EQCRNL-NQLI-----L
PEYAIH--MTYTF--LFIVSWQMFAILMNLPLTFYHIA-T----YMRRP---V--ISGPG
IYDPTTILNRNELSASLRASWAKLAFYLLSFFYYLYALIYTLVTSS----
>UniRef90_C1BQT1 Cornichon n=2 Tax=Caligus rogercresseyi TaxID=217165 RepID=C1BQT1_CALRO
--AAFTYILALIIEAFLIFFTIYHI---IAFDELKTDYKNPI-DQCNNL-NPLV-----P
IEYGLH--MFFNL--LFLFAQEFMSLCLNLPLIAYHIY-R----YQNRP---V--MSGFG
LYDPTSIMNADTLNQCHREGWIKLAFYVLMFIYYIYGFIYSLVV------
>UniRef90_A0A8J2Q6I0 Protein cornichon homolog 4 n=1 Tax=Allacma fusca TaxID=39272 RepID=A0A8J2Q6I0_9HEXA
-----LFIFSMLITGLLLFLLVYFI---ITLSDLECDYINAQ-QCCYRL-NMWS-----V
PKLCGQ--GLVTA--FFLLHGHFWFFLVNLPVTGWFAY-E----LIRVP---K---GNLG
VYDPTEIHNRGQLKIHMRDVLIIMGYYLIAFFVYLYCMIVAMLK------
>UniRef90_A0A158P6X3 Cornichon protein n=1 Tax=Angiostrongylus cantonensis TaxID=6313 RepID=A0A158P6X3_ANGCA
---AFAYLIALIAVAFCIFFAIYTV---ICIDELKTDYKNPI-EQCRNL-NQLI-----L
PEYVIQ--MTYTV--LFLLSWQMFAILMNLPLAIYHVA-T----YMRRP---V--MSGPG
IYDPTTILNRNELSASLRASWTKLAFYLLSFFYYLYALIYTLVASSS---
>UniRef90_UPI0008706F15 protein cornichon homolog 1 n=1 Tax=Galendromus occidentalis TaxID=34638 RepID=UPI0008706F15
-----CYGLGMILNGILMFVAVFHV---IAFDELKCSYKNPI-EQCRSL-NVLI-----L
PEYVIH--AVFTV--LFLLAGEFLTVLINLPLDAFHLM-K----YMNRP---V--MSGPG
IYDPTIILNANILNQAVREGWVKMAFYLLGFFYYLYGLVSSL--------
>UniRef90_A0A1J1I5F8 CLUMA_CG007139, isoform A n=1 Tax=Clunio marinus TaxID=568069 RepID=A0A1J1I5F8_9DIPT
------FSFTLIDTGAVLFLLIYFV---LILSDLECDYINAQ-QCCSRL-NFWT-----I
PKISAH--VVVTL--LLLITGHYWLLLVNLPFVGYLIY-E----YWTVP---R---GNMG
IFDPAEIHNRGQIKKHMSSCMIFLGFYLIIFFIYLYNMIRALLRD-----
>UniRef90_UPI0005CF69F0 protein cornichon homolog 4 n=1 Tax=Ceratosolen solmsi marchali TaxID=326594 RepID=UPI0005CF6
-----LFAFALLDTGSLLFLLVYFI---ITLSDLECDSLNAR-QCCSRL-NRWV-----I
PKVIAH--TFLLF--LLLINGQWMLTLINAPMTMWLIY-E----VFSTP---Q---GNMG
VYDPTEIHNHGQLKRHTRDCMIYLGYYLVLFFIYLYCLIVSLLK------
>UniRef90_A0A0V0HF75 Ovule protein n=6 Tax=Solanum TaxID=4107 RepID=A0A0V0HF75_SOLCH
----------FFLLVAVLAIVLYQV---MCLADLENDYVNPY-DSASEI-NILV-----V
PEFVLQ--GALCF--LHLVMGHWLMCLVCLPYLYYDVK-V----YTDRR----------H
LLDVTEIFN--QLPREKKIRLFKLGYLGIHLAISIICMIWSIVAE-----
>UniRef90_UPI00073A08C2 protein cornichon homolog 4-like isoform X2 n=1 Tax=Solanum tuberosum TaxID=4113 RepID=UPI000
-----------------------------CLADLENDYVNPY-DSASEI-NILV-----V
PEFVLQ--GALCF--LHLVMGHWLMCLVCLPYLYYDVK-V----YTDRR----------H
LLDVTEIFN--QLPWEKKIRLFKLGYLGIHLAISIICMIWSIVAE-----
>UniRef90_M4DTB9 Cornichon family protein n=4 Tax=Brassica TaxID=3705 RepID=M4DTB9_BRARP
-----AWLISFFFLIALVGIIVYQL---VCLADLEFDYINPY-DSAARI-NYVV-----L
PEFIVQ--GVLCV--FYLFTGHWFMAILCLPYMYYNFQ-L----YSKRQ----------H
LVDVTEIFN--LLNWEKKKRLFKLAYIILNLFLTIFWMIYSAL-------
>UniRef90_E0W3C3 Cornichon, putative n=1 Tax=Pediculus humanus subsp. corporis TaxID=121224 RepID=E0W3C3_PEDHC
----LLFAFALVETAAVIFLFVYFI---ITLSDFECDYLNSQ-QCCSKL-NMWV-----I
PKLGAH--VSLTL--LLLCYSRWMLAIANVPLAAWLAY-E----FYSVP---K---GNMG
VYDPTEIYNRGQLKKHMRDCMIFLGYYLVFFFVYLYCLIISLL-------
>UniRef90_A0A7M7G5K3 Protein cornichon homolog 4 n=1 Tax=Nasonia vitripennis TaxID=7425 RepID=A0A7M7G5K3_NASVI
-----LFAFALLDTGALLFLLVYFV---ITLSDLECDYLNAQ-QCCSRL-NAWV-----I
PKMLAH--TILLI--LLLINAQWILSLVNAPMTMWLLY-E----IFTTP---R---GNMG
VYDPTEIHNRGQLKRHMRDCMIYLGYYLVFFFIYLYCLIVSLLK------
>UniRef90_UPI001CFA3278 protein cornichon homolog 4-like n=1 Tax=Mangifera indica TaxID=29780 RepID=UPI001CFA3278
------------FVIALLILIVYQL---MCLADLEFDYINPY-DSSSRI-NQVI-----L
PEFITQ--GVLSV--FFLITGHWIMTLFCAPYLYYNVR-L----YTQRQ----------H
LVDVTEIFN--LLHWEKKQRLFKLAYLIVLLVLNIFWMIWCALEDHGD--
>UniRef90_UPI001CFE5BE2 protein cornichon homolog 1-like isoform X1 n=2 Tax=Gracilinanus agilis TaxID=191870 RepID=UP
---AFCYMLALLLTVVLIFFAIWHI---IAFDELKTDYKNPI-DQCNTL-NPLV-----L
PEYLIH--TFFCV--MFLCAAEWLTLGLNMPLLAYHIW-K----YMSRP---V--MSRPG
LYDPTTIMNADILAYCQKEGWCKLAFYLLSFFYYLYGMIYVLVS------
>UniRef90_A0A2K6WBX4 Protein cornichon n=6 Tax=Onchocercidae TaxID=6296 RepID=A0A2K6WBX4_ONCVO
------YLFSLFAVAFCIFFAIFTV---ICIDELKTDYKNPI-EQCNSL-NQLV-----L
PEYLLH--FILTF--LFVLSFQLGGLCWNIPLIAYHIH-R----YIQRP---I--MTGPG
IYDPTTILNKDELQKALREGWIKLGFYLISFFYYLYSMIYTMVTS-----
>UniRef90_A0A6P6XN18 Protein cornichon homolog 4-like n=2 Tax=Dermatophagoides TaxID=6953 RepID=A0A6P6XN18_DERPT
-----LFGFALLDTGALLFLSIYIL---ITLSDLDCDYLNPI-QCCDKL-NKWI-----I
PELIAH--GTNIC--LILLTSRWFLLAINLIMLFYLIY-N---FYISLP---R---SSMC
FYDPSEIHVRGNLKTHIKISFIRMVFHLIHFFVYLYLFVISLLTES----
>UniRef90_A0A2R6QPK5 Protein cornichon like n=1 Tax=Actinidia chinensis var. chinensis TaxID=1590841 RepID=A0A2R6QPK5
-----AWLLSFFLLIAIVGIILYQL---MCLADLEFDYINPY-DSASRI-NKAV-----I
PEFVTQ--GSLCL--LHLVTGHWFMFLFCVPHSYYNFT-L----YTKKR----------H
LVDVTEIFN--QLPWEKKQRIYKLVYLVFLLCASIFGMIWSIV-------
>UniRef90_A0A6P8C5Q3 Protein cornichon homolog 4-like isoform X1 n=2 Tax=Punica granatum TaxID=22663 RepID=A0A6P8C5Q3
-----SWLLCFFILCGVLCLLGYQL---ICLADLETDYINHY-DTAPRI-NVVI-----L
PEFISQ--GVLCL--LYALSGQWFILLMSIPYLCYNIR-S----YMRNR----------Y
LIDVTEIYN--NIGREKTRRLFKLYYLISLM-------------------
>UniRef90_A0A8C5L408 Protein cornichon homolog 4 n=1 Tax=Jaculus jaculus TaxID=51337 RepID=A0A8C5L408_JACJA
---AVVFLFSLLNCCLLIFLSAYFI---IALSDLECDHINAK-SCCSKL-NN--------
-----H--TIVTV--LMLISLYWFIFLLNLPVATWNIY-R----FIMVL---S---GNMG
EFDPTEVHNGGQLKSHMKEAMIKLGFSLLCFFMYICSMILALI-------
>UniRef90_A0A8B8K5H5 Protein cornichon homolog 4-like isoform X2 n=1 Tax=Abrus precatorius TaxID=3816 RepID=A0A8B8K5H
------WISTFVLILTLLCLLGYQL---ILLVDLEFDYINPY-DSTFRI-NQVI-----L
PEFIIQ--GIFCL--INLIAGHWVIFLISLPCLYYNVT-L----CIKRE----------Q
LADVTEIYN--KLSWEKKKRLCKVAYLVLVFVASIVSLVWTL--------
>UniRef90_T1JVY1 Cornichon n=1 Tax=Tetranychus urticae TaxID=32264 RepID=T1JVY1_TETUR
-----LFTFALIDTGALLFLSIYFI---ITLSDLECDYINSR-DCCDKL-NPLV-----K
FEFCGH--GLLTI--ALLLTGHWILFIINAPLTIWMIY-R----YCSVP---Q---GNMG
LFDPTEIYHKGNLKQYTTHSIMHLCFQLIHFFVFLYCLIISLLTS-----
>UniRef90_A0A2G2XNS7 Protein cornichon-like protein 4 n=3 Tax=Capsicum TaxID=4071 RepID=A0A2G2XNS7_CAPBA
----------------LLAAVLYQV---MCLADLESDYVNPY-DSAAEI-NIIV-----V
PEFVLQ--GALCF--LHLVMGHWLMCLACLPYLYYDVK-V----YTGRR----------H
LLDVTEIFN--QLPWEKKIRLYKLGYLGILLVFSIICMIWSIVAE-----
>UniRef90_E4X974 Cornichon-like protein n=2 Tax=Oikopleura dioica TaxID=34765 RepID=E4X974_OIKDI
--------------------NIYAL---ITLSDLECDYLNAP-TACSKL-NNVI-----L
PEIASH---LIGV-FILFVTGHWILFALNVPVILILIH-R----FNSVQ---A---GSIG
LYDPAEIHNQRRLKKFMHENLVKVAFHVVFFFIYLYSLIFSLLS------
>UniRef90_A0A6L5DJB8 Uncharacterized protein n=1 Tax=Ephemera danica TaxID=1049336 RepID=A0A6L5DJB8_9INSE
-----LFAFALLDTAGILFLLIYFV---ITLSDLECDYLNAQ-QCCSKL-NFWV-----L
PKFGAQ--AFINI--MLLLHEHWILMLVNLPMTMWYAF-E----LYAVP---K---GNTG
VYDPTEIHNRGQLKKHMRDCMIYLGFFLVLFFIYLYCLIIALLK------
>UniRef90_A0A078I8J7 (rape) hypothetical protein n=2 Tax=Brassica TaxID=3705 RepID=A0A078I8J7_BRANA
---VWTWIISFLILITLVGFIVYQL---ICLADLEFDYINPY-DSASRI-NFVV-----L
PEFFLQ--GFLCF--FYLVTGHWFMALLGVPYLYYNFQ-L----YSKRQ----------H
LVDVTEIFN--LLDWEKKKRLFKLAYMILTLFLTIFC-------------
>UniRef90_A0A8S3YXC8 Protein cornichon homolog 4 n=1 Tax=Candidula unifasciata TaxID=100452 RepID=A0A8S3YXC8_9EUPU
----LLFIFALLDEGALLFLAVYFV---ITLSDLECDYLNAR-TCCDKL-NYVS-----N
YLIITHL-GLSSL--FLLLCGHWLLFLLYCPLGAWLLY-K----FVMKP---S---GNIG
LFDPTEIHNHKHLKTYMRESLVRLGFHIIFFFVYLYWMIYSLV-------
>UniRef90_A0A7J7P9E1 Protein cornichon homolog 1 n=1 Tax=Kingdonia uniflora TaxID=39325 RepID=A0A7J7P9E1_9MAGN
------------------AITIYQL---ICLSDLESDYINPF-DSSSRI-NALV-----V
KEFLVQ--GMLCA--AFILTWHWFMFLLSAPITYYHLT-L----YMKRK----------H
LIDVTEIFS--LLNSEKKYRIVKLVLYLSLFAAATTSL------------
>UniRef90_UPI0008F9D63C protein cornichon homolog 4 n=1 Tax=Bemisia tabaci TaxID=7038 RepID=UPI0008F9D63C
-----LFLFSLIDTGAILFLLVYFV---ITLSDLESDYLNAQ-QCCAQL-NIWV-----I
PKLAAH--VVIFV--LFILFQCWWLALANIPVLAWISY-E----FYSVP---P---GNTG
VYDPTEIHNHGQLRKYMRDCLISIGWYLIAFFCYLYCLILSLIKD-----
>UniRef90_A0A2P6P7X6 Cornichon n=3 Tax=Rosoideae TaxID=171638 RepID=A0A2P6P7X6_ROSCH
--------------IALLALVVFQL---MCLADLEFDYINPY-DSSTRI-NRVI-----L
PEYILE--GLLGA--IYLMTGHWIMALFCGPYLYYNVK-L----YTSKR----------H
LVDVTEIFN--MLHKEKKQRLFKLFYLVFLLFLSIFWMILTA--------
>UniRef90_UPI0007A6ED2D protein cornichon homolog 1 n=1 Tax=Miniopterus natalensis TaxID=291302 RepID=UPI0007A6ED2D
------------------FGQQLSI---IAFDELKTDYKNPI-DQCNTL-NPLV-----L
PEYLIH--AFFCV--MFLCAAEWLTLGLNMPLLAYHIW-R----YMSRP---V--MSGPG
LYDPTTIMNADILAYCQKEGWCKLAFYLLAFFYYLYGMIYVLVS------
>UniRef90_A0A445ERJ3 Protein cornichon n=4 Tax=Arachis TaxID=3817 RepID=A0A445ERJ3_ARAHY
-----AWLISFFILIALLVIVIYQL---MCLADLEFDYINPY-DSSSRI-NKVI-----L
PEFITQ--GVLCC--FYLITGHWVMSLFCVPYLYYNYR-L----YNQGK----------H
LVDVTEIFN--LLPREKKQRLIKLFYLVLLLFLSIFWMIYV---------
>UniRef90_A0A835A7F7 Cornichon n=1 Tax=Digitaria exilis TaxID=1010633 RepID=A0A835A7F7_9POAL
-----LWLFSFASVMVLVGLTAYQL---ICLSDLEYDYINPY-DSSSRI-NAVV-----L
IEYSLQ--AALCA--SFLVTLHWFPFLMMAPVTYYHVK-L----YMARK----------H
LVDVTEIFR--QLNGEKKYRMIKLAFYFCLFIITIYRFDFK---------
>UniRef90_UPI002306F1EE protein cornichon homolog 4-like n=1 Tax=Panonychus citri TaxID=50023 RepID=UPI002306F1EE
----LLFAFAIADTGCLLFLSIYFI---ITLSDLECDYINAR-DCCNKL-NPLV-----K
LEIFGH--GIITI--ALLLTGHWILFIFNAPLTLWMIY-R----YCSVP---Q---GNMG
LFDPTEIYHRGNLKQYTTHSIVHLCFQLVHFFIYLYCLIISLLTS-----
>UniRef90_A0A0L8HZ62 Cornichon n=1 Tax=Octopus bimaculoides TaxID=37653 RepID=A0A0L8HZ62_OCTBM
----------------------------IAFDELKTEYKNPI-DQCNSL-NPLV-----L
PEYLLH--IIFNL--LFLFAGEWLSLILNMPLIAYHVR-R----YLTRP---S-YMTGHG
LYDPTTIMNADELSRAMKEGWVKMAFYLLSFFYYLYSMIYVLVS------
>UniRef90_A0A5N6R5Z9 Ubiquitin-like domain-containing protein n=1 Tax=Carpinus fangiana TaxID=176857 RepID=A0A5N6R5Z9
-------FELVQLFICSSPFSLFLL---MCLADLEFDYINPY-DSSSRI-NRVI-----V
PEFISQ--GVLCI--FYLVTGHWVMSLLSVPYLYYNVR-L----YMRKQ----------H
LVDVTEIFN--LLNWEKKQRLFKLFYLICLLFLSIFWMILTAL-------
>UniRef90_A0A0D3C9M8 Cornichon family protein n=3 Tax=Brassica TaxID=3705 RepID=A0A0D3C9M8_BRAOL
----------FFLLIALVGIIVYQL---VCLADLEFDYINPY-DSAARI-NYVV-----L
PEFIVQ--GVLCV--FYLFTGHWFMAILCLPYMYYNFQ-L----YSKRQ----------H
LVDVTEIFN--LLNWEKKKRLFKLAYIILNLFLTIFWMIYSAL-------
>UniRef90_A0A1S3UMY7 Protein cornichon homolog 4 n=14 Tax=indigoferoid/millettioid clade TaxID=2233855 RepID=A0A1S3UM
-----AWLISFFILIALIVIVIYQL---MCLADLEFDYINPY-DSSSRI-NKVV-----L
PEYIIL--GVLCS--FYLVTGHWIMSLFCAPYLYYNVR-L----YRQGK----------H
LVDVTEIFN--LLSKEKKQRLVKLFYLVFILFLSLFWMIYTSLED-----
>UniRef90_UPI001144B716 protein cornichon isoform X1 n=1 Tax=Formica exsecta TaxID=72781 RepID=UPI001144B716
--AAFSYIVALIGDAFLIFFAIFHV---FTFDELKTGYKNPI-DQCNNL-NPLV-----L
PEYILH--IAINF--FFLISEQHFSLFINIPLIAYHVW-R----YMNRP---L--MTESG
LYDPTSIMNAYDLSVYQREGWVKLAFYLLSFFYYLYGMINSLI-------
>UniRef90_UPI0022E9159F protein cornichon homolog 1-like n=1 Tax=Mya arenaria TaxID=6604 RepID=UPI0022E9159F
-----CYILALVLTAVLIFFAIFHI---IAFDELKTDYKNPI-DQCNSL-NPLV-----L
PEYFVH--IFFTM--LFIFSMQFSTVILNSPLIIYHIR-R----YKNRP---V--MSSPG
LYDPTTIMNADQLNRAIREGWVKLAFYLISFFYYLYSMIFELVS------
>UniRef90_A0A1S2XPU5 Protein cornichon homolog 4-like n=1 Tax=Cicer arietinum TaxID=3827 RepID=A0A1S2XPU5_CICAR
------WILSFVLILTLLCLLGYQL---ILLVDLEFDYINPY-DSTSRV-NQVI-----L
PEFLMQ--GIFCF--INLIAGHWFIFLISLPCLYFNVR-L----YIKRE----------H
FADVTEIYN--KLNWEKKKRLFKVGHLIVIFVLSILSLVWSL--------
>UniRef90_UPI001035D9DF protein cornichon homolog 4-like n=1 Tax=Camellia sinensis TaxID=4442 RepID=UPI001035D9DF
-----AWLLSFFLLIAVLGILLYQL---MCLADLEFDYINPY-DSASRI-NKAV-----W
PEFITQ--GSLCF--LHLITGHWFMFLVCLPYSYYNFR-L----YTKKQ----------H
LVDVTEIFN--QLPWEKKLRIYKLVYLVVLLFLSVFWMIWTIV-------
>UniRef90_A0A0D3ASX1 Cornichon family protein n=12 Tax=Brassicaceae TaxID=3700 RepID=A0A0D3ASX1_BRAOL
---------------------IYQL---TCLADLEADHINPY-DSSTKI-NRVI-----L
PEFCLQ--GLLCV--YYVLTGHWFMAILSLPHLFYNIR-L----YMKRE----------H
LADVTEMHN--TNKGEQKKRLYKIGHISLCTFITSYWLIHS---------
>UniRef90_A0A1B0D8V9 Cornichon n=2 Tax=Phlebotomus TaxID=13203 RepID=A0A1B0D8V9_PHLPP
-----LFAFALLDTGFVLFILVYYV---ILLSDLECDYLNAQ-QCCSKL-NFWV-----L
PRAGAH--IFLVI--FLIINGHWWLVLFNFPLVTWIIY-E----IAKIP---S---GNMG
IYDPTEIHNRGMVRKHLRDCMIYLGFYLIAFFIYLY--------------
>UniRef90_UPI001CFB5B40 protein cornichon homolog 1-like isoform X1 n=1 Tax=Mangifera indica TaxID=29780 RepID=UPI001
------WLLMFVMNLAFIVSSFYQL---LCLVDLEGDQMNPF-EASASI-NFWV-----V
KEFLLY--GVFSV--LLLVTGHWLIFLITLPLAGYHAL-L----YMKRQ----------H
LIDVTEVFR--NLKVEKNLRLFKLGFYVVFFVIVVFNLAIATF-------
>UniRef90_A0A8B8PV43 Protein cornichon homolog 4 n=3 Tax=Myrtoideae TaxID=1699513 RepID=A0A8B8PV43_9MYRT
------WLVSFFAVVALVVVVIYQL---MCLADLEFDYINPY-DSASRI-NAVT-----L
PEFIGQ--GVLLL--FYLLTGHWVMALLCVPYLYYNVT-L----YTRKQ----------H
LVDVTEIYN--MLKWEKKKRLFKLGYLVLLLFLSLFWLIYSA--------
>UniRef90_A0A183H2Z6 Cornichon protein n=2 Tax=Onchocerca flexuosa TaxID=387005 RepID=A0A183H2Z6_9BILA
-------IFTVSLIMHCILL-LFQV---ICIDELKTDYKNPI-EQCNSL-NQLV-----L
PEYLLH--FILTF--LFVLSFQLGGLCWNIPLIAYHIH-R----YIQRP---I--MTGPG
IYDPTTILNKDELQKALREGWIKLGFYLISFFYYLYSMIYTMVTS-----
>UniRef90_UPI001B8896ED protein cornichon homolog 1-like n=1 Tax=Gigantopelta aegis TaxID=1735272 RepID=UPI001B8896ED
---AFCYIAALILAAVLIFFVIFHI---IAFDELKTDYKNPI-DQCSSL-NPLV-----L
PEYIIH--AFYTL--LFLFAFEILTVFLNLPLLFYHIK-R----YATRP---V--MSVPG
IYDPTSIMNADELNRAQKEGWIKLAFYLLSFFYYLYSMIAELV-------
>UniRef90_Q9SZ74 Protein cornichon homolog 5 n=5 Tax=Arabidopsis TaxID=3701 RepID=CNIH5_ARATH
-----------------------QL---TCLADLEFDRINPY-DVSSRI-NRMV-----L
PEFGLQ--GLLCL--YYILTGHWFMAVLSLPHLFYNIR-L----YMKRE----------H
LADVTELYN--TNKWEQKKRVYKIGHIALSIFITTYWLIHSA--------
>UniRef90_A0A1I8P5Q6 Protein cornichon homolog 4 n=3 Tax=Calyptratae TaxID=43742 RepID=A0A1I8P5Q6_STOCA
------FAIALIIYGAILFLLIYYV---LTLADLECDYLNAQ-ECCSRL-NFWV-----I
PKFGSH--LILCV--LLLLGGHWIMFILNVPMVTWLGY-E----LYKQP---R---DSLG
VYDPVDIHSRGLLKVHLRNTMIYLGYYFVMFFIGLYFMISALIK------
>UniRef90_UPI0006C9BB14 protein cornichon homolog 4 n=1 Tax=Copidosoma floridanum TaxID=29053 RepID=UPI0006C9BB14
------FGFALMNTGALLFLLVYYV---ITLSDLECDYLNAQ-QCCSRL-NAWV-----I
TKMIAH--AFLMI--LLLFNSQWIMTILNLPMLLWLLY-E----IFTVP---K---GNMG
VYDPTEIHNRGQLKRHMRDCMIYLGYYLVFFFIYLYCLIVALLK------
>UniRef90_E1ZAJ7 Uncharacterized protein n=1 Tax=Chlorella variabilis TaxID=554065 RepID=E1ZAJ7_CHLVA
-------LLAFILQSALLGCCMYQL---IQLSDLECDFINPH-DASRNI-NSVV-----L
PEYLCQ--AALTI--FMLLSGHWLYGGIHLLLLAYHVR-Q----YLRRG----------H
LADVTEIFR--QVAPRKRREMFKLAFYLLTFVLAIYK-------------
>UniRef90_UPI0008118EC0 protein cornichon homolog 4 n=1 Tax=Rhagoletis zephyria TaxID=28612 RepID=UPI0008118EC0
----------------ILLLLIYYV---LTLADLESDYLNAQ-ECCARL-NFWV-----I
PKFGSH--AILCM--LLLLGGHWIMFLLNIPVVVWLGY-E----IHKQP---R---DSLG
VYDPVDIHSRGLLKVHLRNCMICLGFYFIMFFIALYCLITALLK------
>UniRef90_A0A183IFN1 Cornichon n=1 Tax=Soboliphyme baturini TaxID=241478 RepID=A0A183IFN1_9BILA
----LAYVFALIITAVLIFLTIYHI---IAFDELKTDYKNPI-DQCNSL-NPLV-----L
PEYASH--LFFNL--FFLLTQQFGSFLWNLPLIVYHCY-R----YMNRP---K--MSVPG
LYDPTTIMNADILNSAMRIGCIKLGFYLVSFFYYLYSMIYTLV-------
>UniRef90_UPI001F5F9ECB protein cornichon homolog 1-like isoform X2 n=1 Tax=Vigna umbellata TaxID=87088 RepID=UPI001F
---------CFPFHIVFLASTFYQV---LMLTDLEADFINPY-DASSRI-NYFI-----V
PEFIGQ--GLLCA--FCLLTGHWIMFLLTVPVTCYHVM-L----YMKQQ----------H
LIDVTEVFR--ALNSEKKFRLAKLAYYITIIIIT----------------
>UniRef90_A0A443SFE1 Cornichon-like protein n=1 Tax=Leptotrombidium deliense TaxID=299467 RepID=A0A443SFE1_9ACAR
-----LFVFTLFDSGSLLFLSVYVI---VTLSDLECDHLNAK-QCCVKL-NKWV-----I
PEIIAL--LILPI--LLFVTGHWYLFALNLPMIFWLIL-K----YQSTP---K---GNIG
LYDPTEIHNYRRLKEHFRDTLIKLAYNLLMFCVYLYCLIISLLT------
>UniRef90_A0A7J7CLB8 Protein cornichon 4 n=1 Tax=Tripterygium wilfordii TaxID=458696 RepID=A0A7J7CLB8_TRIWF
--------------IALIVMIVFQL---MCLADLEFDYINPY-DSSSRI-NKAV-----L
PEYFTQ--GALCI--LYLITGHWCMALVCAPYLYYNVR-L----YTQKQ----------H
LVDVTEIFN--QLHWEKKQRLFKLGYLIINLFLAIF--------------
>UniRef90_A8X949 Protein CBR-CNIH-2 n=3 Tax=Caenorhabditis TaxID=6237 RepID=A8X949_CAEBR
----LCYLLALIAVGFCIFFAIYTV---ICVDELRTDYKNPI-EQCRNL-NQLI-----L
PEYIIH--GTFTF--LFILSWQLISILANLPLAFYHIY-T----YINRP---V--MSGPG
IYDPTTILNRSTLSSTLRISWIKLAFYLISFFYYLYAMIYTLVT------
>UniRef90_A0A6G0UJU5 MH2 domain-containing protein n=1 Tax=Halicephalobus sp. NKZ332 TaxID=2598192 RepID=A0A6G0UJU5_9
------YLFALIAVAFCIFFAIYLV---ICIDELKTDYKNPI-DQCRSL-NQLV-----L
PEYGLH--LLFTI--LFFISTQLFAICWNVPLAAYHVH-R----YLNRP---V--MSGPG
IYDPTSIMNQTELSKAHREGWIKLGFYLISFFYYLYAMIYT---------
>UniRef90_A0A6J0C455 Protein cornichon homolog 4 n=1 Tax=Neodiprion lecontei TaxID=441921 RepID=A0A6J0C455_NEOLC
-----LFAFALFDTGAVLFLLVYFV---ITLSDLECDYLNAQ-QCCSKL-NTWV-----L
PKIVGH--VFLVV--LLLFHGQWILMVVNLPMALWLVY-E----FLTVP---T---GNMG
IYDPTEIHNHGQLKKHLRDCMVYLGYYLVFFFIYLYCMIIALLK------
>UniRef90_Q66KH5 Cornichon family AMPA receptor auxiliary protein 1 L homeolog n=3 Tax=Euteleostomi TaxID=117571 RepI
---AFCYMLALLLTAALIFFAIWHI---IAFDELKTDYKNPI-DQCNTL-NPLV-----L
PEYLIH--AFFCI--MFLCAAEWLTLGLNMPLLAYHIW-R----YTSRP---V--MSGPG
LYDPTTIMNADILAYCQKEGWCKLAFYLLSFFYYLYGMIYVLVS------
>UniRef90_A0A8J6K5D4 Cornichon family AMPA receptor auxiliary protein 1 n=34 Tax=Euteleostomi TaxID=117571 RepID=A0A8
---AFCYMLALLLTAALIFFAIWHI---IAFDELKTDYKNPI-DQCNTL-NPLV-----L
PEYLIH--AFFCV--MFLCAAEWLTLSLNMPLLAYHIW-R----YMSRP---V--MSCPG
LYDPTTIMNADILAYCQKEGWCKLAFYLLSFFYYLYGMIYVLVS------
>UniRef90_A0A834WS07 Protein cornichon-like protein 4-like n=3 Tax=Caesalpinioideae TaxID=3804 RepID=A0A834WS07_9FABA
-----AWLISFFLLIALLVLVTYQL---MCLADLEFDYINPY-DSSSRI-NRVV-----L
PEFITQ--GVLCL--FYLVTGHWIMSLFCAPYLYYNVR-S----YRRRE----------H
LVDVTEIFN--SLSWEKKQRLVKLFYLVFILFLSIFWMIYT---------
>UniRef90_UPI00187A7A66 protein cornichon homolog 4 isoform X2 n=1 Tax=Manis javanica TaxID=9974 RepID=UPI00187A7A66
----------------------------------------QI-RVEQLV-EKWI-----I
PELIGH--TIVTV--LMLISLHWFIFLLNLPVATWNIY-R----FIMVP---S---GNMG
VFDPTEIHNRGQLKSHMKEAMVKLGFHLLCFFMYLYSMILALI-------
>UniRef90_UPI001CF944AC protein cornichon homolog 4-like n=2 Tax=Anacardiaceae TaxID=4011 RepID=UPI001CF944AC
--------------------IVYQL---MCLADLEFDYINPY-DSSSRI-NQVV-----L
PEFIMQ--GVLCV--FFLITGHWVMTLLFAPYLYYNVR-L----YTRRQ----------H
LVDVTEIFN--LLHWEKKQRLFKLAYLIVLLFLNIFWMIWCAL-------
>UniRef90_A0A834ZWX0 Cornichon n=1 Tax=Tetracentron sinense TaxID=13715 RepID=A0A834ZWX0_9MAGN
-----AWILSFFLVIALMIILVYQF---MCLVDLEFDYINPY-DSANRI-NSVV-----L
PEFVTQ--GVLCL--LHLLTGHWFVLLLCLPYLYYNVR-M----YMQRQ----------H
LVDVTEIFN--LLNWEKKKRIFKLVYLTLLFL------------------
>UniRef90_UPI0009014642 protein cornichon homolog 4-like n=2 Tax=Ipomoea TaxID=4119 RepID=UPI0009014642
-----AWLLSFFLLVAILGLLLYQL---MCLADLEYDYINPY-DSASRI-NKVV-----V
PSFIAE--GMLCI--LHLIVGHWFMCLLCLPYLYYNFK-V----YTRGR----------H
LLDVTEIFN--QLPWEKKIRLYKLGYLVLLLAVSITWMVWTI--------
>UniRef90_A0A0N5AZH3 Cornichon protein n=1 Tax=Syphacia muris TaxID=451379 RepID=A0A0N5AZH3_9BILA
---AFCYLLALVAVAFCIFFAIFTV---ICIDELKNDFKNPI-DQCRSL-NQLV-----L
PEYLLH--LLFFV--LFVFSQQWGAILWNAPLVAYHVH-K----YLTRP---V--MSGPG
IYDATTIMNQTELQAAIRAGWIKLGFYLISFFYYLYAMIYTLVTS-----
>UniRef90_A0A0D2PFD0 Cornichon family protein n=11 Tax=Gossypium TaxID=3633 RepID=A0A0D2PFD0_GOSRA
-----IWLFSFFILVALLIILVYQL---ICLADLEFDYINPY-DSSSRI-NKVV-----L
PEFILE--GFLCF--FYLLTGHWVMSLLCAPYLYYNVR-L----YTRKQ----------H
LVDVTEIFN--LLHWEKKKRLFKLTYVVILLFFAVF--------------
>UniRef90_A0A0N4U4E4 Cornichon protein n=1 Tax=Dracunculus medinensis TaxID=318479 RepID=A0A0N4U4E4_DRAME
------YLFALIAVAFCIFFAIFTV---ICIDELKTDYKNPI-EQCKSL-NQLV-----L
PEYLLH--IFFTL--FFVLSMQLGAICWNLPLVAYHVH-R----YINRP---V--MSGPG
IYDPTKILNQDELQRILREGWIKIGFYLISFFYYLYAMIYTLVT------
>UniRef90_A0A137P4D5 Cornichon n=1 Tax=Conidiobolus coronatus (strain ATCC 28846 / CBS 209.66 / NRRL 28638) TaxID=796
------FIGLLVLDLIAFFLSLYQL---MNISDLESDYINPI-DGCKTL-NQLV-----M
PELILT--GIFLV--ISLFTGSFLAIFLILPLAAYNFY-K----LFTKQ----------H
KYDPTRVFH--KVVQYRTEYMIKMFGFILGVFVYLYLAISAFVA------
>UniRef90_F0ZGQ6 Cornichon family protein n=1 Tax=Dictyostelium purpureum TaxID=5786 RepID=F0ZGQ6_DICPU
------------------------L---LLLTDLEGNDINSI-EFSRRI-NKLI-----L
PEYIIQ--AVFSV--WFLLTIRWFLFILNLPVLVYHYL-R----YSKGL----------H
KVDPTKVYQ--MTSKLGNHLMLKLVFYMVMFFVYLFVLLFNLFS------
>UniRef90_A0A8C4QRC9 Cornichon family AMPA receptor auxiliary protein 1 n=1 Tax=Eptatretus burgeri TaxID=7764 RepID=A
---AFCYMLALLLTAALLFWAIWHV---IAFDELKTDYKNPI-DQCGTL-NPLV-----L
RDYCIH--GLFCV--MFLCAGEMLTLILNLPLLVYHVW-R----YGNRP---V--MSCHG
LYDPTTIMNADILAYCQKESWCKLAFYLLSFFYYLYSMIYVLVS------
>UniRef90_A0A183B6B8 Protein cornichon n=1 Tax=Echinostoma caproni TaxID=27848 RepID=A0A183B6B8_9TREM
-----AYIVALIFTIALIFLTIFHI---ISFDELKTDYKNPV-DQCKSL-NPLV-----L
PEYILH--GTYTF--LFMITVQIGTVLFNAPLIAYHAY-R----YMHRP---V--ISGPG
LYDPTTIMNTDELNRAMREGWVKLAFYIISFFYYLYGMIYTLVS------
>UniRef90_A0A022QXF3 Cornichon family protein n=1 Tax=Erythranthe guttata TaxID=4155 RepID=A0A022QXF3_ERYGU
-----AWLISFFLVIGVIGVILYQL---MCLADLEYDYINPY-DSASRI-NKAL-----L
PEFVAQ--GVLCF--LHLFTGHWVMFLLCAPYAYYNFT-I----YTRGR----------H
LLDVTEIFN--QLPWEKKVRLYKLGYLVVFLALTIFWMIWSIVD------
>UniRef90_A0A8S1E9Y0 Protein cornichon n=1 Tax=Caenorhabditis bovis TaxID=2654633 RepID=A0A8S1E9Y0_9PELO
-----CYLIALIAVGFCIFFAIYTV---ICIDELRTDYKNPI-EQCRNL-NQLI-----L
PEYAIQ--GIYTI--LFVFSWQVIAILFNLPLVIYHIY-S----YSNRP---V--MSGPG
IYDPTTILNRSTLSTTLRISWIKLAFYLLSFFYYLYAMIYTLVT------
>UniRef90_A0A830BJL7 Probable protein cornichon homolog 2 n=1 Tax=Phtheirospermum japonicum TaxID=374723 RepID=A0A830
------------------------------LADLEYDYINPY-DSASRI-NKAV-----L
PEFVTQ--GVLCI--LHLITGHWVMSLLCVPYAYYNVT-L----YSRGR----------H
LVDVTEIFN--QLPWEKKIRLYKLGYLVIFLALTIFLMIWSIVD------
>UniRef90_A0A565C247 Ubiquitin-like domain-containing protein n=1 Tax=Arabis nemorensis TaxID=586526 RepID=A0A565C247
-----------------------------CLADLEADHINPY-DSSTKI-NRVI-----L
PEFGLQ--GLLCL--YYVLTKHWFMAVLSLPLLFYNIR-L----YMNKE----------H
LADVTEMHN--TNKWEQKKRIYKIAHIALSIFITSYWLIHS---------
>UniRef90_Q5RDB5 Protein cornichon homolog 1 n=23 Tax=Euteleostomi TaxID=117571 RepID=CNIH1_PONAB
---AFCYMLALLLTATLIFFAIWHI---IAFDELKTDYKNPI-DQCNTL-NPLV-----L
PEYLIH--AFFCV--MFLCAAEWLTLGLNMPLLAYHIW-R----YMSRP---V--MSGPG
LYDPTTIMNADILAYCQKEGWCKLAFYLLAFFYYLYGMIYVLVS------
>UniRef90_UPI0014431A1A protein cornichon homolog 4 n=1 Tax=Megalopta genalis TaxID=115081 RepID=UPI0014431A1A
-----LFVLALIDTGSVLFLLVYFL---ITLSDLECDYINAR-QCCTKL-NTWV-----V
TKLVAH--LFLEC--MLLLHGQFILFYVNLPMTLWLLY-E----YYGVP---K---GNMG
VYDPTEIHNHGQLKRHIRDCMIYLGYYLIFFFIYLYCMIIALLK------
>UniRef90_UPI0021E7D3B2 protein cornichon homolog 4-like n=1 Tax=Andrographis paniculata TaxID=175694 RepID=UPI0021E7
--------------IFLVAMLVFQL---VCLTDLELDYINPY-ELGNKI-NGVI-----V
PEFITY--GVLCF--LFLATRHLVMFLLGVPLLYYNFI-L----YRKRH----------H
LIDITEIYN--KLTKEKTRRFIKLGYIMFILFMCLFWMIYNILEE-----
>UniRef90_UPI00092ECBC6 protein cornichon homolog 3-like n=1 Tax=Lupinus angustifolius TaxID=3871 RepID=UPI00092ECBC6
------WIFTFVLILTLLCFLAYQI---ILLVDLEFDYINPY-DSTSRV-NQVV-----L
PEFIIQ--GIFCL--TNLIAGRWFIFLVALPGLYYNVR-L----YIRRD----------H
LADVTEIYN--KLSWEKKKRLFKVAHLVLLFMLSILSLVWS---------
>UniRef90_O95406 Protein cornichon homolog 1 n=116 Tax=Tetrapoda TaxID=32523 RepID=CNIH1_HUMAN
---AFCYMLALLLTAALIFFAIWHI---IAFDELKTDYKNPI-DQCNTL-NPLV-----L
PEYLIH--AFFCV--MFLCAAEWLTLGLNMPLLAYHIW-R----YMSRP---V--MSGPG
LYDPTTIMNADILAYCQKEGWCKLAFYLLAFFYYLYGMIYVLVS------
>UniRef90_A0A5K3EN89 Pre-mRNA-processing factor 19 n=1 Tax=Mesocestoides corti TaxID=53468 RepID=A0A5K3EN89_MESCO
-----AYIVALLLTISLIFFVIYHI---IAFDELKTDYKNPV-DQCRNL-NPLV-----L
PEYCIH--AIITL--FFLVTWQLMALVLNVPLLAYHVH-R----FITRP---V--RSGYG
LYHPTSILNSNELNRAMKEGWVKLAFYILTFFYYLYGMIASLIA------
>UniRef90_A0A811LDC7 Protein cornichon n=1 Tax=Bursaphelenchus okinawaensis TaxID=465554 RepID=A0A811LDC7_9BILA
-----CYLIALIAVSFCIFFAIYTV---ICIDELKTDYKNPI-SQCDNL-NKLI-----L
PEYAIQ--IVFTF--LFICSVQLFAIVWNLPLAGYHIY-R----YIHRP---I--MREPG
IYDPTTILNNDELKKANREGWCKLGFYLISFFYYLYAMIYTLVS------
>UniRef90_A0A8S9G2T5 Uncharacterized protein n=1 Tax=Brassica cretica TaxID=69181 RepID=A0A8S9G2T5_BRACR
---VWTWIISFLILITLVGFIVYQL---ICLADLEFDYINPY-DSASRI-NFVV-----L
PEFFLQ--GFLCF--FYLVTGHWFMALLGVPYLYYNFQ-L----YSKRQ----------H
LVDVTEIFN--LLDWEKKKRLFKLAYMILTLFLTIFC-------------
>UniRef90_A0A8B8K6X3 Protein cornichon homolog 4-like isoform X1 n=1 Tax=Abrus precatorius TaxID=3816 RepID=A0A8B8K6X
------WISTFVLILTLLCLLGYQL---ILLVDLEFDYINPY-DSTFRI-NQVI-----L
PEFIIQ--GIFCL--INLIAGHWVIFLISLPCLYYNVT-L----CIKRE----------Q
LADVTEIYN--KLSWEKKKRLCKVAYLVLVFVA-----------------
>UniRef90_A0A3P6GSZ3 ATP-dependent Clp protease proteolytic subunit n=4 Tax=Brassica TaxID=3705 RepID=A0A3P6GSZ3_BRAO
-------------LIALVGIIVYQL---VCLADLEFDYINPY-DSASRI-NSVV-----L
PEFIVQ--GVLCV--FYLITGHWFMAILCLPYLYYNFQ-L----YSKRQ----------H
LVDVTEIFN--LLNWEKKKRLFKLAYIILNLFLTIFC-------------
>UniRef90_A0A0V0WPK0 Protein cornichon n=7 Tax=Trichinella TaxID=6333 RepID=A0A0V0WPK0_9BILA
---AVAYIVAVIITIFLIFHAIYQV---ITFEELKTDYRSPI-EHCNCL-NPLI-----I
PEYGSH--LLINI--LFLLSMQFGSLMWNVPLLSYHIH-R----YLNRP---I--MSAPG
IYDPTTILNADNLRKALREGWIKLAFYTISFFYYIYSMISIF--------
>UniRef90_A0A6P8RTX3 Protein cornichon homolog 1 isoform X1 n=1 Tax=Geotrypetes seraphini TaxID=260995 RepID=A0A6P8RT
-------------NCLMNSGSGEKI---IAFDELKTDYKNPI-DQCNTL-NPLV-----L
PEYLIH--AFFCV--MFLCAAEWLTLGLNMPLLAYHIW-R----YMSRP---V--MSGPG
LYDPTTIMNADILAYCQKEGWCKLAFYLLSFFYYLYGMIYVLVS------
>UniRef90_I3SV64 Uncharacterized protein n=1 Tax=Lotus japonicus TaxID=34305 RepID=I3SV64_LOTJA
----------------------YQL---MCLADLEFDYINPY-DFSSQI-NTVV-----L
PEYIIQ--GFLSC--FYLITGHWVMSLFCVPYLCYNVR-M----YIQRK----------H
LVDVTEIFN--QLSWEKKQRLVKLFYIVITLFLSVIWMIYT---------
>UniRef90_A0A1D2A3V1 ER-derived vesicles protein ERV14 n=2 Tax=Auxenochlorella protothecoides TaxID=3075 RepID=A0A1D2
-----VWLLAVLIQAAVLAINMHIT---LQFTDLENDNTNPH-DAASAI-NSVV-----L
WEYGLE--GFLAI--WLILNGKWFSALLPLAILAFHIQ-Q----WRFGR----------Q
YIDVTEIYR--QVKPRRQQAVTKLIVYLFLFAWILYSFIYVML-------
>UniRef90_A0A8C6B6W6 Cornichon family AMPA receptor auxiliary protein 1 n=2 Tax=Odontoceti TaxID=9722 RepID=A0A8C6B6W
---AFCYMLALLLTAALIFSAIWHI---IAFDELKTDYRNPI-DQCNTL-NPLV-----L
PEYLMH--AFFCV--MFLCAAEWLTLGLNMPLLAYHIW-R----YMSRP---V--MSGPG
LYDPTTIMNADILAYCQKEGWCKLAFHLLAVFYYLYGTIYVLVS------
>UniRef90_A0A6P3Z4G0 Protein cornichon homolog 4 n=2 Tax=Ziziphus jujuba TaxID=326968 RepID=A0A6P3Z4G0_ZIZJJ
--------------------VVYQL---MCLADLEFDYINPY-DSSRRI-NQVI-----L
PEFITQ--GVLCA--FFLLTGHWVMTLLCGPYLYYNVK-L----YMRQQ----------H
LVDVTEIFN--MLNREKKQRLFKLFYLIFLLFLSIFWMILTALEE-----
>UniRef90_W9QZX1 Protein cornichon-4-like protein n=1 Tax=Morus notabilis TaxID=981085 RepID=W9QZX1_9ROSA
-----------FFILALLLILGFQL---VCLVDLEYDYINPY-DSASRI-NRVV-----L
PEFITQ--AVLCF--VLLVTGHWVAFLLSLPYLYYNVR-Q----YMQGK----------H
LVDVTEIYS--QLNQEKNKRFFKMGYLI----------------------
>UniRef90_A0A452UM82 Cornichon family AMPA receptor auxiliary protein 4 n=1 Tax=Ursus maritimus TaxID=29073 RepID=A0A
----------------------CII---ITLSDLECDYINAR-SCCSKL-NKWV-----I
PELIGH--TIVTV--LMLVSLHWFIFLLNLPVATWNIY-R----FIMVP---S---GNMG
VFDPTEIHNRGQLKSHMKEAMIKLGFHL----------------------
>UniRef90_A0A8S9IQT7 Uncharacterized protein n=1 Tax=Brassica cretica TaxID=69181 RepID=A0A8S9IQT7_BRACR
---VWTWIISFLILITLVGFIVYQL---ICLADLEFDYINPY-DSASRI-NFVV-----L
PEFFLQ--GFLCF--FYLVTGHWFMALLGVPYLYYNFQ-L----YSKRQ----------H
LVDVTEIFN--LLDWEKKKRLFKLAYMILTLFLTIFC-------------
>UniRef90_A0A8C6E677 Protein cornichon n=3 Tax=Eutheria TaxID=9347 RepID=A0A8C6E677_MOSMO
---AFCYMLALLLTTTLIFFAIWHI---IAFDELKTDYKNPI-DQCNTL-NPLV-----L
PEYLIH--AFFCV--MFLCAAEWLTLGLNMPLLAYHIW-R----YMSRP---V--MSGPG
LYDPTTIMNADILAYCQKEGWCKLAFYLLAFFYYLYGMIYVLVS------
>UniRef90_A0A7I5EDE7 Cornichon domain containing protein n=6 Tax=Strongylida TaxID=6308 RepID=A0A7I5EDE7_HAECO
-----AYLIALIAVAFCIFFAIYTV---ICIDELKTDYKNPI-EQCRNL-NQLI-----L
PEYVIH--ITYTI--LFLLSWQMFSILMNLPLAFYHIA-T----YMRRP---V--MSGPG
IYDPTTILHSSHLSAALRASWAKLAFYLLSFFYYLYALIYTLVTSS----
>UniRef90_A0A151TU13 ER-derived vesicles protein ERV14 n=2 Tax=Cajanus cajan TaxID=3821 RepID=A0A151TU13_CAJCA
-----WLVICFPLNVAFLASAFYQV---LILSDLESDFVNPY-DASSRI-NYFI-----L
PEFIGQ--GLFCA--LCLFTGHWIMFLLTVPVTCYHVM-L----YMKRQ----------H
LIDVTEVFR--VLNAEKKFRIAKLAYYLTIIIITVFRFVCD---------
>UniRef90_A0A8C5KLE6 Cornichon family AMPA receptor auxiliary protein 4 n=1 Tax=Jaculus jaculus TaxID=51337 RepID=A0A
----AVFFFSLLDCCMFIFLSVYFI---ITLFDLECDYINAR-SCCSKL-SKWV-----I
PELIGH--TIVTV--IMLVSLPWFIFLLNLPVATWNIY-W----FIMVP---S---GNRR
GFHPTEIHNQG------------LGFYLLCFFMYLYSMILALI-------
>UniRef90_A0A8C2T1I4 Cornichon family AMPA receptor auxiliary protein 1 n=2 Tax=Coturnix japonica TaxID=93934 RepID=A
-----AYTLALLLTAALIFFAIWHI---IAFDELKTDYKNPI-DQCNTL-NPLV-----L
PEYLIH--AFFCV--MFLCAAEWLTLGLNMPLLAYHIW-R----YMSRP---V--MSGPG
LYDPTTIMNADILAYCQKEGWCKLAFYLLSFFYYLYGMIYVLVS------
>UniRef90_A0A151PDM4 Cornichon-like protein 1 n=1 Tax=Alligator mississippiensis TaxID=8496 RepID=A0A151PDM4_ALLMI
---AFCYMLALLLTAALIFFAIWHI---IAFDELKTDYKNPI-DQCNTL-NPLV-----L
PEYLIH--AFFCV--MFLCAAEWLTLGLNMPLLAYHIW-R----YMSRP---V--MSGPG
LYDPTTIMNADILAYCQKEGWCKLAFYLLSFFYYLYGMIYVL--------
>UniRef90_A0A1S3CBU0 Protein cornichon homolog 4-like isoform X1 n=2 Tax=Cucumis melo TaxID=3656 RepID=A0A1S3CBU0_CUC
-----AWLFNLLLLIFLIVILGYQI---ICLVDLESDYINLF-DSTSRI-NRVV-----M
LEFITQ--GVFSF--VHLLARHWFMFLVSLPCLYFNVR-L----YIRKE----------H
LADVTEIYN--HIGCEKKQRFLKIIYFLVLLFISLI--------------
>UniRef90_UPI0003318A1E protein cornichon homolog 1 n=1 Tax=Sorex araneus TaxID=42254 RepID=UPI0003318A1E
----------------------------IAFDELKTDYKNPI-DQCNTL-NPLV-----L
PEYLIH--AFFCV--MFLCAAEWLTLALNMPLLAYHIW-R----YMSRP---V--MSGPG
LYDPTTIMNADILAYCQKEGWCKLAFYLLAFFYYLYGMIYVLVS------
>UniRef90_A0A1I7RSN5 (pine wood nematode) hypothetical protein n=1 Tax=Bursaphelenchus xylophilus TaxID=6326 RepID=A0
-----CYLIALIAVSFCIFFAIYTV---ICIDELKTDYKNPI-SQCDNL-NKLI-----L
PEYVIQ--MVFTF--LFICSVQLFAIVWNLPLVGYHIY-R----YINRP---I--MREPG
IYDPTTILNNDELKKANREGWIKLGFYLISFFYYLYAMIYTLVS------
>UniRef90_Q22361 Protein cornichon homolog 1 n=7 Tax=Caenorhabditis TaxID=6237 RepID=CNI1_CAEEL
---AFCYLLALIAVGFCIFFAIYTV---ICVDELRTDYKNPI-EQCRNL-NQLI-----L
PEYIIH--GTFTV--LFIFSWQLISILANLPLAFYHIY-T----YAKRP---V--MSGPG
IYDPTTILNRSTLSSTLRISWIKLAFYLVSFFYYLYAMIYTLVT------
>UniRef90_A0A5J4ZE19 Uncharacterized protein n=2 Tax=Nyssaceae TaxID=4289 RepID=A0A5J4ZE19_9ASTE
-----AWLLSFFILVGVLGILLYQL---MCLADLEFDYINPY-DSALRI-NKVV-----L
PEFVTQ--GTLCF--LHLVTGHWLMFLLCLPYLYYNMR-L----YTRRR----------H
LVDVTEIFN--QLPWEKRLRIYKLVYLIAILCLSIFWMIWSIV-------
>UniRef90_UPI001FB08B09 protein cornichon homolog 4-like n=1 Tax=Impatiens glandulifera TaxID=253017 RepID=UPI001FB08
----------FFLIMAIFCITFFQI---ICLADLEIDHINPY-DSTSRI-NKAV-----W
PEFIAQ--GFLTC--LHLLSGHWLMFLFCLPYLYYNIR-L----YTRRQ----------H
LAYVTEIFS--QLSWQKKQRICKLVYLVVLLCISLFRAIWNI--------
>UniRef90_H3BII5 Cornichon family AMPA receptor auxiliary protein 1 n=3 Tax=Euteleostomi TaxID=117571 RepID=H3BII5_LA
---AFCYMLALLLTAALIFFAIWHI---IAFDELKTDYKNPI-DQCNTL-NPLV-----L
PEYLIH--AFFCV--MFLCAAEWLTLGLNMPLLAYHVW-R----YTSRP---V--MSGPG
LYDPTTIMNADILAYCQKEGWCKLAFYLLSFFYYLYGMIYVLVS------
>UniRef90_UPI001EE562EE protein cornichon homolog 1-like n=2 Tax=Haliotis TaxID=6452 RepID=UPI001EE562EE
---AFCYIAALIFTAVLIFFVIFHI---IAFDELKTDYKNPI-DQCNSL-NPLV-----L
PEYAIQ--ILYTV--LFVFAWQLGTVLFNLPLLVYHVR-R----YMNRP---V--MSSPG
LYDPTTIMNADELNRAQREGWVKLAFYLISFFYYLYSMIYVLVS------
>UniRef90_A0A816PSH9 ATP-dependent Clp protease proteolytic subunit n=2 Tax=Brassica TaxID=3705 RepID=A0A816PSH9_BRAN
-------------LIALVGIIVYQL---VCLADLEFDYINPY-DSASRI-NSVV-----L
PEFIVQ--GVLCV--FYLITGHWFMALLCLPYLYYNFQ-L----YSKRQ----------H
LVDVTEIFN--LLNWEKKKRLFKLAYIILNLFLTIF--------------
>UniRef90_A0A7J6B5S2 Cornichon family AMPA receptor auxiliary protein 1 n=4 Tax=Otophysi TaxID=186626 RepID=A0A7J6B5S
---AFCYMLALLLTAALIFFAIWHI---IAFDELKTDYKNPI-DQCNTL-NPLV-----L
PEYLIH--VFFCV--MFLCAAEWLTLALNMPLLAYHVY-R----YTTRP---V--MSCPG
LYDPTTIMNADILAYCQKEGWCKLAFYLLSFFYYLYGMIYVLVS------
>UniRef90_C1BZZ6 Cornichon homolog n=1 Tax=Caligus clemensi TaxID=344056 RepID=C1BZZ6_CALCM
--AAFSYIVALIIDAFLIFFAIYHI---IAFDELKTDYKNPI-DQCNNL-NPLV-----P
IEYGLH--MFFNL--LFLISQEFLSLFINLPLMVYHVY-R----YKNRP---V--MSGLG
LYDPTSIMNADTLNQCHREGWIKLAFYVLTFIYYIYGFIYSLVVS-----
>UniRef90_UPI0019D2E301 protein cornichon homolog 4 n=1 Tax=Pararge aegeria TaxID=116150 RepID=UPI0019D2E301
----LLFSLALILCCATLFLLIYYI---ITLSDLECDYLNAQ-ECCDKL-NYWL-----L
PKYIAH--SFTTF--TFLFHGYILLFLLNLPMFIWSSF-E----YFTVP---R---GNLG
VYDPTEINNRGQLKKHLKHVMIYIAYYLVFFFIYLYSFILAILKG-----
>UniRef90_UPI0021ABF71B protein cornichon homolog 4-like n=1 Tax=Malus sylvestris TaxID=3752 RepID=UPI0021ABF71B
------WLLSFFFILTLLCILGYQL---VCLVDLEYDYINPY-DSSSRI-NSVI-----L
PEFIVQ--GVLCF--ILLIAQHWFMLFMALPHLYYNVN-L----YMTRR----------H
LVDVTEIYN--QLSWEKKQRFFKIGYLLALFILSLF--------------
>UniRef90_A0A1S2YXS8 Protein cornichon homolog 4-like n=1 Tax=Cicer arietinum TaxID=3827 RepID=A0A1S2YXS8_CICAR
----------------------YQL---MCLADLEFDYINPY-DFSARI-NSVV-----V
PEFIIQ--AVLSF--FYIVTGHWVMSLLSVPYLYFNIR-L----YRQKK----------H
LVDVTEIFN--QLSWEKKQRLVKLFYLVLTLFLSVFWMIYTTL-------
>UniRef90_A0A8C3JQD7 Cornichon family AMPA receptor auxiliary protein 1 n=32 Tax=Euteleostomi TaxID=117571 RepID=A0A8
---AFCYMLALLLTAALIFFAIWHI---IAFDELKTDYKNPI-DQCNTL-NPLV-----L
PEYLIH--AFFCV--MFLCAAEWLTLGLNMPLLAYHIW-R----YMSRP---V--MSGPG
LYDPTTIMNADILAYCQKEGWCKLAFYLLSFFYYLYGMIYVLVS------
>UniRef90_UPI00063F2F10 protein cornichon homolog 4 n=1 Tax=Monomorium pharaonis TaxID=307658 RepID=UPI00063F2F10
-----LFAIALLDTGCVLFLLVYYI---ITLSDLECDYLNAQ-ECCSKL-NKGV-----L
PKLIAH--TFLVF--LLLIHGQLILMLVNLPMMIWLFY-E----YLNVP---S---GNMG
VYDPTEIHNRGQLKRYMRDCMIHLGYCLVIFFVYLYCMIVALLK------
>UniRef90_A0A8J4PMX6 Cornichon family protein n=1 Tax=Polysphondylium violaceum TaxID=133409 RepID=A0A8J4PMX6_9MYCE
------------------------L---LLLTDLETNDINSI-EFSRRI-NKII-----L
PEYIIQ--AAFTV--WFLLSFRWVLCVLNLPVLVYHYM-R----YQSRL----------H
KIDPTKVYQ--ITSKFGNHLMIKLVFYMIMFFIYLFVLLFNLFS------
>UniRef90_A0A8B8IRV2 Protein cornichon homolog 4 n=3 Tax=Nymphalini TaxID=171576 RepID=A0A8B8IRV2_VANTA
----FLFFLALIDNGAILFLLVYYI---ITLSDLECDYLNAQ-ECCDRL-NYWL-----L
PKYIAH--SFITI--LLLLHGHVILFLFNLPMFIYLTF-E----YFTIP---Q---GNLG
AYDPAEIHNRGQLKKHLRDVMIYIGYYLLFFFIYLYCFILALLK------
>UniRef90_A0A151SNM7 ER-derived vesicles protein ERV14 n=2 Tax=Cajanus cajan TaxID=3821 RepID=A0A151SNM7_CAJCA
-----AWLISFFILIALIVLVIYQL---MCLADLEFDYINPY-DSASRI-NKVV-----L
PEYITV--GGLCL--FYIVTGHWVMSLLCAPYLYYNVR-L----YRQRN----------H
LVDVTEIFN--QLPKEKKQRLFKLFYLVFILFLSL---------------
>UniRef90_UPI0018CF29CA protein cornichon homolog 4 n=1 Tax=Teleopsis dalmanni TaxID=139649 RepID=UPI0018CF29CA
---------------AILLLLIYYV---LTLADLECDYLNAQ-ECCARL-NFWV-----H
PKFGSH--ALLCI--LLLLGGHWIMFLLNLPIVVWLGY-E----IYKQP---R---DSLG
VYDPVDIHSRGLLKVHLRNCMIYLGYYFTMFFVALYCMISALLK------
>UniRef90_A0A6F8ZYD2 Protein cornichon homolog 2 n=5 Tax=Clupeocephala TaxID=186625 RepID=A0A6F8ZYD2_9TELE
---AFCYMLTLVLCAALIFFVIWQI---IAFDELRTDFKNPI-DQSNPT-RALV-----V
PEYSIH--GLFCL--MFMCAGEWVTLGLNIPLLFYHLW-R----FFHRP---A--DGSEV
MYDPVSVMNADILNYCQKESWCKMGFYLLSFFYYLYSMVYALVS------
>UniRef90_A0A0D9XZN3 Cornichon family protein n=1 Tax=Leersia perrieri TaxID=77586 RepID=A0A0D9XZN3_9ORYZ
------------------------L---ICLSDLEFDYINPY-DSSSRI-NSVV-----L
IEYSLQ--AALCA--SFLLTLHWFPFLVMAPVAYYHGK-L----YMDRK----------H
LVDVTEIFR--QLNWEKKYRMIKLAFYFTLFIITIYSKI-----------
>UniRef90_A0A498JCR3 Uncharacterized protein n=1 Tax=Malus domestica TaxID=3750 RepID=A0A498JCR3_MALDO
----------FFFILALLCILGYQL---VCLVDLEYDYINPY-DSSSRI-NNVI-----L
PEFIIQ--GVLCF--ILLIARHWFMLFMALPHLYYNVN-L----YMTRR----------H
LVDVTEIYN--QLSWEKKQRFLKIGYLLVA--------------------
>UniRef90_A0A834R4W6 Protein cornichon -like protein 4 n=1 Tax=Sarcoptes scabiei TaxID=52283 RepID=A0A834R4W6_SARSC
-----LFGFALLDTGALLFLSIYIL---ITLSDLDCDYLNPM-QCCDKL-SKWI-----I
PELIAH--GTNIC--LILLTNRWFLLIINFFMISYLIY-C---FYISKP---K---TSIS
FYDPSEIHVRGNLKSHIKISFIRMVFHLVHFFIYLYLFVVSLLTQS----
>UniRef90_A0A0B1PGG3 DnaJ domain protein n=3 Tax=Trichuris TaxID=36086 RepID=A0A0B1PGG3_9BILA
-----TYIFALIITAFLLFFAIYHI---IAFEELKTDYRNPI-EQCNSL-NPLI-----I
PEYGMH--LFFSV--LFLFSMEFFSLAINVPLLAYHIH-K----YINRP---V--MSSPG
IYDPTTIMNADHLNRAIREGWAKLLFYIISFFYYLYCFIF----------
>UniRef90_A0A1S3BLR3 Protein cornichon homolog 4 isoform X1 n=6 Tax=Cucurbitaceae TaxID=3650 RepID=A0A1S3BLR3_CUCME
-------------------VLVYQL---MCLADLEFDYINPY-DSASRI-NKVI-----M
PEFVAM--GVLCL--FYLLTGHWGMSMLCGPYIYYNVR-L----YLRRQ----------Y
LVDVTEIFN--MLNWEKKQRLFKLAYLVVLLFLSIFWMIYH---------
>UniRef90_M3Y291 Cornichon family AMPA receptor auxiliary protein 1 n=1 Tax=Mustela putorius furo TaxID=9669 RepID=M3
----------------ALFSPVLLI---IAFDELKTDYKNPI-DQCNTL-NPLV-----L
PEYLIH--AFFCV--MFLCAAEWLTLGLNMPLLAYHIW-R----YMSRP---V--MSGPG
LYDPTTIMNADILAYCQKEGWCKLAFYLLAFFYYLYGMIYVLVS------
>UniRef90_A0A804N655 No apical meristem-associated C-terminal domain-containing protein n=2 Tax=Zea mays TaxID=4577 R
-----LWLFSFASVVLLVGLTVYQL---LCLVDLEYDYINPF-DSSSRV-NAVV-----M
KEYSLQ--GALCA--SFLLTLHWLPFLLMAPVTYYHVK-L----YLARK----------H
LVDVTEIFR--QLNGEKKYRTIKLAFYFCLFIVTIYS-------------
>UniRef90_A0A8V0Z9F1 Cornichon family AMPA receptor auxiliary protein 1 n=1 Tax=Gallus gallus TaxID=9031 RepID=A0A8V0
---------------------LHKI---IAFDELKTDYKNPI-DQCNTL-NPLV-----L
PEYLIH--AFFCV--MFLCAAEWLTLGLNMPLLAYHIW-R----YMSRP---V--MSGPG
LYDPTTIMNADILAYCQKEGWCKLAFYLLSFFYYLYGMIYVLVS------
>UniRef90_UPI001CA999C0 protein cornichon homolog 4 n=2 Tax=Polistes TaxID=7456 RepID=UPI001CA999C0
-----LFAIALINTGSVLFLLVYFM---ITLSDLECDYLNAQ-QCCSKL-NAWV-----T
PKLVTH--TFLVF--LLLIHGQLILTLVNLPMTLWLFY-E----YFSVP---S---GNMG
VYDPTEIHNRGELKRHTRNCLIYIGYYLIFFFLYLYCMIIALLK------
>UniRef90_A0A0P4W6W7 Cornichon n=3 Tax=Eubrachyura TaxID=116704 RepID=A0A0P4W6W7_SCYOL
------FVFSLFDTGALLFLLVYYV---ITLSDLECDYLNAQ-QCCYRL-NLWV-----I
PKLAAH--LLLSL--VFLLTGHFYLFLASLPLAAFLIR-E----YVKVP---A---GNFG
VYDPTEIHHMGQLKAHMRDSVIGMGYYLVFFFIYLYCLLTHLL-------
>UniRef90_A0A2H5NPA8 Cornichon family protein n=6 Tax=Citrus TaxID=2706 RepID=A0A2H5NPA8_CITUN
---------VFIFLISLLGILSYQL---MYLTDLEGDYINPY-DSAAQI-NMLV-----F
PEFFTQ--GTLCI--LFLITEHWFMFLLSLPYLYFNVR-L----YTRRQ----------H
LVDVTEIYS--QLTWEKHLRLYKLCYLIILLVL-----------------
>UniRef90_A0A7R8YNW7 Protein cornichon homolog 4 n=1 Tax=Hermetia illucens TaxID=343691 RepID=A0A7R8YNW7_HERIL
---------AFVMSGAVLFLLVYFI---LTLSDLESDYLNAH-ECCSNL-NFWV-----V
PHFGVH--LVATI--LLLLGWHWVLFLFNAPMVAWLGY-E----LFRQP---S---GSLG
VYDPAEIHNRGKIKEHLKNCMIRIGYYLIMFFVYLYCIISALLK------
>UniRef90_I3T8Z8 Uncharacterized protein n=1 Tax=Lotus japonicus TaxID=34305 RepID=I3T8Z8_LOTJA
-----AWLFSFFVLIGLIVLNVYQL---MCLADLEFDYINPY-DSASRI-NKVV-----L
PEYITV--GVLLC--FYVVTGHWIMSLFCLPYLYYNVR-L----YRQGK----------H
LVDVTEIFN--LLPWEKKQRPFKLFYVIFMLFLSLFWLIYTS--------
>UniRef90_M4FDT8 Cornichon family protein n=7 Tax=Brassica TaxID=3705 RepID=M4FDT8_BRARP
----------------------------ICLADLEFDYINPY-DSSSRI-NSVV-----L
PEFVLQ--GFLCL--FFLVTGHWFMALHGLPYLYYNFQ-I----CLKNH----------Y
LIDVTEIFN--LLDWETKKRLFKLAYMILTLFLTI---------------
>UniRef90_UPI0004D09103 protein cornichon homolog 1 n=1 Tax=Galeopterus variegatus TaxID=482537 RepID=UPI0004D09103
---AFCYMLALLLTAALIFFAIWHI---IAFDELKTDYKNPM-DQCNTL-NPLV-----L
PEYLIH--AFFCV--MFLCAAEWLTLGLNMPLLAYHIW-R----YMSRP---M--MSGPG
LYDPTTIMNADILAYCQKEGWCKLAFYLLAFFYYLYGMIYVLVS------
>UniRef90_A0A1B0FH40 Protein kinase domain-containing protein n=7 Tax=Glossina TaxID=7393 RepID=A0A1B0FH40_GLOMM
---AFSYIVALIGDAFLIFFAIFHV---IAFDELKTDYKNPI-DQCNSL-NPLV-----L
PEYLLH--IFLNI--LFLACGEWFSLCINIPLIAYHIW-R----YKNRP---V--MTGPG
LYDPTTVLASDNLTKNIREGWIKLAIYLISFFYYIYG-------------
>UniRef90_A0A6J1DF23 Protein cornichon homolog 4-like isoform X1 n=2 Tax=Momordica charantia TaxID=3673 RepID=A0A6J1D
-----AWLFNLFILIFLLLILGYQN---ICLVDLESDYINLF-DSTSRI-NRVV-----L
LEFVAQ--AVFCF--VHLLARHWFMFLVSLPCLCFNIR-L----YVRKE----------H
LADVTEIYN--QIGWEKKQRFVKMVYFIILSFISLIWMISSV--------
>UniRef90_A0A6A4P5K0 Uncharacterized protein n=1 Tax=Lupinus albus TaxID=3870 RepID=A0A6A4P5K0_LUPAL
------------------------------LADLEFDYINPY-DSSSRI-NMVV-----L
PEFIIQ--GVLCF--LYLVTGHWVMSLFTAPYLCFNVR-L----YSQGK----------H
LVDVTEIFN--LLSWEKKQRLVKFFHLIRPFSSLYF--------------
>UniRef90_A0A6B2LQR6 Cornichon n=1 Tax=Arcella intermedia TaxID=1963864 RepID=A0A6B2LQR6_9EUKA
--------------GIFMFGATFIL---FLVDDLQRDITNPF-DMAKQY-NYVW-----W
PEFILY--SGLCT--IFLLSGHWFIFLLHTPLLGYKIY-L----MVNSL----------H
LVDPATAASMDNRSLRKKIGFINLIWSVLCFILYLYLLITTAIAQA----
>UniRef90_UPI000D2F3E01 protein cornichon homolog 3 n=1 Tax=Medicago truncatula TaxID=3880 RepID=UPI000D2F3E01
------WISTFVLILTLLVLLGYQL---ILLVDLEFDYINPY-DSTSRV-NYVI-----L
PEFLIM--AIFCF--LNLIAGHWFIFLIALPCLYYNVS-M----YIKRQ----------H
YTDVTEIYS--KLNFEKKKRLFKVAHLIVLFFFSILSLVWSL--------
>UniRef90_UPI00090472D2 protein cornichon homolog 1 n=2 Tax=Archelosauria TaxID=1329799 RepID=UPI00090472D2
---------------------FSQI---IAFDELKTDYKNPI-DQCNTL-NPLV-----L
PEYLIH--AFFCV--MFLCAAEWLTLGLNMPLLAYHIW-R----YMSRP---V--MSGPG
LYDPTTIMNADILAYCQKEGWCKLAFYLLSFFYYLYGMIYVLVS------
>UniRef90_A0A218WIN7 Protein cornichon homolog 4-like n=1 Tax=Punica granatum TaxID=22663 RepID=A0A218WIN7_PUNGR
----------------------------MCLADLEFDYINPY-DSSSRI-NRVI-----M
PEFLVQ--GVLCF--FYLVTGHWAMALLSVPYLYYNVD-L----YMRRQ----------H
LVDVTEIYN--MLKWEKKQRLFKLAYLILLLFLTIF--------------
>UniRef90_A0A8B7ZE11 Protein cornichon homolog 1-like n=3 Tax=Asteroidea TaxID=7588 RepID=A0A8B7ZE11_ACAPL
---AFCYLLAMLLAAVLIFFAIFHI---IAFDELKTDYKNPI-DQCNSL-NPLV-----L
PEYIVH--IFYNV--LFLAAFQFGTLLFNVPLIAYHIY-R----YANRP---V--MSGPG
LYDPTTIMNADVLSRCMREGWIKLAFYLISFFYYLYSMIYVLVS------
>UniRef90_A0A8B9TRJ4 Glia maturation factor beta n=45 Tax=Tetrapoda TaxID=32523 RepID=A0A8B9TRJ4_ANAPL
---AFCYMLALLLTAALIFFAIWHI---IAFDELKTDYKNPI-DQCNTL-NPLV-----L
PEYLIH--AFFCV--MFLCAAEWLTLGLNMPLLAYHIW-R----YMSRP---V--MSGPG
LYDPTTIMNADILAYCQKEGWCKLAFYLLSFFYYLYGMIYVLVS------
>UniRef90_A0A8C0ICP8 Cornichon family AMPA receptor auxiliary protein 1 n=3 Tax=Aves TaxID=8782 RepID=A0A8C0ICP8_BUBB
------------------------I---IAFDELKTDYKNPI-DQCNTL-NPLV-----L
PEYLIH--AFFCV--MFLCAAEWLTLGLNMPLLAYHIW-R----YMSRP---V--MSGPG
LYDPTTIMNADILAYCQKEGWCKLAFYLLSFFYYLYGMIYVLVS------
>UniRef90_A0A2H5NPA6 Cornichon family protein n=2 Tax=Citrus unshiu TaxID=55188 RepID=A0A2H5NPA6_CITUN
---------VFIFLISLLGILSYQL---MYLTDLEGDYINPY-DSAAQI-NMLV-----F
PEFFTQ--GTLCI--LFLITEHWFMFLLSLPYLYFNVR-L----YTRRQ----------H
LVDVTEIYS--QLTWEKHLRLYKLCYLIILLVLCY---------------
>UniRef90_UPI00163BA06E protein cornichon homolog 1 n=1 Tax=Egretta garzetta TaxID=188379 RepID=UPI00163BA06E
----------------------------IAFDELKTDYKNPI-DQCNTL-NPLV-----L
PEYLIH--AFFCV--MFLCAAEWLTLGLNMPLLAYHIW-R----YMSRP---V--MSGPG
LYDPTTIMNADILAYCQKEGWCKLAFYLLSFFYYLYGMIYVLVS------
>UniRef90_UPI0005236487 protein cornichon homolog 1 n=1 Tax=Chaetura pelagica TaxID=8897 RepID=UPI0005236487
----------------------------IAFDELKTDYKNPI-DQCNTL-NPLV-----L
PEYLIH--AFFCV--MFLCAAEWLTLGLNMPLLAYHIW-R----YMSRP---V--MSGPG
LYDPTTIMNADILAYCQKEGWCKLAFYLLSFFYYLYGMIYVLVS------
>UniRef90_A0A2I0LUH7 Cornichon family AMPA receptor auxiliary protein 1 n=2 Tax=Neognathae TaxID=8825 RepID=A0A2I0LUH
-----------------------AI---IAFDELKTDYKNPI-DQCNTL-NPLV-----L
PEYLIH--AFFCV--MFLCAAEWLTLGLNMPLLAYHIW-R----YMSRP---V--MSGPG
LYDPTTIMNADILAYCQKEGWCKLAFYLLSFFYYLYGMIYVLVS------
>UniRef90_UPI00235AF6E2 protein cornichon homolog 4 isoform X3 n=3 Tax=Microchiroptera TaxID=30560 RepID=UPI00235AF6E
---------------------------------------NSV-NTCERW-LWWV-----I
PEVIGH--SLVTV--LMLVSLHWFIFLLNVPVATWNIY-R----FIMVP---S---GNMG
VFDPTEIHNRGQLKSHMKEAMIKLGFHLLCFFMYLYSMILALI-------
>UniRef90_A0A5K1VJB4 ER-derived vesicles protein ERV14 n=8 Tax=Entamoeba TaxID=5758 RepID=A0A5K1VJB4_ENTHI
--------SGIVLCGINLVNVLFHA---LCIVDLESDELSPI-DFCRRV-NRLL-----F
PEFIIH--SILTL--LFIPHLNWLELLLTLPVLLFDII-Q----LFKKD----------F
QYNPTSVFY--QIKNREKLSYTKLAYYLALIFILLARLLYFVI-------
>UniRef90_A0A445DDZ7 Uncharacterized protein n=1 Tax=Arachis hypogaea TaxID=3818 RepID=A0A445DDZ7_ARAHY
-----------------------------LKEHLEFDYINPY-DSTSRI-NQVI-----L
PEFIIQ--GIFCV--TNLLAGHWVIFLIGLPCMYYNVR-L----YIKKE----------H
LADVTEIYN--KLNWEKKMRLFKVGHSVLLFVLSVLSLVWSL--------
>UniRef90_A0A4Y1RGM7 Cornichon family protein n=1 Tax=Prunus dulcis TaxID=3755 RepID=A0A4Y1RGM7_PRUDU
----------------------------MCLADLEFDYINPY-DSSNRI-NRVI-----L
PEYIAE--GVLGA--FFLLTGHWCMSLFCGPYLYYNVK-L----YMRRQ----------H
LVDVTEIFN--MLHKEKKIRLFKLFYLVFLLFLSIFWMILTAL-------
>UniRef90_UPI001CA7DB5D protein cornichon homolog 1 isoform X1 n=2 Tax=Chelonioidea TaxID=27791 RepID=UPI001CA7DB5D
----------------------------IAFDELKTDYKNPI-DQCNTL-NPLV-----L
PEYLIH--AFFCV--MFLCAAEWLTLGLNMPLLAYHIW-R----YMSRP---V--MSGPG
LYDPTTIMNADILAYCQKEGWCKLAFYLLSFFYYLYGMIYVLVS------
>UniRef90_Q98RK9 Uncharacterized protein n=1 Tax=Guillardia theta TaxID=55529 RepID=Q98RK9_GUITH
-----------------------KL-----LQDLSTDTVNPV-EVCDKV-NQLK-----V
PEYLAH--LFLSI--AFVIRGWWIVGFLNFPFIFYNFA-Q----WYEGK----------H
QLDSAQIFN--VLSRELRVIKAKSAFFIIIVIYTIWEW------------
>UniRef90_UPI0018F76D3B protein cornichon homolog 1-like n=1 Tax=Scyliorhinus canicula TaxID=7830 RepID=UPI0018F76D3B
----FCYMLALLLTAALIFFAIWHI---IAFDELKTDYKNPI-DQCNTL-NPLV-----L
PEYLVH--TAFCV--MFLCVTEWLTLGVNMPLLGYHM--R----YMTRP---I--MSVPG
LYDPTTIMNADILAYCQKEGWCKLAFYLLSFFYYLYGMIYVLVS------
>UniRef90_A0A1U8CPP0 Protein cornichon homolog 1 isoform X4 n=2 Tax=Boreoeutheria TaxID=1437010 RepID=A0A1U8CPP0_MESA
----------------------------IAFDELKTDYKNPI-DQCNTL-NPLV-----L
PEYLIH--AFFCV--MFLCAAEWLTLGLNMPLLAYHIW-R----YMSRP---V--MSGPG
LYDPTTIMNADILAYCQKEGWCKLAFYLLAFFYYLYGMIYVLVS------
>UniRef90_A0A9D4XXM9 Uncharacterized protein n=1 Tax=Pisum sativum TaxID=3888 RepID=A0A9D4XXM9_PEA
------WILSFVLILTIFCLLGYQL---ILLVDLEFDYINPY-DSTSRI-NQVI-----L
PEFFMQ--AILCF--LNLFGGHWFIFFISLPCLYYNAT-L----YIKRQ----------H
YADVTEIYN--KLNFEKKKRLFKVGHLFVIFILSILSLVWSL--------
>UniRef90_A0A485MIF8 Protein cornichon homolog n=1 Tax=Lynx pardinus TaxID=191816 RepID=A0A485MIF8_LYNPA
----------------ALFSPVLLI---IAFDELKTDYKNPI-DQCNTL-NPLV-----L
PEYLIH--AFFCV--MFLCAAEWLTLGLNMPLLAYHIW-R----YMSRP---V--MSGPG
LYDPTTIMNADILAYCQKEGWCKLAFYLLAFFYYLYGMIYVLVS------
>UniRef90_A0A0M3JRF2 Protein cornichon (inferred by orthology to a D. melanogaster protein) n=1 Tax=Anisakis simplex
------YLFALIAVAFCIFFAIFTV---ICIDELKTDYKNPI-EQCRNL-NQLI-----L
PEYLLH--LSFTV--LFVTSLQLGAVCWNIPLIAYHIH-R----YMKRP---V--MTGPG
IYDPTTIMSADQLQRALSEGWIKLGFYLISFFYYLYAMIYTLVTSS----
>UniRef90_A0A1S3ETD9 Protein cornichon homolog 1 n=1 Tax=Dipodomys ordii TaxID=10020 RepID=A0A1S3ETD9_DIPOR
----------------------------IAFDELKTDYKNPI-DQCNTL-NPLV-----L
PEYLIH--AFFCV--MFLCAAEWLTLGLNMPLLAYHIW-R----YMSRP---V--MSGPG
LYDPTTIMNADILAYCQKEGWCKLAFYLLAFFYYLYGMIYVLVS------
>UniRef90_UPI00052292EA protein cornichon homolog 1 n=1 Tax=Opisthocomus hoazin TaxID=30419 RepID=UPI00052292EA
----------------------------IAFDELKTDYKNPI-DQCNTL-NPLV-----L
PEYLIH--AFFCV--MFLCAAEWLTLGLNMPLLAYHIW-R----YMSRP---V--MSGPG
LYDPTTIMNADILAYCQKEGWCKLAFYLLSFFYYLYGMIYVLVS------
>UniRef90_G7JK78 Cornichon family protein n=1 Tax=Medicago truncatula TaxID=3880 RepID=G7JK78_MEDTR
-----AWLFSFFTLIALIVIIIYQL---MCLADLEFDYINPY-DSASRI-NKMV-----L
PEYITV--AALCG--FYLVTGHWVMALLCAPYLYYNYR-L----YSQGK----------H
LVDVTEIFN--MLAREKKQRLIKLFYLIFILFLSLFWLIYT---------
>UniRef90_UPI0004F4ED28 protein cornichon homolog 1 n=1 Tax=Pygoscelis adeliae TaxID=9238 RepID=UPI0004F4ED28
------------------------I---IAFDELKTDYKNPI-DQCNTL-NPLV-----L
PEYLIH--AFFCV--MFLCAAEWLTLGLNMPLLAYHIW-R----YMSRP---V--MSGPG
LYDPTTIMNADILAYCQKEGWCKLAFYLLSFFYYLYGMIYVLVS------
>UniRef90_A0A1I8HJN6 Cadherin domain-containing protein n=1 Tax=Macrostomum lignano TaxID=282301 RepID=A0A1I8HJN6_9PL
-----------------------AV---IAFDELQNDYKNPI-DQCRSL-NSLV-----L
PEYIVH--ALMSL--MFLFSGQLFSFILNLPLAAYHVK-R----YIDRP---V--LSSPG
LYDPTSIMNADKLRRAMREGWVKLAIYLCSFFYYLYCMIYVL--------
>UniRef90_A0A8C6ZX27 Cornichon family AMPA receptor auxiliary protein 1 n=1 Tax=Nothoprocta perdicaria TaxID=30464 Re
------------------------I---IAFDELKTDYKNPI-DQCNTL-NPLV-----L
PEYLIH--AFFCV--MFLCAAEWLTLGLNMPLLAYHIW-R----YMSRP---V--MSGPG
LYDPTTIMNADILAYCQKEGWCKLAFYLLSFFYYLYGMIYVLVS------
>UniRef90_A0A8C4KGE9 Cornichon family AMPA receptor auxiliary protein 1 n=1 Tax=Dromaius novaehollandiae TaxID=8790 R
------------------------I---IAFDELKTDYKNPI-DQCNTL-NPLV-----L
PEYLIH--AFFCV--MFLCAAEWLTLGLNMPLLAYHIW-R----YMSRP---V--MSGPG
LYDPTTIMNADILAYCQKEGWCKLAFYLLSFFYYLYGMIYVLVS------
>UniRef90_UPI0005217BC8 protein cornichon homolog 1 n=1 Tax=Dryobates pubescens TaxID=118200 RepID=UPI0005217BC8
----------------------------IAFDELKTDYKNPI-DQCNTL-NPLV-----L
PEYLIH--AFFCV--MFLCAAEWLTLGLNMPLLAYHIW-R----YMSRP---V--MSGPG
LYDPTTIMNADILAYCQKEGWCKLAFYLLSFFYYLYGMIYVLVS------
>UniRef90_A0A060Y889 Protein cornichon homolog 1 n=34 Tax=Actinopteri TaxID=186623 RepID=A0A060Y889_ONCMY
---AFCYMLALLLTAALIFFAIWHI---IAFDELKTDYKNPI-DQCNTL-NPLV-----L
PEYLIH--VFFCV--MFLCAAEWLTLGLNMPLLAYHVW-R----YMSRP---V--MSGPG
LYDPTTIMNADILAFCQKEGWCKLAFYLLSFFYYLYGMIYVLVS------
>UniRef90_A0A6F9B9K3 Protein cornichon homolog 2 n=3 Tax=Euteleosteomorpha TaxID=1489388 RepID=A0A6F9B9K3_9TELE
---AFCYMLTLVLCAALIFFVIWQI---IAFDELCTDFKNPI-DQSNPT-RALV-----V
PEYSIH--GLFCL--MFMCAGEWVTLGLNIPLLFYHLW-R----FFHRP---A--DGSEV
MYDPVSVMNADILNYCQKESWCKLGFYLLSFFYYLYSMVYALVS------
>UniRef90_A0A8B9FQK6 Cornichon family AMPA receptor auxiliary protein 1 n=3 Tax=Neognathae TaxID=8825 RepID=A0A8B9FQK
----------------------------IAFDELKTDYKNPI-DQCNTL-NPLV-----L
PEYLIH--AFFCV--MFLCAAEWLTLGLNMPLLAYHIW-R----YMSRP---V--MSGPG
LYDPTTIMNADILAYCQKEGWCKLAFYLLSFFYYLYGMIYVLVS------
>UniRef90_UPI0021CCF399 protein cornichon homolog 1 isoform X1 n=1 Tax=Serinus canaria TaxID=9135 RepID=UPI0021CCF399
----------------------------IAFDELKTDYKNPI-DQCNTL-NPLV-----L
PEYLIH--AFFCV--MFLCAAEWLTLGLNMPLLAYHIW-R----YMSRP---V--MSGPG
LYDPTTIMNADILAYCQKEGWCKLAFYLLSFFYYLYGMIYVLVS------
>UniRef90_V9KV34 Cornichon family AMPA receptor auxiliary protein 1 n=6 Tax=Gnathostomata TaxID=7776 RepID=V9KV34_CAL
---AFCYMLALLLTAALIFFAIWHI---IAFDELKTDYKNPI-DQCNTL-NPLV-----L
PEYLIH--AFFCV--MFLCATEWLTLGLNMPLLSYHIW-R----YMTRP---I--MSVPG
LYDPTTIMNADILAYCQKEGWCKLAFYLLSFFYYLYGMIYVLVS------
>UniRef90_A0A067RTP7 Cornichon-like protein 4 n=1 Tax=Zootermopsis nevadensis TaxID=136037 RepID=A0A067RTP7_ZOONE
----LLFPFSMIITGAIIFLLVYFV---ICLSDLECDYLNAQ-QCCSKL-NAWV-----L
PKLIAQ--DFLTL--LFLLLGHWILAFANLPLAIWLAY-E----YYTVP---T---GNTG
MFDPTEIHNRGKLKKHMRDCMIYLGYYFLFFFVYLY--------------
>UniRef90_UPI001E67089A protein cornichon homolog 4-like n=1 Tax=Procambarus clarkii TaxID=6728 RepID=UPI001E67089A
-----VFIFSLFDTGALLFLLVYYV---ITLSDLECDYLNAQ-QCCYRL-NIWV-----V
PKIAAH--VVLSV--VFLLTGHYYLFLASLPLAVFLVR-E----YMKVP---A---GNFG
VYDPTEIHRMGQLKNHMRDAVIGLAYYLVFFFIYLYCLLTHLL-------
>UniRef90_UPI000214AE9E protein cornichon homolog 1 isoform X1 n=1 Tax=Equus quagga TaxID=89248 RepID=UPI000214AE9E
----------------------------IAFDELKTDYKNPI-DQCNTL-NPLV-----L
PEYLIH--AFFCV--MFLCAAEWLTLGLNMPLLAYHIW-R----YMSRP---V--MSGPG
LYDPTTIMNADILAYCQKEGWCKLAFYLLAFFYYLYGMIYVLVS------
>UniRef90_UPI001659DD73 protein cornichon homolog 4 isoform X2 n=2 Tax=Halichoerus grypus TaxID=9711 RepID=UPI001659D
--EAVVFVFSLLDCCALIFLSVYFI---ITLSDLECDYINAR-SCCSKL-NKWV-----I
PELIGH--TIVTV--LMLVSLHWFIFLLNLPVATWNIY-R--CLYFMLL---G---MQTY
EVDKEAKHR-----------------------------------------
>UniRef90_A0A834JDP8 Protein cornichon homolog 4 n=4 Tax=Vespidae TaxID=7438 RepID=A0A834JDP8_VESGE
-----LFAIALINTGSVLFLLVYFI---ITLSDLECDYLNAQ-QCCSKL-NAWV-----V
PKLVSH--TFLIF--LLLIHGQLILTLTNLPMTLWLFY-E----FFGIP---S---GNMG
VYDPTEIHNRGELRRHTRNCLIYLGYYLILFFIYLYCMIIALLK------
>UniRef90_A0A5B7AHP5 Uncharacterized protein n=1 Tax=Davidia involucrata TaxID=16924 RepID=A0A5B7AHP5_DAVIN
-----AWLLSFFLLVGVLGNVLYQL---MCLADLEFDYINPY-DSASRI-NQVV-----L
PEFVTQ--GTLCF--LHLVTGHWIMFLLCLPYLYYNVR-L----YTQRR----------H
LVDVTEIFN--QLPWEKWLRIYKLVYLIALLCLSIFWMIWSIV-------
>UniRef90_A0A2C9WKV6 Cornichon family protein n=2 Tax=Manihot esculenta TaxID=3983 RepID=A0A2C9WKV6_MANES
----------------------FQL---MCLADLEFDYINPY-DSSSRI-NKVI-----L
PEYITE--GVLGL--FYLLTGHWCMSLLCGPYLYYNVR-L----YTGKQ----------H
LVDVTEIFN--MLHWEKKQRLFKLFYLIFLLFLTIF--------------
>UniRef90_A0A2K1XAY6 Protein cornichon homolog 1 n=9 Tax=Populus TaxID=3689 RepID=A0A2K1XAY6_POPTR
------WIICLLINFGLLAIVFYAL---LCLTDLEVDQMDPF-VATANI-NRWI-----L
LEFALQ--AALSI--LLLFTGHWILFLVAVPLTCYHAM-L----FIRRQ----------H
LIDVTEVFR--NLNTDKKCRMIKLGVYMIFFTICVFRVVVFA--------
>UniRef90_Q498W4 Cornichon homolog (Drosophila) n=9 Tax=Euteleostomi TaxID=117571 RepID=Q498W4_DANRE
---AFCYMLALLLTAALIFFAIWHI---IAFDELKTDYKNPI-DQCNTL-NPLV-----L
PEYLIH--VFFCV--MFLCAAEWLTLGLNVPLLAYHIW-R----YMSHP---I--MSGPG
LYDPTTIMNADILAYCQKEGWCKLAFYLLSFFYYLYGMIYVLVS------
>UniRef90_A0A7M4FLR9 Cornichon family AMPA receptor auxiliary protein 1 n=1 Tax=Crocodylus porosus TaxID=8502 RepID=A
----------------------------IAFDELKTDYKNPI-DQCNTL-NPLV-----L
PEYLIH--AFFCV--MFLCAAEWLTLGLNMPLLAYHIW-R----YMSRP---V--MSGPG
LYDPTTIMNADILAYCQKEGWCKLAFYLLSFFYYLYGMIYVLVS------
>UniRef90_UPI000511720C protein cornichon homolog 1 n=1 Tax=Nipponia nippon TaxID=128390 RepID=UPI000511720C
----------------------------IAFDELKTDYKNPI-DQCNTL-NPLV-----L
PEYLIH--AFFCV--MFLCAAEWLTLGLNMPLLAYHIW-R----YMSRP---V--MSGPG
LYDPTTIMNADILAYCQKEGWCKLAFYLLSFFYYLYGMIYVLVS------
>UniRef90_A0A6A4QJ38 Cornichon n=3 Tax=Lupinus TaxID=3869 RepID=A0A6A4QJ38_LUPAL
-----AWLISFFILIALLVILIYQL---MCLADLEFDYINPY-DSSSRI-NKVV-----L
PEFITQ--GVLCF--FYLVTGHWIMSLFCAPYLYYNVR-L----YRQGR----------H
LVDVTEIFN--LLPHEKKQRLIKLFYLVFLLFLSIFWMIYTSL-------
>UniRef90_A0A653DI45 Cornichon n=1 Tax=Callosobruchus maculatus TaxID=64391 RepID=A0A653DI45_CALMS
--------------GALLFLLIYFI---ITLSDLECDYLNAQ-ECCSRL-NVWV-----H
PRIYAH--VFLNV--LLLIHGHWILVLFNLPMTIWLAL-E----IASVP---K---SNLG
VHDPTEIYNKGQLKLHMKNCMIRFGYYLIFFFAYLYCMISSLL-------
>UniRef90_UPI0004F0A38B protein cornichon homolog 1 n=1 Tax=Merops nubicus TaxID=57421 RepID=UPI0004F0A38B
----------------------FQI---IAFDELKTDYKNPI-DQCNTL-NPLV-----L
PEYLIH--AFFCV--MFLCAAEWLTLGLNMPLLAYHIW-R----YMSRP---V--MSGPG
LYDPTTIMNADILAYCQKEGWCKLAFYLLSFFYYLYGMIYVLVS------
>UniRef90_A0A151ZHC3 Cornichon family protein n=1 Tax=Tieghemostelium lacteum TaxID=361077 RepID=A0A151ZHC3_TIELA
--------------------AVYQL---LLLTDLEGNDINSI-EFSRRM-NKII-----L
PEYIMH--AVFTV--WYMLTFRFIIFLLNLPVLVYHYL-R----YQERQ----------H
RIDPTKVYQ--MTSKLGNHLMLKLVFYMVMFFIYLFILLYCLFA------
>UniRef90_UPI001402031A protein cornichon homolog 1 n=1 Tax=Petromyzon marinus TaxID=7757 RepID=UPI001402031A
--AAFCYMLALLLTAALIFFAIWHI---IAFDELKTDYKNPI-DQCNTL-NPLV-----L
PEYFIH--ALFCV--MFLCATEWLTLVLNVPLFSYHIW-R----YLHRP---V--MSVPG
LYDPTTIMNADVLAYCQKEGWCKLAFYLLSFFYYLYSMIYVLVS------
>UniRef90_UPI001ADE2DA3 protein cornichon homolog 1 isoform X3 n=2 Tax=Falco TaxID=8952 RepID=UPI001ADE2DA3
------------------------I---IAFDELKTDYKNPI-DQCNTL-NPLV-----L
PEYLIH--AFFCV--MFLCAAEWLTLGLNMPLLAYHIW-R----YMSRP---V--MSGPG
LYDPTTIMNADILAYCQKEGWCKLAFYLLSFFYYLYGMIYVLVS------
>UniRef90_A0A8C9JHC0 Cornichon family AMPA receptor auxiliary protein 1 n=1 Tax=Panthera tigris altaica TaxID=74533 R
----------------------------IAFDELKTDYKNPI-DQCNTL-NPLV-----L
PEYLIH--AFFCV--MFLCAAEWLTLGLNMPLLAYHIW-R----YMSRP---V--MSGPG
LYDPTTIMNADILAYCQKEGWCKLAFYLLAFFYYLYGMIYVLVS------
>UniRef90_A0A4Z2CSP5 Pre-mRNA-processing factor 19 n=1 Tax=Schistosoma japonicum TaxID=6182 RepID=A0A4Z2CSP5_SCHJA
-----AYILALIFTIALIFLVIFQV---ISFDELRTDYKNPV-DQCKSL-NPLV-----L
PEYALH--AAYTL--LFLFTAQIGSVMLNVPLLAYNIY-R----YKNRP---I--MSYPG
LYDPTTIMNHDELNRAMKEGWVKLAFFIISFFYYLYGMSL----------
>UniRef90_A0A914DAA8 Uncharacterized protein n=1 Tax=Acrobeloides nanus TaxID=290746 RepID=A0A914DAA8_9BILA
---AFAYLIALIAVAFCIFFAIYLV---ICIDELKTDYKNPI-EQCRSL-NQLV-----L
PEYVIQ--FVCFV--LFVFSFQIFSIVWNAPLLAYHVY-R----YMNRP---V--MSGPG
IYDPTTIMNADQLSKSAKEGWVKLGFYLISFFYYLYALIYTLV-------
>UniRef90_A0A5B7IFE4 Protein cornichon 4 n=1 Tax=Portunus trituberculatus TaxID=210409 RepID=A0A5B7IFE4_PORTR
----------------------------ITLSDLECDYLNAQ-QCCYRL-NLWV-----I
PKLAAH--LLLSL--VFLLTGHFYLFLASLPLAAFLVR-E----YVKVP---A---GNFG
VYDPTEIHRMGQLKAHMRDSVIGMGYYLVFFFIYLY--------------
>UniRef90_W6UHN3 Protein cornichon n=3 Tax=Echinococcus TaxID=6209 RepID=W6UHN3_ECHGR
----VTYIVALLLTIVLIFFVIYHI---IAFDELKTDYKNPV-DQCRNL-NPLV-----L
PEYCLH--AFITL--SFLLTWQIAALLVNIPLLVYHIH-R----YLTRP---V--KSGIG
LYHPTSILNSNELNRAMKEGWVKLAFYVMSFFGYLFGMIASLIA------
>UniRef90_K7KEZ9 Uncharacterized protein n=2 Tax=Glycine max TaxID=3847 RepID=K7KEZ9_SOYBN
-----WLVLCLPLNFTLLASTFYQV---LILSDLEADFINPY-DASSRI-NYFI-----V
PEFIGQ--GLLCA--FCLLTGHWIMFFMTLPVTCYHVM-L----YMKQT----------H
LIDVTEVFR--LLSAEKKFRIAK---------------------------
>UniRef90_A0A6A5EKL8 Cornichon family AMPA receptor auxiliary protein 1 n=30 Tax=Percomorphaceae TaxID=1489872 RepID=
---AFCYMLALLLTAALIFFAIWHI---IAFDELKTDYKNPI-DQCNTL-NPLV-----L
PEYLIH--FFFCV--MFFCAAEWLTLCLNLPLLAYHVW-R----YMSRP---V--MSCPG
LYDPTTIMNADILAFCQKEGWCKLAFYLLSFFYYLYGMIYVLVS------
>UniRef90_UPI00115588F1 protein cornichon homolog 4 isoform X1 n=1 Tax=Suricata suricatta TaxID=37032 RepID=UPI001155
-------------------------------------------GLCGGR-PGWV-----I
PELIGH--TIVTV--LMLISLHWFIFLLNLPVATWNIY-R----FIMVP---S---GNMG
VFDPTEIHNRGQLKSHMKEAMIKLGFHLLCFFMYLYSMILALI-------
>UniRef90_UPI000704404C protein cornichon homolog 1 n=1 Tax=Myotis brandtii TaxID=109478 RepID=UPI000704404C
-----------------------WI---IAFDELKTDYKNPI-DQCNTL-NPLV-----L
PEYLIH--AFFCV--MFLCAAEWLTLGLNMPLLAYHIW-R----YMSRP---V--MSGPG
LYDPTTIMNADILAYCQKEGWCKLAFYLLAFFYYLYGMIYVLVS------
>UniRef90_A0A7M5X179 Uncharacterized protein n=1 Tax=Clytia hemisphaerica TaxID=252671 RepID=A0A7M5X179_9CNID
----FAFIFAIIVSAALMFMSVFYL---IVFADLESGYISAA-TCCDRV-NKIV-----F
PEVGLI--AFLSL--CLLYFKCYGSLVFTTPMFVWLLY-R----IAKKP---A---GHMS
FYDPAEIHNRNALKNYSRESVVKVVYHVVGFFVYLYSIISSILSDGGAD-
>UniRef90_UPI000549AF5E protein cornichon homolog 1 n=1 Tax=Meleagris gallopavo TaxID=9103 RepID=UPI000549AF5E
------------------------I---IAFDELKTDYKNPI-DQCNTL-NPLV-----L
PEYLIH--AFFCV--MFLCAAEWLTLGLNMPLLAYHIW-R----YMSRP---V--MSGPG
LYDPTTIMNADILAYCQKEGWCKLAYYLLSFFYYLYGMIYVLVS------
>UniRef90_H9GND7 Cornichon family AMPA receptor auxiliary protein 1 n=4 Tax=Episquamata TaxID=1329912 RepID=H9GND7_AN
---AFCYMLALLLTAALIFFAIWHI---IAFDELKTDYKNPI-DQCNTL-NPLV-----L
PEYLIH--AFFCV--MFLCATEWLTLGLNMPLLAYHIW-R----YMSRP---V--MSGPG
LYDPTTIMNADILAYCQKEGWCKLAFYLLSFFYYLYGMIYVLVS------
>UniRef90_E9G2F3 Protein cornichon homolog 4 n=5 Tax=Daphnia TaxID=6668 RepID=E9G2F3_DAPPU
----------------LLFLLVYYI---ITLSDLECDYLNAQ-QCCSNL-NIWI-----L
PRIIAH--LITVI--LLSFTGHWWIVLTSLPVTLWLIY-E----WFSVP---K---GNMG
VYDPTEIYNRGQLKRHMRDCMIGLGYYLIMFFVFLYCMILSMLA------
>UniRef90_A0A672SJP8 Protein cornichon homolog 1-like n=3 Tax=Sinocyclocheilus grahami TaxID=75366 RepID=A0A672SJP8_S
---AFCYMLALLLTAALIFFAIWHI---IAFDELKTDYKNPI-DQCNTL-NPLV-----L
PEYLIH--VFFCV--MFLCATEWLTLGLNMPLLAYHIW-R----YMSRP---V--MSGPG
LYDPTTIMNADILAYCQKEGWCKLAFYLLSFFYYLYGMIYVLVS------
>UniRef90_UPI000DC19EAB protein cornichon homolog 1 isoform X1 n=1 Tax=Theropithecus gelada TaxID=9565 RepID=UPI000DC
---------------------LAPI---IAFDELKTDYKNPI-DQCNTL-NPLV-----L
PEYLIH--AFFCV--MFLCAAEWLTLGLNMPLLAYHIW-R----YMSRP---V--MSGPG
LYDPTTIMNADILAYCQKEGWCKLAFYLLAFFYYLYGMIYVLVS------
>UniRef90_A0A1J3EEQ7 Protein cornichon-like protein 3 n=1 Tax=Noccaea caerulescens TaxID=107243 RepID=A0A1J3EEQ7_NOCC
-------------------------------------YINPY-DSASRI-NFVV-----L
PEFVLQ--GVLCL--FYLVTGHWFMALLCVPYLYYNFH-L----YSRKQ----------H
LIDVTEIFN--LLDWEKKKRLFKLAYMILTLFLTIFWLIYSTL-------
>UniRef90_UPI000E1C8263 protein cornichon homolog 1 n=1 Tax=Apteryx rowi TaxID=308060 RepID=UPI000E1C8263
----------------------------IAFDELKTDYKNPI-DQCNTL-NPLV-----L
PEYLIH--AFFCV--MFLCAAEWLTLGLNMPLLAYHIW-R----YMSRP---V--MSGPG
LYDPTTIMNADILAYCQKEGWCKLAFYLLSFFYYLYGMIYVLVS------
>UniRef90_A0A667ZG84 Cornichon family AMPA receptor auxiliary protein 1 n=14 Tax=Euacanthomorphacea TaxID=123369 RepI
---AFCYMLALLLTAALIFFAIWHI---IAFDELKTDYKNPI-DQCNTL-NPLV-----L
PEYLIH--FFFCV--MFFCAAEWLTLSLNIPLLAYHVW-R----YMSRP---V--MSGPG
LYDPTTIMNADILAYCQKEGWCKLAFYLLSFFYYLYGMIYVLVS------
>UniRef90_A0A067BY59 ER-derived vesicles protein ERV14 n=2 Tax=Saprolegnia TaxID=4769 RepID=A0A067BY59_SAPPC
-----------------------WL---VTLDELELDHLNPA-DVCKRL-NKVV-----V
PEMAVH--GILLL--ACILGWSPWVLLLNLPIAVYHGK-K----FSANQ----------H
FLDPTEILRFKNLKASRNEAIAKTIFFGLQIIYGMYWMVSAIITS-----
>UniRef90_H0ZS86 Cornichon family AMPA receptor auxiliary protein 1 n=15 Tax=Sauria TaxID=32561 RepID=H0ZS86_TAEGU
------------------------I---IAFDELKTDYKNPI-DQCNTL-NPLV-----L
PEYLIH--AFFCV--MFLCAAEWLTLGLNMPLLAYHIW-R----YMSRP---V--MSGPG
LYDPTTIMNADILAYCQKEGWCKLAFYLLSFFYYLYGMIYVLVS------
>UniRef90_A0A1U8EZH5 Protein cornichon-like protein 4 n=2 Tax=Capsicum TaxID=4071 RepID=A0A1U8EZH5_CAPAN
-----IWLFFFLIVIAILAMLVFQL---IALIDLEFDYINPY-QTASRI-NRVV-----L
PEFTTQ--GVLCF--LYLITGHWVISLYCVPCLYYNVK-L----YTQRR----------H
FIDVTEIFN--MLSWEKKQRIFKLVHTAILLVISLFWVIYS---------
>UniRef90_A0A7J6WDP8 Udp-n-acetylmuramoylalanine--d-glutamate ligase n=1 Tax=Thalictrum thalictroides TaxID=46969 Rep
-------------------------------EELENDMLNTY-ELVASI-NPLI-----T
KEFVVQ--GALCA--LFLLTWHWFLFLMSIPITYYHLR-L----YMTGK----------H
LLDVTEVFN--LLRNEKRYRKVKFCFYLALFVTVMIRLVL----------
>UniRef90_UPI00200C3E46 protein cornichon homolog 4 n=1 Tax=Leguminivora glycinivorella TaxID=1035111 RepID=UPI00200C
-----LFSLCLIDSGAILFLLVYFI---ITLSDLECDYLNAQ-ECCDKL-NYWL-----L
PKYIGH--SFMTF--LFLLHGQLLLFVLNLPMLIWLTY-E----YFTIP---Q---GNLG
AYDPAEIHNRGQLKKHLRDVMIYVGYYLIFFFIYLYCFILAIL-------
>UniRef90_A0A059CIP9 G-protein coupled receptors family 1 profile domain-containing protein n=1 Tax=Eucalyptus grandi
-----SWLFAFLLLFFVLCLVGYQI---VCLTDLELDYVNQY-DAAARI-NKVF-----L
PEFVSQ--GVLCF--VYLVTGPWFMFLLSLPYLGYNIR-L----WKQNR----------H
LIDVTEIYN--NLKQEKDRRLFKLFHLLILVVIALF--------------
>UniRef90_A0A833RUJ0 Protein cornichon homolog 4 n=18 Tax=Apoidea TaxID=34735 RepID=A0A833RUJ0_9HYME
-----LFVLALIDTGLVLFLLV------ITLSDLECDYLNAQ-QCCSKL-NTWV-----V
PKLVAH--SFLEF--LLLTHGQLILCLVNLPMTLWLLY-E----YFGVP---S---GNMG
VYDPTEIHNRGQLKRHTRDCMIYLGYYLIFFFIYLYCMIIALLK------
>UniRef90_A0A8J9WNU2 Probable protein cornichon homolog 4 n=1 Tax=Coccomyxa sp. Obi TaxID=2315456 RepID=A0A8J9WNU2_9C
------------------------L---IILSDLENDFINPH-DSSASL-NTWV-----M
PEYIAQ--AALTA--LLLFSGKWLSGLVMLLLVAWNVR-T----YLRDE----------H
KVDVTEVFR--QIPREKNIRIVKLIFYLLGFVYFIYRLIITLVE------
>UniRef90_I1MUV4 Uncharacterized protein n=1 Tax=Glycine max TaxID=3847 RepID=I1MUV4_SOYBN
------------------------------LADLEFDYINPY-DSSSRI-NKVI-----L
PEYIIV--GVLFG--FYLVTGHWIMSLICAPYLYYNVR-L----YRQGK----------H
LVDVTEIFN--LLPKEKKQRLFKLFYIVFILFLSL---------------
>UniRef90_A0A3B4ZD05 Cornichon family AMPA receptor auxiliary protein 4 n=1 Tax=Stegastes partitus TaxID=144197 RepID
--EAAVFILSLVDCCALIFLSVYFI---ITLSDLECDYINAR-ACCSKL-NKWV-----I
PEMIGQ--CLSTM--LMLISMHWFIFLLNLPVAAWDIY-R--YAYTAAL---L---NRWV
SFR-----------------------------------------------
>UniRef90_A0A8T2WWI6 Protein cornichon homolog 1 n=3 Tax=Populus TaxID=3689 RepID=A0A8T2WWI6_POPDE
------WIICLLINFGLLAIVFYAL---LCLTDLEVDQMDPF-VATANI-NRWI-----L
LEFALQ--AALSI--LLLFTGHWILFLVAVPLTCYHAM-L----FIRRQ----------H
LIDVTEVFR--NLNTDKKRRMIKLGVYMIFFTICVFRFV-----------
>UniRef90_UPI0009955A0B protein cornichon homolog 4 n=1 Tax=Pseudomyrmex gracilis TaxID=219809 RepID=UPI0009955A0B
----FLFGIALLDTGFILFLLVYYI---ITLSDLECDYLNAQ-ECCSKL-NTGV-----L
PKLVMH--TLLIF--LLLTHGQFLLTLVNMPMTVWLFY-E----YFSVP---S---GNMG
VYDPTEIHNRSQLKKYMRDCMIHLGYCLIFFFIYLYCMIVALLK------
>UniRef90_G1NLR0 Cornichon family AMPA receptor auxiliary protein 1 n=1 Tax=Meleagris gallopavo TaxID=9103 RepID=G1NL
-----------------------AI---IAFDELKTDYKNPI-DQCNTL-NPLV-----L
PEYLIH--AFFCV--MFLCAAEWLTLGLNMPLLAYHIW-R----YMSRP---V--MSGPG
LYDPTTIMNADILAYCQKEGWCKLAYYLLSFFYYLYGMIYVLVS------
>UniRef90_A0A8T1P7Z4 Protein cornichon homolog 4-like n=4 Tax=Fagales TaxID=3502 RepID=A0A8T1P7Z4_CARIL
-----SWLFSFFFLIALLVLVVYQL---MCLADLEFDYINPY-DSSSRI-NRVI-----L
PEFISQ--GVLCL--FYLATGHWCMSLFCVPYLYYNVR-L----YLRRQ----------H
LVDVTEIFN--LLHREKKLRLFKLFHLIFLLFLSIFWMILTAL-------
>UniRef90_A0A9D4XDK4 Uncharacterized protein n=1 Tax=Pisum sativum TaxID=3888 RepID=A0A9D4XDK4_PEA
-----AWLFSFFTLIALIIIIIYQL---MCLADLEFDYINPY-DSASRI-NRVV-----F
PEYIIL--AALFC--FYIVTGHWIMALFCVPYIYYNVQ-L----FRQRK----------H
LVDVTEIFN--MLSREKKQRLFKLFYLIFILFLSLFWLIYTS--------
>UniRef90_A0A8C3VCJ1 Cornichon family AMPA receptor auxiliary protein 1 n=1 Tax=Catharus ustulatus TaxID=91951 RepID=
-----------LLCFMLHLCFYFYI---IAFDELKTDYKNPI-DQCNTL-NPLV-----L
PEYLIH--AFFCV--MFLCAAEWLTLGLNMPLLAYHIW-R----YMSRP---V--MSGPG
LYDPTTIMNADILAYCQKEGWCKLAFYLLSFFYYLYGMIYVLVS------
>UniRef90_A0A8J2MT95 Similar to CNIH4: Protein cornichon homolog 4 (Bos taurus) n=4 Tax=Microgastrinae TaxID=65207 Re
------FAFALLDTGAVLFLLV-SV---IALSDLECDYLNAQ-QCCARL-NKWI-----I
PKIAAH--SFLDF--LMLIHGQWLLALVNLPMTMWLCY-E----YFTIP---R---GNLG
VFDPTEIHNRGQLKKHNRDCMIYLGYNLIFFFIYLY--------------
>UniRef90_A0A6D2HX87 Uncharacterized protein n=1 Tax=Microthlaspi erraticum TaxID=1685480 RepID=A0A6D2HX87_9BRAS
---------------------IYQL---TCFADLEADHINPY-DSSTKI-NRVV-----L
PEFGLQ--ALLCV--YYVFTGHWFMAVLSLPYLFYNIR-L----FMKKE----------H
LADVTEMYN--INKWEQKKRIYKIGHIALSIFITSYWLIHS---------
>UniRef90_D7M0E5 Predicted protein n=5 Tax=Arabidopsis TaxID=3701 RepID=D7M0E5_ARALL
---------------------IYQL---TCLADLEFDRRNPY-DASTKI-NRMV-----L
PEFGLQ--GLLCL--YYVLTGHWFMAVLSLPHLFYNIR-L----YMKRE----------H
LADVTELYN--TNKWEQKKRVYKIGHIALSIFITSYWLIHS---------
>UniRef90_A0A7R9BIS6 Protein cornichon homolog 4 n=1 Tax=Notodromas monacha TaxID=399045 RepID=A0A7R9BIS6_9CRUS
---TYLFVFALFDTGVMLFLLIYFV---ITLSDLECDYLNAR-MCCSKL-NIWV-----I
PMLFLQ--TVLSV--TLLFMSHWILFLVNLPANSWMLY-E----FWNVP---K---GNLG
LYDPAEIHNRGQLKAHMKHCLIRLGNFLILFFVYLYCCISAMIKDS----
>UniRef90_A0A5F5PJF5 Cornichon family AMPA receptor auxiliary protein 1 n=6 Tax=Amniota TaxID=32524 RepID=A0A5F5PJF5_
------------------------I---IAFDELKTDYKNPI-DQCNTL-NPLV-----L
PEYLIH--AFFCV--MFLCAAEWLTLGLNMPLLAYHIW-R----YMSRP---V--MSGPG
LYDPTTIMNADILAYCQKEGWCKLAFYLLAFFYYLYGMIYVLVS------
>UniRef90_A0A8R1UKZ8 Cni-1 n=2 Tax=Pristionchus pacificus TaxID=54126 RepID=A0A8R1UKZ8_PRIPA
---AFCYLIALIVAAFCIFFAIYTV---ICIDELKTDYKNPI-EQCRSL-NILV-----L
PEYILH--GIMTL--LFIFSMQIIATIFNVPLVLFHAY-T----YSKRP---V--MSGPG
IYDPTTILNRTELSRCMRISWVKLAFYLISFFYYLYGLIYTLV-------
>UniRef90_A0A401SR52 Uncharacterized protein n=2 Tax=Galeoidea TaxID=119195 RepID=A0A401SR52_CHIPU
---AFCYMLALLLTAALIFFAIWHI---IAFDELKTDYKNPI-DQCNTL-NPLV-----L
PEYLIH--AFFCV--MFLCATEWLTLGVNMPLLGYHIW-R----YMTRP---I--MSVPG
LYDPTTIMNADILAYCQKEGWCKLAFYLLSFFYYLYGMIYVLVS------
>UniRef90_H0XHG1 Cornichon family AMPA receptor auxiliary protein 1 n=2 Tax=Boreoeutheria TaxID=1437010 RepID=H0XHG1_
--------------------------------------FNLI-HICMRI-RKLV-----L
PEYLIH--AFFCV--MFLCAAEWLTLGLNMPLLAYHIW-R----YMSRP---V--MSGPG
LYDPTTIMNADILAYCQKEGWCKLAFYLLAFFYYLYGMIYVLVS------
>UniRef90_UPI000D722024 protein cornichon homolog 1 n=1 Tax=Pelodiscus sinensis TaxID=13735 RepID=UPI000D722024
----------------------------IAFDELKTDYKNPI-DQCNTL-NPLV-----L
PEYLIH--AFFCV--MFLCAAEWLTLGLNMPLLAYHIW-R----YMSRP---V--MSGPG
LYDPTTIMNADILAYCQKEGWCKLAFYLLSFFYYLYGMIYVLVS------
>UniRef90_A0A6J1A1X9 Protein cornichon homolog 4-like n=3 Tax=Byttnerioideae TaxID=214909 RepID=A0A6J1A1X9_9ROSI
-----GWLMTFFFLVSLLSIIGYQL---ICFADLEFDYINPY-DSAARI-NMAV-----M
PEFVVQ--AVFCL--VCLTTGHSFMFFMSLPNLYYNFR-L----YVRGE----------H
LVDVTEIFN--QLSWEKKQRLIKLGYLVTLLVVSLVWLIL----------
>UniRef90_A0A8V5HA07 Cornichon family AMPA receptor auxiliary protein 1 n=1 Tax=Melopsittacus undulatus TaxID=13146 R
-------------------RLLLTF---LSFDELKTDYKNPI-DQCNTL-NPLV-----L
PEYLIH--AFFCV--MFLCAAEWLTLGLNMPLLAYHIW-R----YMSRP---V--MSGPG
LYDPTTIMNADILAYCQKEGWCKLAFYLLSFFYYLYGMIYVLVS------
>UniRef90_UPI0014256708 protein cornichon homolog 1-like n=1 Tax=Anneissia japonica TaxID=1529436 RepID=UPI0014256708
---AFCYLFAMILSAVLIFFAIFHI---IAFDELKTDYKNPI-DQCNSL-NPLV-----L
PEYFIH--LLYTI--LFFCAFQVVTVCLNIPLVAYHIY-R----YANRP---V--MSGPG
LYDPTTIMNADNLSRCMKEGWIKLAFYLLSFFYYLYSMIYVLVS------
>UniRef90_A0A6A4TGI6 Uncharacterized protein n=1 Tax=Scophthalmus maximus TaxID=52904 RepID=A0A6A4TGI6_SCOMX
---------------------THPI---IAFDELKTDYKNPI-DQCNTL-NPLV-----L
PEYLIH--FFFCV--MFFCAAEWLTLCLNTPLLAYHVW-R----YMSRP---V--MSSPG
LYDPTTIMNADILAYCQKEGWCKLAFYLLSFFYYLYGMIYVLVS------
>UniRef90_C1ECE3 Cornichon family protein n=1 Tax=Micromonas commoda (strain RCC299 / NOUM17 / CCMP2709) TaxID=296587
-----LWILAFLVLGAVMGINLYAL---ICLSDLQADLINPH-DCAGRI-NKLV-----M
PEIIAH--AAAAG--LMMLCGSWSMVLVNGPLIAWHVR-Q-----VGRN---------QH
LADVTEIFN--QLDKEKSVRVGKAMVYALVFLTAAYR-------------
>UniRef90_A0A2H5NPG6 Uncharacterized protein n=2 Tax=Citrus unshiu TaxID=55188 RepID=A0A2H5NPG6_CITUN
---------VFIFLISLLGILSYQL---MYLTDLEGDYINPY-DSAAQI-NMLV-----F
PEFFTQ--GTLCI--LFLITEHWFMFLLSLPYLYFNVR-L----YTRRQ----------H
LVDVTEIYS--QLTWEKHLRLYKLCYLIILLVL-----------------
>UniRef90_A0A498L9Z3 Cornichon-like protein n=2 Tax=Actinopteri TaxID=186623 RepID=A0A498L9Z3_LABRO
----------------------------IAFDELKTDYKNPI-DQCNTL-NPLV-----L
PEYLIH--VFFCV--MFLCAAEWLTLGLNMPLLAYHVW-R----YMSRP---V--MSGPG
LYDPTTIMNADILAYCQKEGWCKLAFYLLSFFYYLYGMIYVLVS------
>UniRef90_UPI001E271682 protein cornichon homolog 4 n=1 Tax=Melitaea cinxia TaxID=113334 RepID=UPI001E271682
----LLFFLVLVDNGAILFLLVYYI---ITLSDLECDYLNAQ-ECCDKL-NYWL-----L
PKYIAH--SFITF--LLLLHGNIYLFLLNLPLFIYLSF-E----YLTIP---Q---GNLG
AYDPAEIHNRGQLKRHLRDVMIYIGYYLIFFFIYLYCFILALLKG-----
>UniRef90_A0A672MIB9 Protein cornichon homolog 1 n=1 Tax=Sinocyclocheilus grahami TaxID=75366 RepID=A0A672MIB9_SINGR
---------------------VKQI---IAFDELKTDYKNPI-DQCNTL-NPLV-----L
PEYLIH--VFFCV--MFLCAAEWLTLGLNMPLLAYHVW-R----YMSRP---V--MSGPG
LYDPTTIMNADILAYCQKEGWCKLAFYLLSFFYYLYGMIYVLVS------
>UniRef90_A0A564YVI2 Protein cornichon n=1 Tax=Hymenolepis diminuta TaxID=6216 RepID=A0A564YVI2_HYMDI
------YISALLFTIALIFFVIYHI---IAFDELKTDYKNPV-DQCRNL-NPLV-----L
PEYCLH--AFVTL--MFFLTWQLGALFINIPLLAYHVH-R----FMTRS---V--RSGFG
LYHPTSILNSYELNRAMKEGWVKLAFYILTFFYYLYGMIATLIA------
>UniRef90_R0HEW2 Cornichon family protein n=4 Tax=Camelineae TaxID=980083 RepID=R0HEW2_9BRAS
---------------------IYQL---TCLADLEFDRRNPY-DSSTRI-NRMI-----L
PEFGLQ--GLLCL--YYVLTGHWFMAVLSLPHLFYNIR-L----YVNKE----------H
LADVTEIYN--TNKWEQKKRVYKIAHIALSIFITSFWLI-----------
>UniRef90_A0A7R9LVW3 Uncharacterized protein n=1 Tax=Oppiella nova TaxID=334625 RepID=A0A7R9LVW3_9ACAR
---------GLIVDAFLIFIALFQI---ISLDEMKNDYRNPI-DLCQTL-NPLV-----L
PEYIAH--TIITV--LFIISGHWLSAAVNVPLMLYHIH-R----YEKRP---L--MSDPG
IYDATTILQVNELSVSTRESWTKLVFYFVTFLYYLFALIYVLI-------
>UniRef90_A0A1S2Z651 Protein cornichon homolog 4 n=3 Tax=IRL clade TaxID=2233839 RepID=A0A1S2Z651_CICAR
-----AWLFSFFTLIALIVLVIYQL---MCLADLEFDYINPY-DSSSRI-NKVV-----L
PEYITL--GVLCC--FYLVTGHWIMSLFCAPYAYYNVR-L----YRQGK----------H
LVDVTEIFN--MLPREKKQRLFKLFYLIFILFVSLFWLIYTTL-------
>UniRef90_M4C6U3 ER-derived vesicles protein ERV14 n=1 Tax=Hyaloperonospora arabidopsidis (strain Emoy2) TaxID=559515
------------------FLNGYWL---ITLDELELDHLNPA-DVAQRL-NKLV-----Y
PEMILH--GVLMF--FCLLAWAPWIFLLNLPIAVWHAR-R----VMHKE----------H
LIDPTEILRYKKLQQARVESIARTVFYGLQIVYGMFWMVSAIVTS-----
>UniRef90_A0A0V1KVQ4 Major sperm protein n=6 Tax=Trichinella TaxID=6333 RepID=A0A0V1KVQ4_9BILA
---AVAYIVAVIITIFLIFHAIYQV---ITFEELKTDYRSPI-EHCNCL-NPLI-----I
PEYGSH--LLINI--LFLLSMQFGSLMWNVPLLSYHIH-R----YLNRP---I--MSAPG
IYDPTTILNADNLRKALREGWIKLAFYTISFFYYIYSL------------
>UniRef90_I0Z5A7 Cornichon-like protein n=1 Tax=Coccomyxa subellipsoidea (strain C-169) TaxID=574566 RepID=I0Z5A7_COC
------WLLAFFIQLALLGMSMYGL---IILSDLENDFINPH-DSSASL-NTWV-----M
PEYIAQ--GVLTA--ILLLTGKWVSGLVMLCLLAWNVR-T----YLRNE----------H
KVDVTEVFR--QIPREKNIRIIKLIFYLVGFVYFIYRVVHTA--------
>UniRef90_A0A4X1WD50 Cornichon family AMPA receptor auxiliary protein 1 n=1 Tax=Sus scrofa TaxID=9823 RepID=A0A4X1WD5
---AFCYMLALLLTAALIFFAIWHI---IAFDELKTDYKNPI-DQCNTL-NPLV-----L
PEYLIH--AFFCV--MFLCAAEWLTLGLNMPLLAYHIW-R----YMSRP---V--MSGPG
LYDPTTIMNADILAYCQKEGWCKLAFYLLAFFYYLYGVVS----------
>UniRef90_A0A2A2JB76 Protein cornichon n=2 Tax=Diploscapter pachys TaxID=2018661 RepID=A0A2A2JB76_9BILA
---AFCYLVALIAVAFCIFFAIYTV---ICIDELRTDYKNPI-EQCRNL-NQLI-----L
PEYGIQ--IVYTL--LFILSAQIVATLMNVPLAAYHIL-T----YLRRP---V--MSGPG
IYDPTTILNRNELTTALRVSWIKLAFYLISFFYYLYAMIYTLVT------
>UniRef90_A0A8T2WXN3 Protein cornichon homolog 1 n=1 Tax=Populus deltoides TaxID=3696 RepID=A0A8T2WXN3_POPDE
------WIICLLINFGLLAIVFYAL---LCLTDLEVDQMDPF-VATANI-NRWI-----L
LEFALQ--AALSI--LLLFTGHWILFLVAVPLTCYHAM-L----FIRRQ----------H
LIDVTEVFR--NLNTDKKRRMIKLGVYMIFFTICVF--------------
>UniRef90_A0A8S1HFT2 THAP-type domain-containing protein n=1 Tax=Caenorhabditis auriculariae TaxID=2777116 RepID=A0A8
---AFCYLLALIAVGFCVFFAIYTV---ICVDELRTDYKNPI-EQCRNL-NQLI-----L
PEYLIH--GIYSL--MFVFSWQLIAILMNLPLALYHIY-S----YLNRP---V--MSGPG
IYDPTTILNRSVLSSTLRVSWAKLAFYLISFFYYLYAMIYTLVTS-----
>UniRef90_A0A816KSE8 ATP-dependent Clp protease proteolytic subunit n=1 Tax=Brassica napus TaxID=3708 RepID=A0A816KSE
-----AWLISFFFLIALVGIIVYQL---VCLADLEFDYINPY-DSAARI-NYVV-----L
PEFIVQ--GVLCV--FYLFTGHWFMAILCLPYMYYNFQ-L----YSKRQ----------H
LVDVTEIFN--LLNWEKKKRLFKLAYIILNLFLTIFC-------------
>UniRef90_F4QD83 Cornichon family protein n=1 Tax=Cavenderia fasciculata TaxID=261658 RepID=F4QD83_CACFS
------------------AVIVYEL---LLLTDLEGNDITSI-DFCKRF-NKFV-----L
PEYIIQ--GICTV--WYLLTFRFVVFIFNLPVLYYHFT-K----YQNRS----------F
KVDPTKVYS--MTSKIGNHLMLKLVFYMVMFFVYLFIMLFCLFS------
>UniRef90_A0A922FSI8 Uncharacterized protein n=1 Tax=Carya illinoinensis TaxID=32201 RepID=A0A922FSI8_CARIL
------WLFSFFFLLGLLCTLAFQL---MCLVDLEYDYINPY-DSASRI-NRVV-----L
PEFIAQ--GALCF--FFLLTGNWPTFVFSLPYLCYNVR-L----YMERR----------H
LVDVTEIYN--QLRWEKKTAVFK---------------------------
>UniRef90_A0A158NLC1 Cornichon n=10 Tax=Attini TaxID=143999 RepID=A0A158NLC1_ATTCE
----FLFVIALFVTGCVLFLLVYYI---ITLSDLECDYLNAQ-ECCSKL-NMGV-----L
PKLIGH--TFVVF--LLLIHGQFILTLMNIPMSIWLFY-E----YFSVP---S---GNMG
VYDPTEIHNRSKLKRYTRDCMIHLGYCIVFFFIYLYCMIVALLK------
>UniRef90_A0A2K1XB05 Protein cornichon homolog 1 n=5 Tax=Saliceae TaxID=238069 RepID=A0A2K1XB05_POPTR
------WIICLLINFGLLAIVFYAL---LCLTDLEVDQMDPF-VATANI-NRWI-----L
LEFALQ--AALSI--LLLFTGHWILFLVAVPLTCYHAM-L----FIRRQ----------H
LIDVTEVFR--NLNTDKKCRMIKLGVYMIFFTICVFRIGAG---------
>UniRef90_A0A7J5XT27 Protein cornichon homolog 4 n=1 Tax=Dissostichus mawsoni TaxID=36200 RepID=A0A7J5XT27_DISMA
--EAAVFILSLVDCCALIFLS---I---ITLSDLECDYINAR-ACCSKL-NKWV-----I
PEMVGQ--CLSTM--LMLVSMHW---------------------YVKVP---M---GNMG
VFDPTEIHNRGQLKSHMKEAMIKLGYHLLCFFIYLYSMILALI-------
>UniRef90_UPI00186B10EB protein cornichon homolog 1 n=1 Tax=Trichosurus vulpecula TaxID=9337 RepID=UPI00186B10EB
---AFCYMLALLLTAALIFFAIWHI---IAFDELKTDYKNPI-DQCNTL-NPLV-----L
PEYLIH--AFFCV--MFLCAAEWLTLGLNMPLLAYHIW-R----YMSRP---V--MSGPG
LYDPTTIMNADILAYCQKEGWCKLAFYLLSFFYYLYGAV-----------
>UniRef90_A0A5D2Y8Y9 Cornichon family protein n=11 Tax=Gossypium TaxID=3633 RepID=A0A5D2Y8Y9_GOSMU
-------------LIALLALLGYQL---MCFADLEFDYTDPLIDSTARI-NKVV-----M
PEFVVQ--AVFCF--VCIATGQGFLCLMSLPNLHYNFK-L----YRSKR----------H
LVDVTEIFN--KLNSEKKQRLIKFGYVILIFVVFLSRLLCT---------
>UniRef90_A0A8X7S1K1 ATP-dependent Clp protease proteolytic subunit n=1 Tax=Brassica carinata TaxID=52824 RepID=A0A8X
-------------LIALVGIIVYQL---ACLADLELDYINLH-DSASRI-NSVV-----L
PEFIVQ--GVLCV--FYLITGHWFMAILCLPYLYYNFQ-L----YSKRQ----------H
LVDVTEIFN--LLNWEKKKRLFKLAYIILNLFLTIFC-------------
>UniRef90_A0A3L8DPX9 Protein cornichon-like protein n=9 Tax=Formicidae TaxID=36668 RepID=A0A3L8DPX9_OOCBI
-----LFAIALIDTGAVLFLLVYYI---ITLSDLECDYLNAQ-ECCSKL-NMGV-----L
PKLIAH--TLLVL--LLLLQGQLILTLVNIPMTVWLFY-E----YLGVP---S---GNMG
VYDPTEIHNRSQLKTYTRDCMIHLGYCLVFFFIYLYCMIVALLK------
>UniRef90_A0A484MQR5 Uncharacterized protein n=3 Tax=Cuscuta sect. Cleistogrammica TaxID=1824901 RepID=A0A484MQR5_9AS
-----AWLLSFFLLVAILGLLLYQL---MCLADLEYDYINPY-DSASRI-NKVL-----V
PSFITE--GLLCV--LHLIAGHWVMFLLCIPYGYYNFR-V----YTQGR----------H
LIDVTEIFN--QLPWEKKIRLYKLGYLVFLLITSMFWMVWTIV-------
>UniRef90_I3SXC4 Uncharacterized protein n=1 Tax=Lotus japonicus TaxID=34305 RepID=I3SXC4_LOTJA
------WISTFVLILTLLCMLGYQL---ILLVDLEFDYINPY-DSTSRI-NQVV-----L
PEFIIL--GIFCF--TNLIAGHWFTFFLSLPCMYYNAR-L----YFKRE----------H
LADVTEIYN--KLKWEKNKRLFKAANLVIIFVFSILSLVWTL--------
>UniRef90_A0A8T2K3R8 Cornichon family AMPA receptor auxiliary protein 1 n=3 Tax=Tetrapoda TaxID=32523 RepID=A0A8T2K3R
---AFCYMLALLLTAALIFFAIWHI---IAFDELKTDYKNPI-DQCNTL-NPLV-----L
PEYLIH--AFFCV--MFLCAAEWLTLGLNMPLLAYHIW-R----YMSRP---V--MSGPG
LYDPTTIMNADILAYCQKEGWCKLAFYLFSFFYYLYGRSETFV-------
>UniRef90_UPI0006D4F4CE protein cornichon homolog 4 n=1 Tax=Halyomorpha halys TaxID=286706 RepID=UPI0006D4F4CE
-------AFALLDTGAVLFLLVYFV---ITLSDLECDYVNEQ-ECCSKL-NFWT-----L
PKLIAH--GILIP--VFLIYGYYYLALANVLPVSWMAY-E----YLTVP---S---GNIG
VYDPTEIHGRGQLKRYMKNSIIFVGWYLLSFFVYLYCLILVILKD-----
>UniRef90_A0A6J1MG97 Protein cornichon homolog 4 n=1 Tax=Bicyclus anynana TaxID=110368 RepID=A0A6J1MG97_BICAN
-----LFALALIDCGAILFLLIYYI---ITLSDLECDYLNAQ-ECCEKL-NYWL-----L
PKYIAH--SFITF--LLLFHGQILLFMLNLPMFIWTTF-E----YFTVP---R---GNLG
AYDPTEINNRGQLKKHLRDVMIYIGYYLIFFFIYLYSFILALLK------
>UniRef90_A0A7J7C6Z0 ATP-dependent Clp protease proteolytic subunit n=1 Tax=Tripterygium wilfordii TaxID=458696 RepID
----------------LLVMVVFQL---MCLADLEFDYINPY-DSSSRI-NKAV-----F
PEFFTQ--GALCI--LYLITGHWCMALFCAPYLYFNVR-L----YTRKQ----------H
LVDVTEIFN--QLHWEKKQRLFKLGYLIVNLFLAI---------------
>UniRef90_A0A673MWD7 Protein cornichon homolog 4-like n=2 Tax=Sinocyclocheilus rhinocerous TaxID=307959 RepID=A0A673M
--EAAVFISSLVDCCVLIFLSVYFI---ITLSDLECDYINAR-SCCSKL-NKVS-----L
DGEADG--KLLS--------------LHSKAAYSWDVY-S---RYVKVP---M---GNMG
VYDPTEIHNRGQLKSHMKEAMIKLGFHLLCFFIYLFTVVLIII-------
>UniRef90_UPI00192247FC protein cornichon homolog 1-like n=1 Tax=Hibiscus syriacus TaxID=106335 RepID=UPI00192247FC
------WVLCFFINIALLASSFYQL---LSLSYLEADHLNPF-EA-TRI-NSIV-----P
LEFLLQ--AFLCL--SFLLTCHWFMFLFTLPITAYHLM-L----YLNRK----------H
LLDVIEIFR--DLNTEKQYRLVKLAVYLLLFIVVFRLLSS----------
>UniRef90_UPI001659A1EA protein cornichon homolog 1 isoform X1 n=1 Tax=Halichoerus grypus TaxID=9711 RepID=UPI001659A
---AFCYMLALLLTAALIFFAIWHI---IAFDELKTDYKNPI-DQCNTL-NPLV-----L
PEYLIH--AFFCV--MFLCAAEWLTLGLNMPLLAYHIW-R----YMSRP---V--MSGPG
LYDPTTIMNADILAYCQKEGWCKLAFYLLAFFYYLYG-------------
>UniRef90_Q9VQL3 Cornichon related n=31 Tax=Drosophilinae TaxID=43845 RepID=Q9VQL3_DROME
----------LLVYGAILLLLIYYV---LTLADLECDYLNAQ-ECCRRL-NFWV-----I
PKFGSH--ALLCV--LLLLGGHWVMFLLNLPMVIWLFY-E----LHRQR---R---DSLG
VYDPVDIHSRGLLKVHLRNCMIYLGYYFVMFFVGLYCLISSLIK------
>UniRef90_A0A9D4TU66 Uncharacterized protein n=1 Tax=Chlorella vulgaris TaxID=3077 RepID=A0A9D4TU66_CHLVU
-------LLAFILQSALLGCCMYQL---IQLSDLECDLLNPH-DASRNI-NAVV-----L
PEYLSQ--AALTA--FLLLSGHWAYGGIHVLLLAYHAR-L----YLRRE----------H
LTDVTEIFR--QVSVRKRREMLKLAFYLVTFVLAIYNMIHVVV-------
>UniRef90_A0A8J6AYI3 Cornichon n=1 Tax=Carpediemonas membranifera TaxID=201153 RepID=A0A8J6AYI3_9EUKA
--------------LLFFFFQLGVL---LFLSDLEQDFINPI-TFCQKL-NRWM-----F
PEVYVT-FAASVL--LMLCFDWLGFLVLMVPLIVIQVQ-R----IRNNA---V-------
KFDSSNIFI--HFGASKKSTIIRMVMYLLLFFFILYRIMSSLL-------
>UniRef90_A0A6J1DIV4 Protein cornichon homolog 4-like n=1 Tax=Momordica charantia TaxID=3673 RepID=A0A6J1DIV4_MOMCH
-------------------VVVFQL---MCLADLEFDYINPY-DSASRI-NQVI-----M
PEFFAV--GILCL--FYLLTGHWAMSLFCGPYIYYNVR-L----YLRRQ----------H
LIDVTEIFN--MLNWEKKQRXFKLVYLVFLLFLSIFWMIYSALEE-----
>UniRef90_UPI001A9BF472 protein cornichon homolog 1-like n=1 Tax=Oryx dammah TaxID=59534 RepID=UPI001A9BF472
---AFCYMLALLLTAALIFFAIWHI---IAFDELKTDYKNPV-DQCNTL-NPLV-----P
PEYLIH--AFFCV--MFLRAAERLTLGLNMPLLAYHIW-R----YMSRP---V--MSGPG
LYDPTTIMNADILAYCQKEGWCKLAFYLLAFFYYLYGMIYVLVS------
>UniRef90_A0A6J5XB68 Uncharacterized protein n=1 Tax=Prunus armeniaca TaxID=36596 RepID=A0A6J5XB68_PRUAR
------------ATVLMLKWLVLRL---MCLADLEFDYINPY-DSSNRI-NRVI-----L
PEYIAE--GVLGA--FFLLTGHWCMSLFCGPYLYYNVK-L----YMRKQ----------H
LVDVTEIFN--MLHKEKKIRLFKLFYLVFLLFLSI---------------
>UniRef90_A0A6A5MNK6 Cornichon n=2 Tax=Lupinus TaxID=3869 RepID=A0A6A5MNK6_LUPAL
------WLIAFFILIALLVIVVYQL---MCLADLEFDYINPY-DCSSRI-DKVV-----L
AEYILH--GVLCC--FYLVTGHWIMSLFCAPYLYYNFR-L----YKQGK----------H
RVDVTEIFN--LLPQEKKQRLIKLFYLLFLLLLSIFWMIYTSL-------
>UniRef90_A0A2G3AHB3 Protein cornichon homolog 4-like n=1 Tax=Capsicum annuum TaxID=4072 RepID=A0A2G3AHB3_CAPAN
-------IYIFRVSKYCIWVYLLQV---MCLADLESDYVNPY-DSAAEI-NIIV-----V
PEFVLQ--GALCF--LHLVMGHWLMCLACLPYLYYDVK-V----YTGRR----------H
LLDVTEIFN--QLPWEKKIRLYKLGYLGILLVF-----------------
>UniRef90_UPI000644F1C1 hypothetical protein n=1 Tax=Acytostelium subglobosum LB1 TaxID=1410327 RepID=UPI000644F1C1
--------------GVLLGIVVYEL---LLLTDLEGNDINSI-DFCKRY-NRFV-----L
PEYILQ--GVFAG--WFLLTFRLVLFLLNMPLVYYHIM-R----YNSRT----------Y
LCDATKVYS--QTSKIGNHLMLKLVFYMIMFFVYLFILLFNLF-------
>UniRef90_A0A8B9TTY0 Glia maturation factor beta n=1 Tax=Anas platyrhynchos TaxID=8839 RepID=A0A8B9TTY0_ANAPL
----------------------------IAFDELKTDYKNPI-DQCNTL-NPLV-----L
PEYLIH--AFFCV--MFLCAAEWLTLGLNMPLLAYHIW-R----YMSRP---V--MSGPG
LYDPTTIMNADILAYCQKEGWCKLAFYLLSFFYYLYGMIYVLVS------
>UniRef90_A0A7J5Y937 Cornichon n=2 Tax=Percomorphaceae TaxID=1489872 RepID=A0A7J5Y937_DISMA
---AFCYMLALLLTAALIFFAIWHI---IAFDELKTDYKNPI-DQCNTL-NPLV-----L
PEYLIH--FFFCV--MFFCAAEWLTLSLNLPLFAYHVW-------------------SPG
LYDPTTIMNADILAFCQKEGWCKLAFYLLSFFYYLYGMIYVLVS------
>UniRef90_A0A2K5I9X2 Cornichon family AMPA receptor auxiliary protein 4 n=3 Tax=Colobus angolensis palliatus TaxID=33
--EAVVFVFSLLDCCALIFLSVYFI---ITLSDLECDYINAR-SCCSKL-NK--------
---VRH--FFAHF--LALKTIHWLIFKYDVNKKNIGKN-K-V-GYIMVP---S---GNMG
VFDPTEIHNRGQLKSHMKEAMIKLGFHLLCFFMYLYSMILALI-------
>UniRef90_UPI001262F135 protein cornichon homolog 1 n=1 Tax=Pistacia vera TaxID=55513 RepID=UPI001262F135
--------------------------------------MNPF-EASARI-NFWV-----L
KEFLLH--GVFCV--LLLVTGHWLIFLVTVPLAGYHAL-L----YMKRQ----------H
LIDVTEVFR--NLKFEKKLRFFKLGFYVVFFVLVVFNLAIATF-------
>UniRef90_A0A6A4T269 Cornichon family AMPA receptor auxiliary protein 2 n=1 Tax=Scophthalmus maximus TaxID=52904 RepI
---AFCYMLTLVLCASLIFFVIWQI---IAFDELRTDFKNPI-DQSNPT-RALV-----V
PEYSIH--GLFCL--MFMCAGEWVTLGLNIPLLFYHLW-R----FFHRP---A--DGSEV
MYDPVSVMNADILNYCQKESWCKLGFYLLSFFYYLYRFS-----------
>UniRef90_UPI001CA346CF protein cornichon homolog 1-like n=1 Tax=Cervus canadensis TaxID=1574408 RepID=UPI001CA346CF
---AFCYMLALLLTAALIF-AVWHI---IAFDELKTDYKNPI-DRCNTL-NPLV-----L
PECLIH--AFFCV--MILCAAEWLTLGLNMPLLACHIW-R----YMSRP---V--MSGPG
LYDPTTIMNADILAYCQKEEWCKLAFYLLAFFYYLYGMIYVLVS------
>UniRef90_UPI0018799B09 protein cornichon homolog 1-like n=1 Tax=Sturnira hondurensis TaxID=192404 RepID=UPI0018799B0
---AFCYMLALLLTATLTFFTIWHM---IAFDELKTDHKNPI-DQCNTL-NPLV-----L
PEYLIH--AFFCV--MFLCAAEWLTLGLNMPLLAYHIW-R----YMSRP---V--VSGPG
LYDPTTIMNADILAYCQKEGWCKLAFYLLAFFYSLYSMIYVLV-------
>UniRef90_A0A6J2B785 Protein cornichon homolog 1 isoform X2 n=4 Tax=Boreoeutheria TaxID=1437010 RepID=A0A6J2B785_ZALC
---AFCYMLALLLTAALIFFAIWHI---IAFDELKTDYKNPI-DQCNTL-NPLV-----L
PEYLIH--AFFCV--MFLCAAEWLTLGLNMPLLAYHIW-R----YMSRP---V--MSGPG
LYDPTTIMNADILAYCQKEGWCKLAFYLLAFFYYLYG-------------
>UniRef90_UPI0010367CCF protein cornichon homolog 4-like isoform X2 n=1 Tax=Camellia sinensis TaxID=4442 RepID=UPI001
-----AWLLFFFVLIIIIVIVVYQL---MCLADLEFDYINPY-DSASRI-NKMI-----M
PEFITQ--GVLCF--LYLITGHWFMSLLSVPYLYYNVR-V----MGSAE----------G
NQHENLFQD--FGTDKR---------------------------------
>UniRef90_A0A498K5Z5 Cornichon n=1 Tax=Malus domestica TaxID=3750 RepID=A0A498K5Z5_MALDO
--------------IALLALVVFQL---MCLADLEFDYINPY-DSSTRI-NRVI-----L
PEYITE--GVLCA--LFLITGHWCMSLFCGPYLYYNVK-L----YMRKN----------H
LVDVTEIFN--MLHKEKKIRLFKLFYLVFLLFL-----------------
>UniRef90_UPI0005D070CB protein cornichon homolog 4 n=1 Tax=Plutella xylostella TaxID=51655 RepID=UPI0005D070CB
-----LFLLALIDVGAILFVLVYFI---ITLSDLECDYLNAN-ECCEKL-NYWL-----L
PKYIAH--TFITF--FLLLHGQLLLFLVNLPLFIWLTY-E----LFTIP---Q---GNLG
VYDPAEIHNRGQLRKHLRDVMIYIGYYLIFFFIYLYCFILALLK------
>UniRef90_A0A6J1X7L5 Protein cornichon homolog 4 n=3 Tax=Obtectomera TaxID=104431 RepID=A0A6J1X7L5_GALME
-----LFSLSLIDSGAILFLLVYYI---ITLSDLECDYLNAQ-ECCDKL-NYWL-----L
PKYIAH--SFVSF--LLLLHGQVILFLLNLPMFIWLTF-E----YFTIP---R---GNLG
AYDPAEIHNRGQLKKHMRDVMIYIGHYLIFFFIYLYCFILALLK------
>UniRef90_A0A091DHH5 Protein cornichon like protein n=3 Tax=Boreoeutheria TaxID=1437010 RepID=A0A091DHH5_FUKDA
------------------------I---IAFDELKTDYKNPI-DQCNTL-NPLV-----L
PEYLIH--AFFCV--MFLCAAEWLTLGLNMPLLAYHIW-R----YMSRP---V--MSGPG
LYDPTTIMNADILAYCQKEGWCKLAFYLLAFFYYLYGMIYVLLF------
>UniRef90_A0A485L7E6 Aste57867_17144 protein n=1 Tax=Aphanomyces stellatus TaxID=120398 RepID=A0A485L7E6_9STRA
----------FLLIVVLTFMNGYWL---ITLDELELDHLNPA-DVCKRL-NRLV-----T
PEMIAH--GALVF--VALIGWAPIMVLINIPLAIWVGR-K----YLNNE----------H
FLDPTEILRFKTLKASRHEAIAKTLFYGVQIIYGMFWMVSAIVTSS----
>UniRef90_A0A059LIG1 Cornichon protein n=1 Tax=Helicosporidium sp. ATCC 50920 TaxID=1291522 RepID=A0A059LIG1_9CHLO
-----------------------QI--VLQLADLEYDLTNPH-DAARVI-NKLL-----P
WDSGLH--VGLSA--LFFAFGHWIFGLLQLPVLIANYK-Q------RRA--------KKH
LMDPLEMHR--HCKDLRHQAMLKLFFHLFTFCCTLYMLVWTIIQ------
>UniRef90_A0A0N5CWG6 Cornichon n=1 Tax=Thelazia callipaeda TaxID=103827 RepID=A0A0N5CWG6_THECL
------YLFALFAVAFCIFFAIFTV---ICVDELKTDYKNPI-EQCNSL-NQLI-----V
PEYLLH--FITTA--LLAFSFQFGGLCWNIPLIAYHVH-R----YIQRP---I--MSGPG
IYDPTTILNRNELQRALREGWIKLAFYLISFFYYLYSMIYTMV-------
>UniRef90_A0A0R3Q6T2 Protein cornichon n=1 Tax=Brugia timori TaxID=42155 RepID=A0A0R3Q6T2_9BILA
----------------------FQV---ICIDELKTEYKNPI-EQCNSL-NQLV-----L
PEYLLH--IILTF--LFVLSFQLGGLCWNIPLIAYHIH-R----YIQRP---L--MTGPG
IYDPTTILNKNELQKALKEGWIKLGFYLISFFYYLYAMIYTMVTS-----
>UniRef90_A0A8B9C6N4 Cornichon family AMPA receptor auxiliary protein 1 n=6 Tax=Tetrapoda TaxID=32523 RepID=A0A8B9C6N
----------------------------IAFDELKTDYKNPI-DQCNTL-NPLV-----L
PEYLIH--AFFCV--MFLCAAEWLTLGLNMPLLAYHIW-R----YMSRP---V--MSGPG
LYDPTTIMNADILAYCQKEGWCKLAFYLLSFFYYLYGMIYVLVS------
>UniRef90_A0A9D5B8S2 Uncharacterized protein n=1 Tax=Pisum sativum TaxID=3888 RepID=A0A9D5B8S2_PEA
------WLISFFLLVALLVLITYQL---MCLADLEFDYINPY-DFAARI-NSVV-----L
VEFILQ--GVLCC--FYLVTGHWVMSLLCLPYLYFNIR-L----YRQKK----------H
LIDVTEIFS--MLSWEKKQRLVKLFYLVITLFLSVFWLIYTTL-------
>UniRef90_A0A2Z7C539 Protein cornichon4 n=1 Tax=Dorcoceras hygrometricum TaxID=472368 RepID=A0A2Z7C539_9LAMI
-------------------------------TDLEFDYINPY-DSASRI-NFVV-----W
PEFVAQ--GILCF--VHLTAGHWTMFLLCLPYLYYNIR-V----YSQGR----------H
[truncated: 129,492 more chars]
